# Supplementary material for: Proteogenomic analysis prioritises functional single nucleotide variants in cancer samples
Source: Oncotarget. 2017 Sep 27;8(56):95841–52. doi: 10.18632/oncotarget.21339 (PMC5707065; doi:10.18632/oncotarget.21339)
Supplement: Supplementary file 2 [file oncotarget-08-95841-s002.xlsx]

## Sheet: Table S1. RNA-seq variants
Chr	Start	End	Ref	Alt	Func.refGene	Gene.refGene	GeneDetail.refGene	ExonicFunc.refGene	AAChange.refGene	ExAC_ALL	ExAC_AFR	ExAC_AMR	ExAC_EAS	ExAC_FIN	ExAC_NFE	ExAC_OTH	ExAC_SAS	snp138	SIFT_score	SIFT_pred	Polyphen2_HDIV_score	Polyphen2_HDIV_pred	Polyphen2_HVAR_score	Polyphen2_HVAR_pred	LRT_score	LRT_pred	MutationTaster_score	MutationTaster_pred	MutationAssessor_score	MutationAssessor_pred	FATHMM_score	FATHMM_pred	RadialSVM_score	RadialSVM_pred	LR_score	LR_pred	VEST3_score	CADD_raw	CADD_phred	GERP++_RS	phyloP46way_placental	phyloP100way_vertebrate	SiPhy_29way_logOdds
chr1	14653	14653	C	T	ncRNA_exonic	WASH7P	NA	NA	NA	NA	NA	NA	NA	NA	NA	NA	NA	rs62635297	NA	NA	NA	NA	NA	NA	NA	NA	NA	NA	NA	NA	NA	NA	NA	NA	NA	NA	NA	NA	NA	NA	NA	NA	NA
chr1	15015	15015	G	C	ncRNA_exonic	WASH7P	NA	NA	NA	NA	NA	NA	NA	NA	NA	NA	NA	rs1128453	NA	NA	NA	NA	NA	NA	NA	NA	NA	NA	NA	NA	NA	NA	NA	NA	NA	NA	NA	NA	NA	NA	NA	NA	NA
chr1	16737	16737	G	T	ncRNA_exonic	WASH7P	NA	NA	NA	NA	NA	NA	NA	NA	NA	NA	NA	rs3210685	NA	NA	NA	NA	NA	NA	NA	NA	NA	NA	NA	NA	NA	NA	NA	NA	NA	NA	NA	NA	NA	NA	NA	NA	NA
chr1	16742	16742	G	C	ncRNA_exonic	WASH7P	NA	NA	NA	NA	NA	NA	NA	NA	NA	NA	NA	rs3210684	NA	NA	NA	NA	NA	NA	NA	NA	NA	NA	NA	NA	NA	NA	NA	NA	NA	NA	NA	NA	NA	NA	NA	NA	NA
chr1	16996	16996	T	C	ncRNA_exonic	WASH7P	NA	NA	NA	NA	NA	NA	NA	NA	NA	NA	NA	rs1045472	NA	NA	NA	NA	NA	NA	NA	NA	NA	NA	NA	NA	NA	NA	NA	NA	NA	NA	NA	NA	NA	NA	NA	NA	NA
chr1	17728	17728	G	T	ncRNA_exonic	WASH7P	NA	NA	NA	NA	NA	NA	NA	NA	NA	NA	NA	rs3185335	NA	NA	NA	NA	NA	NA	NA	NA	NA	NA	NA	NA	NA	NA	NA	NA	NA	NA	NA	NA	NA	NA	NA	NA	NA
chr1	138356	138356	C	A	ncRNA_exonic	LOC729737	NA	NA	NA	NA	NA	NA	NA	NA	NA	NA	NA	NA	NA	NA	NA	NA	NA	NA	NA	NA	NA	NA	NA	NA	NA	NA	NA	NA	NA	NA	NA	NA	NA	NA	NA	NA	NA
chr1	139491	139491	G	C	ncRNA_exonic	LOC729737	NA	NA	NA	NA	NA	NA	NA	NA	NA	NA	NA	NA	NA	NA	NA	NA	NA	NA	NA	NA	NA	NA	NA	NA	NA	NA	NA	NA	NA	NA	NA	NA	NA	NA	NA	NA	NA
chr1	139570	139570	C	G	ncRNA_exonic	LOC729737	NA	NA	NA	NA	NA	NA	NA	NA	NA	NA	NA	NA	NA	NA	NA	NA	NA	NA	NA	NA	NA	NA	NA	NA	NA	NA	NA	NA	NA	NA	NA	NA	NA	NA	NA	NA	NA
chr1	139623	139623	A	T	ncRNA_exonic	LOC729737	NA	NA	NA	NA	NA	NA	NA	NA	NA	NA	NA	rs71242063	NA	NA	NA	NA	NA	NA	NA	NA	NA	NA	NA	NA	NA	NA	NA	NA	NA	NA	NA	NA	NA	NA	NA	NA	NA
chr1	139667	139667	G	C	ncRNA_exonic	LOC729737	NA	NA	NA	NA	NA	NA	NA	NA	NA	NA	NA	NA	NA	NA	NA	NA	NA	NA	NA	NA	NA	NA	NA	NA	NA	NA	NA	NA	NA	NA	NA	NA	NA	NA	NA	NA	NA
chr1	140293	140293	C	T	ncRNA_exonic	LOC729737	NA	NA	NA	NA	NA	NA	NA	NA	NA	NA	NA	NA	NA	NA	NA	NA	NA	NA	NA	NA	NA	NA	NA	NA	NA	NA	NA	NA	NA	NA	NA	NA	NA	NA	NA	NA	NA
chr1	140369	140369	T	C	ncRNA_exonic	LOC729737	NA	NA	NA	NA	NA	NA	NA	NA	NA	NA	NA	rs3868685	NA	NA	NA	NA	NA	NA	NA	NA	NA	NA	NA	NA	NA	NA	NA	NA	NA	NA	NA	NA	NA	NA	NA	NA	NA
chr1	140410	140410	T	A	ncRNA_exonic	LOC729737	NA	NA	NA	NA	NA	NA	NA	NA	NA	NA	NA	NA	NA	NA	NA	NA	NA	NA	NA	NA	NA	NA	NA	NA	NA	NA	NA	NA	NA	NA	NA	NA	NA	NA	NA	NA	NA
chr1	140473	140473	A	G	ncRNA_exonic	LOC729737	NA	NA	NA	NA	NA	NA	NA	NA	NA	NA	NA	rs66855825	NA	NA	NA	NA	NA	NA	NA	NA	NA	NA	NA	NA	NA	NA	NA	NA	NA	NA	NA	NA	NA	NA	NA	NA	NA
chr1	140499	140499	C	A	ncRNA_exonic	LOC729737	NA	NA	NA	NA	NA	NA	NA	NA	NA	NA	NA	NA	NA	NA	NA	NA	NA	NA	NA	NA	NA	NA	NA	NA	NA	NA	NA	NA	NA	NA	NA	NA	NA	NA	NA	NA	NA
chr1	662029	662029	G	A	ncRNA_exonic	LOC100133331	NA	NA	NA	NA	NA	NA	NA	NA	NA	NA	NA	rs4297229	NA	NA	NA	NA	NA	NA	NA	NA	NA	NA	NA	NA	NA	NA	NA	NA	NA	NA	NA	NA	NA	NA	NA	NA	NA
chr1	662542	662542	T	C	ncRNA_exonic	LOC100133331	NA	NA	NA	NA	NA	NA	NA	NA	NA	NA	NA	NA	NA	NA	NA	NA	NA	NA	NA	NA	NA	NA	NA	NA	NA	NA	NA	NA	NA	NA	NA	NA	NA	NA	NA	NA	NA
chr1	663097	663097	G	C	ncRNA_exonic	LOC100133331	NA	NA	NA	NA	NA	NA	NA	NA	NA	NA	NA	rs61769340	NA	NA	NA	NA	NA	NA	NA	NA	NA	NA	NA	NA	NA	NA	NA	NA	NA	NA	NA	NA	NA	NA	NA	NA	NA
chr1	663512	663512	C	G	ncRNA_exonic	LOC100133331	NA	NA	NA	NA	NA	NA	NA	NA	NA	NA	NA	NA	NA	NA	NA	NA	NA	NA	NA	NA	NA	NA	NA	NA	NA	NA	NA	NA	NA	NA	NA	NA	NA	NA	NA	NA	NA
chr1	664271	664271	C	A	ncRNA_exonic	LOC100133331	NA	NA	NA	NA	NA	NA	NA	NA	NA	NA	NA	rs76150644	NA	NA	NA	NA	NA	NA	NA	NA	NA	NA	NA	NA	NA	NA	NA	NA	NA	NA	NA	NA	NA	NA	NA	NA	NA
chr1	664363	664363	G	A	ncRNA_exonic	LOC100133331	NA	NA	NA	NA	NA	NA	NA	NA	NA	NA	NA	rs80081457	NA	NA	NA	NA	NA	NA	NA	NA	NA	NA	NA	NA	NA	NA	NA	NA	NA	NA	NA	NA	NA	NA	NA	NA	NA
chr1	664491	664492	AG	-	ncRNA_exonic	LOC100133331	NA	NA	NA	NA	NA	NA	NA	NA	NA	NA	NA	NA	NA	NA	NA	NA	NA	NA	NA	NA	NA	NA	NA	NA	NA	NA	NA	NA	NA	NA	NA	NA	NA	NA	NA	NA	NA
chr1	664834	664834	T	G	ncRNA_exonic	LOC100133331	NA	NA	NA	0.0019	0	0	0	.	0.0049	0.0476	0.0008	rs77832891	NA	NA	NA	NA	NA	NA	NA	NA	NA	NA	NA	NA	NA	NA	NA	NA	NA	NA	NA	NA	NA	NA	NA	NA	NA
chr1	700397	700397	T	C	ncRNA_exonic	LOC100288069	NA	NA	NA	NA	NA	NA	NA	NA	NA	NA	NA	NA	NA	NA	NA	NA	NA	NA	NA	NA	NA	NA	NA	NA	NA	NA	NA	NA	NA	NA	NA	NA	NA	NA	NA	NA	NA
chr1	700492	700492	A	G	ncRNA_exonic	LOC100288069	NA	NA	NA	NA	NA	NA	NA	NA	NA	NA	NA	NA	NA	NA	NA	NA	NA	NA	NA	NA	NA	NA	NA	NA	NA	NA	NA	NA	NA	NA	NA	NA	NA	NA	NA	NA	NA
chr1	700569	700569	A	T	ncRNA_exonic	LOC100288069	NA	NA	NA	NA	NA	NA	NA	NA	NA	NA	NA	NA	NA	NA	NA	NA	NA	NA	NA	NA	NA	NA	NA	NA	NA	NA	NA	NA	NA	NA	NA	NA	NA	NA	NA	NA	NA
chr1	700603	700603	G	A	ncRNA_exonic	LOC100288069	NA	NA	NA	NA	NA	NA	NA	NA	NA	NA	NA	NA	NA	NA	NA	NA	NA	NA	NA	NA	NA	NA	NA	NA	NA	NA	NA	NA	NA	NA	NA	NA	NA	NA	NA	NA	NA
chr1	704957	704957	G	A	ncRNA_exonic	LOC100288069	NA	NA	NA	NA	NA	NA	NA	NA	NA	NA	NA	NA	NA	NA	NA	NA	NA	NA	NA	NA	NA	NA	NA	NA	NA	NA	NA	NA	NA	NA	NA	NA	NA	NA	NA	NA	NA
chr1	704959	704959	C	T	ncRNA_exonic	LOC100288069	NA	NA	NA	NA	NA	NA	NA	NA	NA	NA	NA	NA	NA	NA	NA	NA	NA	NA	NA	NA	NA	NA	NA	NA	NA	NA	NA	NA	NA	NA	NA	NA	NA	NA	NA	NA	NA
chr1	704970	704970	G	A	ncRNA_exonic	LOC100288069	NA	NA	NA	NA	NA	NA	NA	NA	NA	NA	NA	rs3871852	NA	NA	NA	NA	NA	NA	NA	NA	NA	NA	NA	NA	NA	NA	NA	NA	NA	NA	NA	NA	NA	NA	NA	NA	NA
chr1	704975	704975	A	C	ncRNA_exonic	LOC100288069	NA	NA	NA	NA	NA	NA	NA	NA	NA	NA	NA	NA	NA	NA	NA	NA	NA	NA	NA	NA	NA	NA	NA	NA	NA	NA	NA	NA	NA	NA	NA	NA	NA	NA	NA	NA	NA
chr1	708461	708461	G	T	ncRNA_exonic	LOC100288069	NA	NA	NA	NA	NA	NA	NA	NA	NA	NA	NA	rs200082396	NA	NA	NA	NA	NA	NA	NA	NA	NA	NA	NA	NA	NA	NA	NA	NA	NA	NA	NA	NA	NA	NA	NA	NA	NA
chr1	709575	709575	G	A	ncRNA_exonic	LOC100288069	NA	NA	NA	NA	NA	NA	NA	NA	NA	NA	NA	rs79288451	NA	NA	NA	NA	NA	NA	NA	NA	NA	NA	NA	NA	NA	NA	NA	NA	NA	NA	NA	NA	NA	NA	NA	NA	NA
chr1	709603	709603	T	C	ncRNA_exonic	LOC100288069	NA	NA	NA	NA	NA	NA	NA	NA	NA	NA	NA	NA	NA	NA	NA	NA	NA	NA	NA	NA	NA	NA	NA	NA	NA	NA	NA	NA	NA	NA	NA	NA	NA	NA	NA	NA	NA
chr1	709637	709637	T	C	ncRNA_exonic	LOC100288069	NA	NA	NA	NA	NA	NA	NA	NA	NA	NA	NA	NA	NA	NA	NA	NA	NA	NA	NA	NA	NA	NA	NA	NA	NA	NA	NA	NA	NA	NA	NA	NA	NA	NA	NA	NA	NA
chr1	713914	713914	A	G	ncRNA_exonic	LOC100288069	NA	NA	NA	NA	NA	NA	NA	NA	NA	NA	NA	NA	NA	NA	NA	NA	NA	NA	NA	NA	NA	NA	NA	NA	NA	NA	NA	NA	NA	NA	NA	NA	NA	NA	NA	NA	NA
chr1	761681	761681	T	G	ncRNA_exonic	LINC00115	NA	NA	NA	NA	NA	NA	NA	NA	NA	NA	NA	rs1057215	NA	NA	NA	NA	NA	NA	NA	NA	NA	NA	NA	NA	NA	NA	NA	NA	NA	NA	NA	NA	NA	NA	NA	NA	NA
chr1	761704	761704	T	A	ncRNA_exonic	LINC00115	NA	NA	NA	NA	NA	NA	NA	NA	NA	NA	NA	rs1057214	NA	NA	NA	NA	NA	NA	NA	NA	NA	NA	NA	NA	NA	NA	NA	NA	NA	NA	NA	NA	NA	NA	NA	NA	NA
chr1	761732	761732	C	T	ncRNA_exonic	LINC00115	NA	NA	NA	NA	NA	NA	NA	NA	NA	NA	NA	rs2286139	NA	NA	NA	NA	NA	NA	NA	NA	NA	NA	NA	NA	NA	NA	NA	NA	NA	NA	NA	NA	NA	NA	NA	NA	NA
chr1	761752	761752	C	T	ncRNA_exonic	LINC00115	NA	NA	NA	NA	NA	NA	NA	NA	NA	NA	NA	rs1057213	NA	NA	NA	NA	NA	NA	NA	NA	NA	NA	NA	NA	NA	NA	NA	NA	NA	NA	NA	NA	NA	NA	NA	NA	NA
chr1	761800	761800	A	T	ncRNA_exonic	LINC00115	NA	NA	NA	NA	NA	NA	NA	NA	NA	NA	NA	rs1064272	NA	NA	NA	NA	NA	NA	NA	NA	NA	NA	NA	NA	NA	NA	NA	NA	NA	NA	NA	NA	NA	NA	NA	NA	NA
chr1	761811	761811	G	A	ncRNA_exonic	LINC00115	NA	NA	NA	NA	NA	NA	NA	NA	NA	NA	NA	rs1057212	NA	NA	NA	NA	NA	NA	NA	NA	NA	NA	NA	NA	NA	NA	NA	NA	NA	NA	NA	NA	NA	NA	NA	NA	NA
chr1	761958	761958	C	T	ncRNA_exonic	LINC00115	NA	NA	NA	NA	NA	NA	NA	NA	NA	NA	NA	rs115523412	NA	NA	NA	NA	NA	NA	NA	NA	NA	NA	NA	NA	NA	NA	NA	NA	NA	NA	NA	NA	NA	NA	NA	NA	NA
chr1	761962	761962	G	A	ncRNA_exonic	LINC00115	NA	NA	NA	NA	NA	NA	NA	NA	NA	NA	NA	rs79530622	NA	NA	NA	NA	NA	NA	NA	NA	NA	NA	NA	NA	NA	NA	NA	NA	NA	NA	NA	NA	NA	NA	NA	NA	NA
chr1	762007	762007	T	C	ncRNA_exonic	LINC00115	NA	NA	NA	NA	NA	NA	NA	NA	NA	NA	NA	NA	NA	NA	NA	NA	NA	NA	NA	NA	NA	NA	NA	NA	NA	NA	NA	NA	NA	NA	NA	NA	NA	NA	NA	NA	NA
chr1	762085	762085	G	A	ncRNA_exonic	LINC00115	NA	NA	NA	NA	NA	NA	NA	NA	NA	NA	NA	rs113594385	NA	NA	NA	NA	NA	NA	NA	NA	NA	NA	NA	NA	NA	NA	NA	NA	NA	NA	NA	NA	NA	NA	NA	NA	NA
chr1	762109	762109	C	T	ncRNA_exonic	LINC00115	NA	NA	NA	0.0563	0.03	0.0315	0	0	0.0682	0.0352	0.0572	NA	NA	NA	NA	NA	NA	NA	NA	NA	NA	NA	NA	NA	NA	NA	NA	NA	NA	NA	NA	NA	NA	NA	NA	NA	NA
chr1	762202	762203	CT	-	ncRNA_exonic	LINC00115	NA	NA	NA	NA	NA	NA	NA	NA	NA	NA	NA	NA	NA	NA	NA	NA	NA	NA	NA	NA	NA	NA	NA	NA	NA	NA	NA	NA	NA	NA	NA	NA	NA	NA	NA	NA	NA
chr1	762273	762273	G	A	ncRNA_exonic	LINC00115	NA	NA	NA	0.806	0.4415	0.8116	0.9174	0.9	0.8384	0.8896	0.8184	rs3115849	NA	NA	NA	NA	NA	NA	NA	NA	NA	NA	NA	NA	NA	NA	NA	NA	NA	NA	NA	NA	NA	NA	NA	NA	NA
chr1	762307	762307	G	A	ncRNA_exonic	LINC00115	NA	NA	NA	0.001	0.0165	0	0	0	0	0	0	NA	NA	NA	NA	NA	NA	NA	NA	NA	NA	NA	NA	NA	NA	NA	NA	NA	NA	NA	NA	NA	NA	NA	NA	NA	NA
chr1	762632	762632	T	A	ncRNA_exonic	LINC00115	NA	NA	NA	NA	NA	NA	NA	NA	NA	NA	NA	rs3131948	NA	NA	NA	NA	NA	NA	NA	NA	NA	NA	NA	NA	NA	NA	NA	NA	NA	NA	NA	NA	NA	NA	NA	NA	NA
chr1	762815	762815	G	A	ncRNA_exonic	LINC00115	NA	NA	NA	NA	NA	NA	NA	NA	NA	NA	NA	NA	NA	NA	NA	NA	NA	NA	NA	NA	NA	NA	NA	NA	NA	NA	NA	NA	NA	NA	NA	NA	NA	NA	NA	NA	NA
chr1	762852	762852	G	T	ncRNA_exonic	LINC00115	NA	NA	NA	NA	NA	NA	NA	NA	NA	NA	NA	NA	NA	NA	NA	NA	NA	NA	NA	NA	NA	NA	NA	NA	NA	NA	NA	NA	NA	NA	NA	NA	NA	NA	NA	NA	NA
chr1	777122	777122	A	T	ncRNA_exonic	LINC01128	NA	NA	NA	NA	NA	NA	NA	NA	NA	NA	NA	rs2980319	NA	NA	NA	NA	NA	NA	NA	NA	NA	NA	NA	NA	NA	NA	NA	NA	NA	NA	NA	NA	NA	NA	NA	NA	NA
chr1	777448	777448	C	T	ncRNA_exonic	LINC01128	NA	NA	NA	NA	NA	NA	NA	NA	NA	NA	NA	NA	NA	NA	NA	NA	NA	NA	NA	NA	NA	NA	NA	NA	NA	NA	NA	NA	NA	NA	NA	NA	NA	NA	NA	NA	NA
chr1	777500	777500	T	A	ncRNA_exonic	LINC01128	NA	NA	NA	NA	NA	NA	NA	NA	NA	NA	NA	NA	NA	NA	NA	NA	NA	NA	NA	NA	NA	NA	NA	NA	NA	NA	NA	NA	NA	NA	NA	NA	NA	NA	NA	NA	NA
chr1	778306	778306	-	CT	ncRNA_exonic	LINC01128	NA	NA	NA	NA	NA	NA	NA	NA	NA	NA	NA	rs58115377	NA	NA	NA	NA	NA	NA	NA	NA	NA	NA	NA	NA	NA	NA	NA	NA	NA	NA	NA	NA	NA	NA	NA	NA	NA
chr1	778569	778569	A	G	ncRNA_exonic	LINC01128	NA	NA	NA	NA	NA	NA	NA	NA	NA	NA	NA	rs2977615	NA	NA	NA	NA	NA	NA	NA	NA	NA	NA	NA	NA	NA	NA	NA	NA	NA	NA	NA	NA	NA	NA	NA	NA	NA
chr1	787399	787399	G	T	ncRNA_exonic	LINC01128	NA	NA	NA	NA	NA	NA	NA	NA	NA	NA	NA	rs2905055	NA	NA	NA	NA	NA	NA	NA	NA	NA	NA	NA	NA	NA	NA	NA	NA	NA	NA	NA	NA	NA	NA	NA	NA	NA
chr1	788840	788840	T	C	ncRNA_exonic	LINC01128	NA	NA	NA	NA	NA	NA	NA	NA	NA	NA	NA	rs10157303	NA	NA	NA	NA	NA	NA	NA	NA	NA	NA	NA	NA	NA	NA	NA	NA	NA	NA	NA	NA	NA	NA	NA	NA	NA
chr1	788844	788844	C	G	ncRNA_exonic	LINC01128	NA	NA	NA	NA	NA	NA	NA	NA	NA	NA	NA	rs10159337	NA	NA	NA	NA	NA	NA	NA	NA	NA	NA	NA	NA	NA	NA	NA	NA	NA	NA	NA	NA	NA	NA	NA	NA	NA
chr1	788945	788945	G	C	ncRNA_exonic	LINC01128	NA	NA	NA	NA	NA	NA	NA	NA	NA	NA	NA	rs76619733	NA	NA	NA	NA	NA	NA	NA	NA	NA	NA	NA	NA	NA	NA	NA	NA	NA	NA	NA	NA	NA	NA	NA	NA	NA
chr1	788952	788952	G	A	ncRNA_exonic	LINC01128	NA	NA	NA	NA	NA	NA	NA	NA	NA	NA	NA	rs55764050	NA	NA	NA	NA	NA	NA	NA	NA	NA	NA	NA	NA	NA	NA	NA	NA	NA	NA	NA	NA	NA	NA	NA	NA	NA
chr1	789099	789099	G	A	ncRNA_exonic	LINC01128	NA	NA	NA	NA	NA	NA	NA	NA	NA	NA	NA	rs10158938	NA	NA	NA	NA	NA	NA	NA	NA	NA	NA	NA	NA	NA	NA	NA	NA	NA	NA	NA	NA	NA	NA	NA	NA	NA
chr1	789141	789141	G	C	ncRNA_exonic	LINC01128	NA	NA	NA	NA	NA	NA	NA	NA	NA	NA	NA	rs111606675	NA	NA	NA	NA	NA	NA	NA	NA	NA	NA	NA	NA	NA	NA	NA	NA	NA	NA	NA	NA	NA	NA	NA	NA	NA
chr1	789193	789193	C	G	ncRNA_exonic	LINC01128	NA	NA	NA	NA	NA	NA	NA	NA	NA	NA	NA	rs77115599	NA	NA	NA	NA	NA	NA	NA	NA	NA	NA	NA	NA	NA	NA	NA	NA	NA	NA	NA	NA	NA	NA	NA	NA	NA
chr1	789256	789256	T	C	ncRNA_exonic	LINC01128	NA	NA	NA	NA	NA	NA	NA	NA	NA	NA	NA	rs3131939	NA	NA	NA	NA	NA	NA	NA	NA	NA	NA	NA	NA	NA	NA	NA	NA	NA	NA	NA	NA	NA	NA	NA	NA	NA
chr1	790641	790641	C	T	ncRNA_exonic	LINC01128	NA	NA	NA	NA	NA	NA	NA	NA	NA	NA	NA	NA	NA	NA	NA	NA	NA	NA	NA	NA	NA	NA	NA	NA	NA	NA	NA	NA	NA	NA	NA	NA	NA	NA	NA	NA	NA
chr1	790697	790697	-	TA	ncRNA_exonic	LINC01128	NA	NA	NA	NA	NA	NA	NA	NA	NA	NA	NA	rs56224346	NA	NA	NA	NA	NA	NA	NA	NA	NA	NA	NA	NA	NA	NA	NA	NA	NA	NA	NA	NA	NA	NA	NA	NA	NA
chr1	790760	790761	AT	-	ncRNA_exonic	LINC01128	NA	NA	NA	NA	NA	NA	NA	NA	NA	NA	NA	rs3039191	NA	NA	NA	NA	NA	NA	NA	NA	NA	NA	NA	NA	NA	NA	NA	NA	NA	NA	NA	NA	NA	NA	NA	NA	NA
chr1	792263	792263	A	G	ncRNA_exonic	LINC01128	NA	NA	NA	NA	NA	NA	NA	NA	NA	NA	NA	rs1044922	NA	NA	NA	NA	NA	NA	NA	NA	NA	NA	NA	NA	NA	NA	NA	NA	NA	NA	NA	NA	NA	NA	NA	NA	NA
chr1	792480	792480	C	T	ncRNA_exonic	LINC01128	NA	NA	NA	NA	NA	NA	NA	NA	NA	NA	NA	rs2905036	NA	NA	NA	NA	NA	NA	NA	NA	NA	NA	NA	NA	NA	NA	NA	NA	NA	NA	NA	NA	NA	NA	NA	NA	NA
chr1	793067	793067	A	G	ncRNA_exonic	LINC01128	NA	NA	NA	NA	NA	NA	NA	NA	NA	NA	NA	rs2905032	NA	NA	NA	NA	NA	NA	NA	NA	NA	NA	NA	NA	NA	NA	NA	NA	NA	NA	NA	NA	NA	NA	NA	NA	NA
chr1	793145	793145	A	G	ncRNA_exonic	LINC01128	NA	NA	NA	NA	NA	NA	NA	NA	NA	NA	NA	rs2905030	NA	NA	NA	NA	NA	NA	NA	NA	NA	NA	NA	NA	NA	NA	NA	NA	NA	NA	NA	NA	NA	NA	NA	NA	NA
chr1	793208	793208	C	G	ncRNA_exonic	LINC01128	NA	NA	NA	NA	NA	NA	NA	NA	NA	NA	NA	rs2905029	NA	NA	NA	NA	NA	NA	NA	NA	NA	NA	NA	NA	NA	NA	NA	NA	NA	NA	NA	NA	NA	NA	NA	NA	NA
chr1	793394	793394	G	T	ncRNA_exonic	LINC01128	NA	NA	NA	NA	NA	NA	NA	NA	NA	NA	NA	NA	NA	NA	NA	NA	NA	NA	NA	NA	NA	NA	NA	NA	NA	NA	NA	NA	NA	NA	NA	NA	NA	NA	NA	NA	NA
chr1	793429	793429	T	C	ncRNA_exonic	LINC01128	NA	NA	NA	NA	NA	NA	NA	NA	NA	NA	NA	rs2519067	NA	NA	NA	NA	NA	NA	NA	NA	NA	NA	NA	NA	NA	NA	NA	NA	NA	NA	NA	NA	NA	NA	NA	NA	NA
chr1	803516	803516	G	A	ncRNA_exonic	FAM41C	NA	NA	NA	NA	NA	NA	NA	NA	NA	NA	NA	NA	NA	NA	NA	NA	NA	NA	NA	NA	NA	NA	NA	NA	NA	NA	NA	NA	NA	NA	NA	NA	NA	NA	NA	NA	NA
chr1	803558	803558	-	A	ncRNA_exonic	FAM41C	NA	NA	NA	NA	NA	NA	NA	NA	NA	NA	NA	NA	NA	NA	NA	NA	NA	NA	NA	NA	NA	NA	NA	NA	NA	NA	NA	NA	NA	NA	NA	NA	NA	NA	NA	NA	NA
chr1	803582	803582	G	T	ncRNA_exonic	FAM41C	NA	NA	NA	NA	NA	NA	NA	NA	NA	NA	NA	rs1050001	NA	NA	NA	NA	NA	NA	NA	NA	NA	NA	NA	NA	NA	NA	NA	NA	NA	NA	NA	NA	NA	NA	NA	NA	NA
chr1	803688	803688	C	G	ncRNA_exonic	FAM41C	NA	NA	NA	NA	NA	NA	NA	NA	NA	NA	NA	rs374703214	NA	NA	NA	NA	NA	NA	NA	NA	NA	NA	NA	NA	NA	NA	NA	NA	NA	NA	NA	NA	NA	NA	NA	NA	NA
chr1	803690	803690	G	T	ncRNA_exonic	FAM41C	NA	NA	NA	NA	NA	NA	NA	NA	NA	NA	NA	NA	NA	NA	NA	NA	NA	NA	NA	NA	NA	NA	NA	NA	NA	NA	NA	NA	NA	NA	NA	NA	NA	NA	NA	NA	NA
chr1	803758	803758	G	A	ncRNA_exonic	FAM41C	NA	NA	NA	NA	NA	NA	NA	NA	NA	NA	NA	NA	NA	NA	NA	NA	NA	NA	NA	NA	NA	NA	NA	NA	NA	NA	NA	NA	NA	NA	NA	NA	NA	NA	NA	NA	NA
chr1	803795	803795	C	T	ncRNA_exonic	FAM41C	NA	NA	NA	NA	NA	NA	NA	NA	NA	NA	NA	NA	NA	NA	NA	NA	NA	NA	NA	NA	NA	NA	NA	NA	NA	NA	NA	NA	NA	NA	NA	NA	NA	NA	NA	NA	NA
chr1	804015	804015	A	G	ncRNA_exonic	FAM41C	NA	NA	NA	NA	NA	NA	NA	NA	NA	NA	NA	rs372466154	NA	NA	NA	NA	NA	NA	NA	NA	NA	NA	NA	NA	NA	NA	NA	NA	NA	NA	NA	NA	NA	NA	NA	NA	NA
chr1	804049	804049	G	A	ncRNA_exonic	FAM41C	NA	NA	NA	NA	NA	NA	NA	NA	NA	NA	NA	NA	NA	NA	NA	NA	NA	NA	NA	NA	NA	NA	NA	NA	NA	NA	NA	NA	NA	NA	NA	NA	NA	NA	NA	NA	NA
chr1	879676	879676	G	A	UTR3	NOC2L,SAMD11	NM_015658:c.*398C>T;NM_152486:c.*143G>A	NA	NA	NA	NA	NA	NA	NA	NA	NA	NA	rs6605067	NA	NA	NA	NA	NA	NA	NA	NA	NA	NA	NA	NA	NA	NA	NA	NA	NA	NA	NA	NA	NA	NA	NA	NA	NA
chr1	879687	879687	T	C	UTR3	NOC2L,SAMD11	NM_015658:c.*387A>G;NM_152486:c.*154T>C	NA	NA	NA	NA	NA	NA	NA	NA	NA	NA	rs2839	NA	NA	NA	NA	NA	NA	NA	NA	NA	NA	NA	NA	NA	NA	NA	NA	NA	NA	NA	NA	NA	NA	NA	NA	NA
chr1	881831	881831	C	T	exonic	NOC2L	NA	nonsynonymous SNV	NOC2L:NM_015658:exon15:c.G1754A:p.C585Y	NA	NA	NA	NA	NA	NA	NA	NA	NA	0.13	T	0.622	P	0.242	B	0.437	N	1	N	0.895	L	1.01	T	-1.06	T	0.081	T	0.193	1.657	11.5	3.15	1.172	0.513	11.333
chr1	887801	887801	A	G	exonic	NOC2L	NA	synonymous SNV	NOC2L:NM_015658:exon10:c.T1182C:p.T394T	0.9355	0.9094	0.9558	0.9127	0.9599	0.9406	0.9521	0.9184	rs3828047	NA	NA	NA	NA	NA	NA	NA	NA	NA	NA	NA	NA	NA	NA	NA	NA	NA	NA	NA	NA	NA	NA	NA	NA	NA
chr1	888639	888639	T	C	exonic	NOC2L	NA	synonymous SNV	NOC2L:NM_015658:exon9:c.A918G:p.E306E	0.9356	0.9096	0.9558	0.9124	0.9601	0.9407	0.9511	0.9184	rs3748596	NA	NA	NA	NA	NA	NA	NA	NA	NA	NA	NA	NA	NA	NA	NA	NA	NA	NA	NA	NA	NA	NA	NA	NA	NA
chr1	888659	888659	T	C	exonic	NOC2L	NA	nonsynonymous SNV	NOC2L:NM_015658:exon9:c.A898G:p.I300V	0.9355	0.9096	0.9557	0.9126	0.96	0.9407	0.9509	0.9183	rs3748597	1	T	0	B	0	B	0.07	N	1	P	-2.24	N	-0.39	T	-0.957	T	0	T	0.091	-2.241	0.004	4.28	0.578	0.538	7.695
chr1	897325	897325	G	C	exonic	KLHL17	NA	synonymous SNV	KLHL17:NM_198317:exon4:c.G609C:p.A203A	0.9077	0.721	0.9401	0.9079	0.9345	0.9261	0.9283	0.9161	rs4970441	NA	NA	NA	NA	NA	NA	NA	NA	NA	NA	NA	NA	NA	NA	NA	NA	NA	NA	NA	NA	NA	NA	NA	NA	NA
chr1	898831	898831	G	T	exonic	KLHL17	NA	nonsynonymous SNV	KLHL17:NM_198317:exon8:c.G1302T:p.L434F	NA	NA	NA	NA	NA	NA	NA	NA	NA	0.06	T	0.996	D	0.934	D	0	D	1	D	2.515	M	-1.25	T	-0.229	T	0.497	T	0.824	2.115	13.03	0.731	0.616	-0.336	1.71
chr1	899847	899847	C	T	exonic	KLHL17	NA	nonsynonymous SNV	KLHL17:NM_198317:exon11:c.C1637T:p.S546L	NA	NA	NA	NA	NA	NA	NA	NA	NA	0	D	0.981	D	0.626	P	0	D	1	D	2.465	M	-1.48	T	0.349	D	0.588	D	0.931	4.195	21.8	4.82	2.376	5.912	18.271
chr1	900505	900505	G	C	exonic	KLHL17	NA	synonymous SNV	KLHL17:NM_198317:exon12:c.G1863C:p.V621V	0.2419	0.0475	0.2059	0.0782	0.2824	0.2801	0.2788	0.3025	rs28705211	NA	NA	NA	NA	NA	NA	NA	NA	NA	NA	NA	NA	NA	NA	NA	NA	NA	NA	NA	NA	NA	NA	NA	NA	NA
chr1	900730	900730	G	A	UTR3	KLHL17	NM_198317:c.*159G>A	NA	NA	NA	NA	NA	NA	NA	NA	NA	NA	rs3935066	NA	NA	NA	NA	NA	NA	NA	NA	NA	NA	NA	NA	NA	NA	NA	NA	NA	NA	NA	NA	NA	NA	NA	NA	NA
chr1	900972	900972	T	G	UTR3	KLHL17	NM_198317:c.*401T>G	NA	NA	NA	NA	NA	NA	NA	NA	NA	NA	rs9697711	NA	NA	NA	NA	NA	NA	NA	NA	NA	NA	NA	NA	NA	NA	NA	NA	NA	NA	NA	NA	NA	NA	NA	NA	NA
chr1	901023	901023	T	C	UTR3	KLHL17	NM_198317:c.*452T>C	NA	NA	NA	NA	NA	NA	NA	NA	NA	NA	rs13303351	NA	NA	NA	NA	NA	NA	NA	NA	NA	NA	NA	NA	NA	NA	NA	NA	NA	NA	NA	NA	NA	NA	NA	NA	NA
chr1	934749	934749	G	A	exonic	HES4	NA	nonsynonymous SNV	HES4:NM_001142467:exon3:c.C434T:p.A145V,HES4:NM_021170:exon4:c.C356T:p.A119V	NA	NA	NA	NA	NA	NA	NA	NA	NA	0.03	D	0.989	D	0.688	P	0.287	U	0.991	N	1.24	L	0.86	T	-0.981	T	0.138	T	0.144	2.608	14.68	1.08	0.595	2.407	9.471
chr1	948870	948870	C	G	UTR5	ISG15	NM_005101:c.-84C>G	NA	NA	NA	NA	NA	NA	NA	NA	NA	NA	rs4615788	NA	NA	NA	NA	NA	NA	NA	NA	NA	NA	NA	NA	NA	NA	NA	NA	NA	NA	NA	NA	NA	NA	NA	NA	NA
chr1	948921	948921	T	C	UTR5	ISG15	NM_005101:c.-33T>C	NA	NA	0.9416	0.7386	0.9632	0.9998	0.9681	0.9543	0.941	0.9617	rs15842	NA	NA	NA	NA	NA	NA	NA	NA	NA	NA	NA	NA	NA	NA	NA	NA	NA	NA	NA	NA	NA	NA	NA	NA	NA
chr1	949654	949654	A	G	exonic	ISG15	NA	synonymous SNV	ISG15:NM_005101:exon2:c.A294G:p.V98V	0.9122	0.5636	0.9528	0.9254	0.9472	0.9446	0.9202	0.9501	rs8997	NA	NA	NA	NA	NA	NA	NA	NA	NA	NA	NA	NA	NA	NA	NA	NA	NA	NA	NA	NA	NA	NA	NA	NA	NA
chr1	979559	979559	C	T	exonic	AGRN	NA	synonymous SNV	AGRN:NM_198576:exon11:c.C2070T:p.R690R	3.329e-05	9.754e-05	0	0	0	4.563e-05	0	0	rs146441147	NA	NA	NA	NA	NA	NA	NA	NA	NA	NA	NA	NA	NA	NA	NA	NA	NA	NA	NA	NA	NA	NA	NA	NA	NA
chr1	981931	981931	A	G	exonic	AGRN	NA	synonymous SNV	AGRN:NM_198576:exon18:c.A3066G:p.S1022S	0.8767	0.513	0.9312	0.9649	0.9266	0.9018	0.8983	0.889	rs2465128	NA	NA	NA	NA	NA	NA	NA	NA	NA	NA	NA	NA	NA	NA	NA	NA	NA	NA	NA	NA	NA	NA	NA	NA	NA
chr1	982088	982088	C	T	exonic	AGRN	NA	stopgain	AGRN:NM_198576:exon18:c.C3223T:p.Q1075X	NA	NA	NA	NA	NA	NA	NA	NA	NA	1	T	.	.	.	.	0.934	N	1	A	.	.	.	.	.	.	.	.	.	8.998	41	1.47	0.134	1.978	6.875
chr1	982994	982994	T	C	exonic	AGRN	NA	synonymous SNV	AGRN:NM_198576:exon21:c.T3558C:p.F1186F	0.8989	0.5354	0.942	0.9995	0.949	0.9151	0.9256	0.9543	rs10267	NA	NA	NA	NA	NA	NA	NA	NA	NA	NA	NA	NA	NA	NA	NA	NA	NA	NA	NA	NA	NA	NA	NA	NA	NA
chr1	984302	984302	T	C	exonic	AGRN	NA	synonymous SNV	AGRN:NM_198576:exon24:c.T4161C:p.T1387T	0.6295	0.3853	0.7571	0.8435	0.6654	0.6388	0.5748	0.5753	rs9442391	NA	NA	NA	NA	NA	NA	NA	NA	NA	NA	NA	NA	NA	NA	NA	NA	NA	NA	NA	NA	NA	NA	NA	NA	NA
chr1	990280	990280	C	T	exonic	AGRN	NA	synonymous SNV	AGRN:NM_198576:exon36:c.C6057T:p.D2019D	0.6376	0.3518	0.7745	0.8173	0.7258	0.6998	0.5978	0.6154	rs4275402	NA	NA	NA	NA	NA	NA	NA	NA	NA	NA	NA	NA	NA	NA	NA	NA	NA	NA	NA	NA	NA	NA	NA	NA	NA
chr1	990517	990517	C	T	UTR3	AGRN	NM_001305275:c.*156C>T,NM_198576:c.*156C>T	NA	NA	NA	NA	NA	NA	NA	NA	NA	NA	rs2710872	NA	NA	NA	NA	NA	NA	NA	NA	NA	NA	NA	NA	NA	NA	NA	NA	NA	NA	NA	NA	NA	NA	NA	NA	NA
chr1	990773	990773	C	T	UTR3	AGRN	NM_001305275:c.*412C>T,NM_198576:c.*412C>T	NA	NA	NA	NA	NA	NA	NA	NA	NA	NA	rs2799072	NA	NA	NA	NA	NA	NA	NA	NA	NA	NA	NA	NA	NA	NA	NA	NA	NA	NA	NA	NA	NA	NA	NA	NA	NA
chr1	990806	990806	G	A	UTR3	AGRN	NM_001305275:c.*445G>A,NM_198576:c.*445G>A	NA	NA	NA	NA	NA	NA	NA	NA	NA	NA	rs2799073	NA	NA	NA	NA	NA	NA	NA	NA	NA	NA	NA	NA	NA	NA	NA	NA	NA	NA	NA	NA	NA	NA	NA	NA	NA
chr1	990984	990984	G	A	UTR3	AGRN	NM_001305275:c.*623G>A,NM_198576:c.*623G>A	NA	NA	NA	NA	NA	NA	NA	NA	NA	NA	rs8014	NA	NA	NA	NA	NA	NA	NA	NA	NA	NA	NA	NA	NA	NA	NA	NA	NA	NA	NA	NA	NA	NA	NA	NA	NA
chr1	1017341	1017341	G	T	UTR3	C1orf159	NM_017891:c.*932C>A	NA	NA	NA	NA	NA	NA	NA	NA	NA	NA	rs1133647	NA	NA	NA	NA	NA	NA	NA	NA	NA	NA	NA	NA	NA	NA	NA	NA	NA	NA	NA	NA	NA	NA	NA	NA	NA
chr1	1018144	1018144	T	C	UTR3	C1orf159	NM_017891:c.*129A>G	NA	NA	NA	NA	NA	NA	NA	NA	NA	NA	rs9442395	NA	NA	NA	NA	NA	NA	NA	NA	NA	NA	NA	NA	NA	NA	NA	NA	NA	NA	NA	NA	NA	NA	NA	NA	NA
chr1	1158631	1158631	A	G	exonic	SDF4	NA	synonymous SNV	SDF4:NM_016176:exon4:c.T570C:p.D190D,SDF4:NM_016547:exon4:c.T570C:p.D190D	0.9166	0.9825	0.9568	0.9998	0.8569	0.8864	0.9106	0.9499	rs6603781	.	.	.	.	.	.	.	.	0	P	.	.	.	.	.	.	.	.	.	-1.117	0.128	-8.16	-2.462	-0.115	17.336
chr1	1169549	1169549	G	A	UTR3	B3GALT6	NM_080605:c.*901G>A	NA	NA	NA	NA	NA	NA	NA	NA	NA	NA	NA	NA	NA	NA	NA	NA	NA	NA	NA	NA	NA	NA	NA	NA	NA	NA	NA	NA	NA	NA	NA	NA	NA	NA	NA	NA
chr1	1189604	1189604	C	T	UTR3	UBE2J2	NM_194315:c.*979G>A,NM_194458:c.*979G>A,NM_194457:c.*979G>A,NM_058167:c.*979G>A	NA	NA	NA	NA	NA	NA	NA	NA	NA	NA	NA	NA	NA	NA	NA	NA	NA	NA	NA	NA	NA	NA	NA	NA	NA	NA	NA	NA	NA	NA	NA	NA	NA	NA	NA	NA
chr1	1190294	1190294	G	A	UTR3	UBE2J2	NM_194315:c.*289C>T,NM_194458:c.*289C>T,NM_194457:c.*289C>T,NM_058167:c.*289C>T	NA	NA	NA	NA	NA	NA	NA	NA	NA	NA	NA	NA	NA	NA	NA	NA	NA	NA	NA	NA	NA	NA	NA	NA	NA	NA	NA	NA	NA	NA	NA	NA	NA	NA	NA	NA
chr1	1228740	1228740	C	-	UTR3	ACAP3	NM_030649:c.*204delG	NA	NA	NA	NA	NA	NA	NA	NA	NA	NA	NA	NA	NA	NA	NA	NA	NA	NA	NA	NA	NA	NA	NA	NA	NA	NA	NA	NA	NA	NA	NA	NA	NA	NA	NA	NA
chr1	1247494	1247494	T	C	exonic	CPSF3L	NA	synonymous SNV	CPSF3L:NM_001256462:exon14:c.A1347G:p.P449P,CPSF3L:NM_001256463:exon14:c.A1338G:p.P446P,CPSF3L:NM_017871:exon16:c.A1641G:p.P547P,CPSF3L:NM_001256460:exon17:c.A1554G:p.P518P,CPSF3L:NM_001256456:exon18:c.A1659G:p.P553P	0.5898	0.1992	0.3975	0.0192	0.6814	0.7867	0.6221	0.3996	rs12103	NA	NA	NA	NA	NA	NA	NA	NA	NA	NA	NA	NA	NA	NA	NA	NA	NA	NA	NA	NA	NA	NA	NA	NA	NA
chr1	1248452	1248452	C	T	exonic	CPSF3L	NA	nonsynonymous SNV	CPSF3L:NM_001256462:exon9:c.G800A:p.S267N,CPSF3L:NM_001256463:exon9:c.G791A:p.S264N,CPSF3L:NM_017871:exon11:c.G1094A:p.S365N,CPSF3L:NM_001256460:exon12:c.G1007A:p.S336N,CPSF3L:NM_001256456:exon13:c.G1112A:p.S371N	NA	NA	NA	NA	NA	NA	NA	NA	NA	0.47	T	0.016	B	0.012	B	0	D	1	D	0.405	N	1.02	T	-1.077	T	0.076	T	0.042	1.72	11.71	5.48	2.571	5.254	19.318
chr1	1249187	1249187	G	A	exonic	CPSF3L	NA	synonymous SNV	CPSF3L:NM_001256462:exon7:c.C588T:p.F196F,CPSF3L:NM_001256463:exon7:c.C579T:p.F193F,CPSF3L:NM_017871:exon9:c.C882T:p.F294F,CPSF3L:NM_001256460:exon10:c.C795T:p.F265F,CPSF3L:NM_001256456:exon11:c.C900T:p.F300F	0.5791	0.156	0.3152	0.0138	0.7382	0.7965	0.6473	0.3875	rs12142199	NA	NA	NA	NA	NA	NA	NA	NA	NA	NA	NA	NA	NA	NA	NA	NA	NA	NA	NA	NA	NA	NA	NA	NA	NA
chr1	1254841	1254841	C	G	exonic	CPSF3L	NA	synonymous SNV	CPSF3L:NM_017871:exon4:c.G264C:p.G88G,CPSF3L:NM_001256460:exon5:c.G177C:p.G59G,CPSF3L:NM_001256456:exon6:c.G282C:p.G94G	0.8476	0.3848	0.7911	0.8258	0.8814	0.9295	0.833	0.8477	rs10907179	NA	NA	NA	NA	NA	NA	NA	NA	NA	NA	NA	NA	NA	NA	NA	NA	NA	NA	NA	NA	NA	NA	NA	NA	NA
chr1	1262966	1262966	C	T	exonic	CPTP	NA	synonymous SNV	CPTP:NM_001029885:exon3:c.C468T:p.R156R	0.8716	0.6069	0.8069	0.8336	0.8795	0.9301	0.8512	0.8483	rs307349	NA	NA	NA	NA	NA	NA	NA	NA	NA	NA	NA	NA	NA	NA	NA	NA	NA	NA	NA	NA	NA	NA	NA	NA	NA
chr1	1263144	1263144	G	A	UTR3	CPTP	NM_001029885:c.*1G>A	NA	NA	0.8897	0.8332	0.8109	0.8253	0.8806	0.9321	0.8646	0.8479	rs307350	NA	NA	NA	NA	NA	NA	NA	NA	NA	NA	NA	NA	NA	NA	NA	NA	NA	NA	NA	NA	NA	NA	NA	NA	NA
chr1	1263362	1263362	G	A	UTR3	CPTP	NM_001029885:c.*219G>A	NA	NA	NA	NA	NA	NA	NA	NA	NA	NA	rs4970433	NA	NA	NA	NA	NA	NA	NA	NA	NA	NA	NA	NA	NA	NA	NA	NA	NA	NA	NA	NA	NA	NA	NA	NA	NA
chr1	1263457	1263457	T	C	UTR3	CPTP	NM_001029885:c.*314T>C	NA	NA	NA	NA	NA	NA	NA	NA	NA	NA	rs307351	NA	NA	NA	NA	NA	NA	NA	NA	NA	NA	NA	NA	NA	NA	NA	NA	NA	NA	NA	NA	NA	NA	NA	NA	NA
chr1	1271011	1271011	T	C	UTR3	DVL1	NM_004421:c.*511A>G	NA	NA	NA	NA	NA	NA	NA	NA	NA	NA	NA	NA	NA	NA	NA	NA	NA	NA	NA	NA	NA	NA	NA	NA	NA	NA	NA	NA	NA	NA	NA	NA	NA	NA	NA	NA
chr1	1271175	1271175	A	G	UTR3	DVL1	NM_004421:c.*347T>C	NA	NA	NA	NA	NA	NA	NA	NA	NA	NA	rs307373	NA	NA	NA	NA	NA	NA	NA	NA	NA	NA	NA	NA	NA	NA	NA	NA	NA	NA	NA	NA	NA	NA	NA	NA	NA
chr1	1277533	1277533	T	C	exonic	DVL1	NA	synonymous SNV	DVL1:NM_004421:exon4:c.A366G:p.P122P	0.9976	0.9998	0.9996	0.9977	0.9599	0.9978	0.9968	0.9984	rs307362	NA	NA	NA	NA	NA	NA	NA	NA	NA	NA	NA	NA	NA	NA	NA	NA	NA	NA	NA	NA	NA	NA	NA	NA	NA
chr1	1288345	1288345	A	G	UTR3	MXRA8	NM_032348:c.*639T>C,NM_001282585:c.*336T>C,NM_001282584:c.*639T>C,NM_001282583:c.*639T>C,NM_001282582:c.*639T>C	NA	NA	NA	NA	NA	NA	NA	NA	NA	NA	rs13249	NA	NA	NA	NA	NA	NA	NA	NA	NA	NA	NA	NA	NA	NA	NA	NA	NA	NA	NA	NA	NA	NA	NA	NA	NA
chr1	1288471	1288471	C	T	UTR3	MXRA8	NM_032348:c.*513G>A,NM_001282585:c.*210G>A,NM_001282584:c.*513G>A,NM_001282583:c.*513G>A,NM_001282582:c.*513G>A	NA	NA	NA	NA	NA	NA	NA	NA	NA	NA	rs3766183	NA	NA	NA	NA	NA	NA	NA	NA	NA	NA	NA	NA	NA	NA	NA	NA	NA	NA	NA	NA	NA	NA	NA	NA	NA
chr1	1288583	1288583	C	G	UTR3	MXRA8	NM_032348:c.*401G>C,NM_001282585:c.*98G>C,NM_001282584:c.*401G>C,NM_001282583:c.*401G>C,NM_001282582:c.*401G>C	NA	NA	NA	NA	NA	NA	NA	NA	NA	NA	rs3845295	NA	NA	NA	NA	NA	NA	NA	NA	NA	NA	NA	NA	NA	NA	NA	NA	NA	NA	NA	NA	NA	NA	NA	NA	NA
chr1	1309447	1309447	C	T	exonic	AURKAIP1	NA	nonsynonymous SNV	AURKAIP1:NM_001127229:exon3:c.G431A:p.R144Q,AURKAIP1:NM_001127230:exon3:c.G431A:p.R144Q,AURKAIP1:NM_017900:exon3:c.G431A:p.R144Q	1.648e-05	0	0	0.0002	0	0	0	0	rs369452592	0.02	D	1	D	0.973	D	0	D	0.842	D	1.1	L	0.59	T	-0.559	T	0.216	T	0.353	4.596	25	4.98	2.297	1.859	8.834
chr1	1310559	1310559	C	T	UTR5	AURKAIP1	NM_001127229:c.-423G>A,NM_017900:c.-423G>A,NM_001127230:c.-423G>A	NA	NA	NA	NA	NA	NA	NA	NA	NA	NA	NA	NA	NA	NA	NA	NA	NA	NA	NA	NA	NA	NA	NA	NA	NA	NA	NA	NA	NA	NA	NA	NA	NA	NA	NA	NA
chr1	1310668	1310668	A	C	UTR5	AURKAIP1	NM_017900:c.-532T>G	NA	NA	NA	NA	NA	NA	NA	NA	NA	NA	rs2242398	NA	NA	NA	NA	NA	NA	NA	NA	NA	NA	NA	NA	NA	NA	NA	NA	NA	NA	NA	NA	NA	NA	NA	NA	NA
chr1	1321306	1321306	-	GG	UTR3	CCNL2	NM_030937:c.*1304_*1305insCC	NA	NA	NA	NA	NA	NA	NA	NA	NA	NA	NA	NA	NA	NA	NA	NA	NA	NA	NA	NA	NA	NA	NA	NA	NA	NA	NA	NA	NA	NA	NA	NA	NA	NA	NA	NA
chr1	1321808	1321808	G	A	UTR3	CCNL2	NM_030937:c.*803C>T	NA	NA	NA	NA	NA	NA	NA	NA	NA	NA	NA	NA	NA	NA	NA	NA	NA	NA	NA	NA	NA	NA	NA	NA	NA	NA	NA	NA	NA	NA	NA	NA	NA	NA	NA	NA
chr1	1321960	1321960	G	A	UTR3	CCNL2	NM_030937:c.*651C>T	NA	NA	NA	NA	NA	NA	NA	NA	NA	NA	NA	NA	NA	NA	NA	NA	NA	NA	NA	NA	NA	NA	NA	NA	NA	NA	NA	NA	NA	NA	NA	NA	NA	NA	NA	NA
chr1	1333713	1333713	T	C	exonic	CCNL2	NA	nonsynonymous SNV	CCNL2:NM_001039577:exon3:c.A373G:p.M125V,CCNL2:NM_030937:exon3:c.A373G:p.M125V	0.0009	0.0006	0.0006	0	0.0009	0.0014	0	0.0002	rs138406527	.	.	0.317	B	0.196	B	0	D	1	D	2.405	M	3.04	T	-1.121	T	0.036	T	0.902	3.784	19.21	4.73	1.988	7.449	13.536
chr1	1431105	1431105	A	G	exonic	ATAD3B	NA	nonsynonymous SNV	ATAD3B:NM_001317238:exon14:c.A1717G:p.M573V,ATAD3B:NM_031921:exon16:c.A1855G:p.M619V	0.0263	0.0878	0.0254	0	0.0123	0.0275	0.0244	0.0065	rs199599542	0.04	D	0	B	0	B	0.235	N	1	N	0	N	-3.14	D	-0.656	T	0.492	T	0.061	-3.346	0.001	-2.33	-3.583	-1.647	3.12
chr1	1452592	1452592	T	C	exonic	ATAD3A	NA	nonsynonymous SNV	ATAD3A:NM_018188:exon3:c.T328C:p.W110R	0.0004	0.0004	0	0.0019	0	0.0006	0.0053	0	rs1619815	0.77	T	0	B	0	B	0.249	N	1	N	-0.69	N	2.38	T	-1.015	T	0.014	T	0.152	-0.943	0.354	-2.86	-1.732	-0.396	3.895
chr1	1452615	1452615	C	T	exonic	ATAD3A	NA	synonymous SNV	ATAD3A:NM_018188:exon3:c.C351T:p.A117A	0.0038	0.0245	0.0126	0.0055	0	0.0002	0.0053	0.0005	rs2478791	NA	NA	NA	NA	NA	NA	NA	NA	NA	NA	NA	NA	NA	NA	NA	NA	NA	NA	NA	NA	NA	NA	NA	NA	NA
chr1	1469451	1469451	G	A	exonic	ATAD3A	NA	synonymous SNV	ATAD3A:NM_001170535:exon16:c.G1760A:p.X587X,ATAD3A:NM_001170536:exon16:c.G1523A:p.X508X,ATAD3A:NM_018188:exon16:c.G1904A:p.X635X	NA	NA	NA	NA	NA	NA	NA	NA	NA	NA	NA	NA	NA	NA	NA	NA	NA	NA	NA	NA	NA	NA	NA	NA	NA	NA	NA	NA	NA	NA	NA	NA	NA	NA
chr1	1469546	1469546	G	A	UTR3	ATAD3A	NM_018188:c.*94G>A,NM_001170535:c.*94G>A,NM_001170536:c.*94G>A	NA	NA	NA	NA	NA	NA	NA	NA	NA	NA	rs3128344	NA	NA	NA	NA	NA	NA	NA	NA	NA	NA	NA	NA	NA	NA	NA	NA	NA	NA	NA	NA	NA	NA	NA	NA	NA
chr1	1469855	1469855	C	T	UTR3	ATAD3A	NM_018188:c.*403C>T,NM_001170535:c.*403C>T,NM_001170536:c.*403C>T	NA	NA	NA	NA	NA	NA	NA	NA	NA	NA	rs114679139	NA	NA	NA	NA	NA	NA	NA	NA	NA	NA	NA	NA	NA	NA	NA	NA	NA	NA	NA	NA	NA	NA	NA	NA	NA
chr1	1469861	1469861	C	T	UTR3	ATAD3A	NM_018188:c.*409C>T,NM_001170535:c.*409C>T,NM_001170536:c.*409C>T	NA	NA	NA	NA	NA	NA	NA	NA	NA	NA	rs116603779	NA	NA	NA	NA	NA	NA	NA	NA	NA	NA	NA	NA	NA	NA	NA	NA	NA	NA	NA	NA	NA	NA	NA	NA	NA
chr1	1477244	1477244	T	C	UTR3	SSU72	NM_014188:c.*202A>G	NA	NA	NA	NA	NA	NA	NA	NA	NA	NA	rs7290	NA	NA	NA	NA	NA	NA	NA	NA	NA	NA	NA	NA	NA	NA	NA	NA	NA	NA	NA	NA	NA	NA	NA	NA	NA
chr1	1479333	1479333	A	G	exonic	SSU72	NA	synonymous SNV	SSU72:NM_014188:exon4:c.T399C:p.P133P	0.4601	0.8304	0.5888	0.8837	0.3289	0.284	0.4447	0.6767	rs7533	NA	NA	NA	NA	NA	NA	NA	NA	NA	NA	NA	NA	NA	NA	NA	NA	NA	NA	NA	NA	NA	NA	NA	NA	NA
chr1	1534205	1534205	G	A	UTR3	C1orf233	NM_001242659:c.*510C>T	NA	NA	NA	NA	NA	NA	NA	NA	NA	NA	NA	NA	NA	NA	NA	NA	NA	NA	NA	NA	NA	NA	NA	NA	NA	NA	NA	NA	NA	NA	NA	NA	NA	NA	NA	NA
chr1	1534614	1534614	T	C	UTR3	C1orf233	NM_001242659:c.*101A>G	NA	NA	NA	NA	NA	NA	NA	NA	NA	NA	rs11552172	NA	NA	NA	NA	NA	NA	NA	NA	NA	NA	NA	NA	NA	NA	NA	NA	NA	NA	NA	NA	NA	NA	NA	NA	NA
chr1	1534676	1534676	C	T	UTR3	C1orf233	NM_001242659:c.*39G>A	NA	NA	NA	NA	NA	NA	NA	NA	NA	NA	NA	NA	NA	NA	NA	NA	NA	NA	NA	NA	NA	NA	NA	NA	NA	NA	NA	NA	NA	NA	NA	NA	NA	NA	NA	NA
chr1	1551927	1551927	T	C	exonic	MIB2	NA	nonsynonymous SNV	MIB2:NM_001170686:exon2:c.T214C:p.F72L,MIB2:NM_001170687:exon2:c.T214C:p.F72L,MIB2:NM_001170688:exon2:c.T214C:p.F72L,MIB2:NM_080875:exon2:c.T214C:p.F72L	0.6228	0.583	0.3726	0.2442	0.7421	0.7375	0.6557	0.501	rs7418389	1	T	0	B	0	B	.	.	0.999	P	0	N	1.45	T	-0.931	T	0	T	0.099	-0.435	1.975	0.364	0.044	0.221	1.104
chr1	1560182	1560182	C	T	exonic	MIB2	NA	synonymous SNV	MIB2:NM_001170686:exon5:c.C772T:p.L258L,MIB2:NM_001170687:exon5:c.C730T:p.L244L,MIB2:NM_001170688:exon5:c.C772T:p.L258L,MIB2:NM_001170689:exon5:c.C427T:p.L143L,MIB2:NM_080875:exon5:c.C772T:p.L258L	NA	NA	NA	NA	NA	NA	NA	NA	NA	0.44	T	.	.	.	.	.	.	1	D	.	.	-2.18	D	-0.07	T	0.584	D	.	0.368	5.999	3.71	2.321	1.702	13.054
chr1	1562089	1562089	G	C	exonic	MIB2	NA	nonsynonymous SNV	MIB2:NM_001170688:exon8:c.G1182C:p.K394N,MIB2:NM_001170689:exon8:c.G837C:p.K279N,MIB2:NM_001170686:exon9:c.G1365C:p.K455N,MIB2:NM_001170687:exon9:c.G1335C:p.K445N,MIB2:NM_080875:exon9:c.G1377C:p.K459N	NA	NA	NA	NA	NA	NA	NA	NA	NA	0	D	1	D	0.999	D	0	D	1	D	2.715	M	1.11	T	0	D	0.515	D	0.354	2.648	14.81	2.36	0.708	4.793	9.556
chr1	1562368	1562368	G	A	exonic	MIB2	NA	nonsynonymous SNV	MIB2:NM_001170688:exon9:c.G1379A:p.R460Q,MIB2:NM_001170689:exon9:c.G1034A:p.R345Q,MIB2:NM_001170686:exon10:c.G1562A:p.R521Q,MIB2:NM_001170687:exon10:c.G1532A:p.R511Q,MIB2:NM_080875:exon10:c.G1574A:p.R525Q	1.027e-05	0	0	0	0	1.85e-05	0	0	NA	0.54	T	0.974	D	0.342	B	0.018	N	0.975	N	-0.345	N	1.4	T	-1.056	T	0.071	T	0.219	1.962	12.52	3.54	2.093	3.068	3.337
chr1	1562536	1562536	G	A	exonic	MIB2	NA	synonymous SNV	MIB2:NM_001170688:exon10:c.G1473A:p.A491A,MIB2:NM_001170689:exon10:c.G1128A:p.A376A,MIB2:NM_001170686:exon11:c.G1656A:p.A552A,MIB2:NM_001170687:exon11:c.G1626A:p.A542A,MIB2:NM_080875:exon11:c.G1668A:p.A556A	0.1822	0.0339	0.4245	0.2458	0.1998	0.1552	0.1748	0.1915	rs11544452	0	D	.	.	.	.	0	D	0	P	.	.	0.61	T	-1.085	T	0	T	.	-0.068	3.666	-9.07	-1.519	-2.937	2.069
chr1	1593439	1593439	C	T	UTR3	SLC35E2B	NM_001290264:c.*3782G>A,NM_001110781:c.*3782G>A	NA	NA	NA	NA	NA	NA	NA	NA	NA	NA	NA	NA	NA	NA	NA	NA	NA	NA	NA	NA	NA	NA	NA	NA	NA	NA	NA	NA	NA	NA	NA	NA	NA	NA	NA	NA
chr1	1594315	1594315	C	T	UTR3	SLC35E2B	NM_001290264:c.*2906G>A,NM_001110781:c.*2906G>A	NA	NA	NA	NA	NA	NA	NA	NA	NA	NA	rs1061892	NA	NA	NA	NA	NA	NA	NA	NA	NA	NA	NA	NA	NA	NA	NA	NA	NA	NA	NA	NA	NA	NA	NA	NA	NA
chr1	1594498	1594498	C	T	UTR3	SLC35E2B	NM_001290264:c.*2723G>A,NM_001110781:c.*2723G>A	NA	NA	NA	NA	NA	NA	NA	NA	NA	NA	rs7416520	NA	NA	NA	NA	NA	NA	NA	NA	NA	NA	NA	NA	NA	NA	NA	NA	NA	NA	NA	NA	NA	NA	NA	NA	NA
chr1	1594977	1594977	T	C	UTR3	SLC35E2B	NM_001290264:c.*2244A>G,NM_001110781:c.*2244A>G	NA	NA	NA	NA	NA	NA	NA	NA	NA	NA	NA	NA	NA	NA	NA	NA	NA	NA	NA	NA	NA	NA	NA	NA	NA	NA	NA	NA	NA	NA	NA	NA	NA	NA	NA	NA
chr1	1595006	1595006	T	C	UTR3	SLC35E2B	NM_001290264:c.*2215A>G,NM_001110781:c.*2215A>G	NA	NA	NA	NA	NA	NA	NA	NA	NA	NA	NA	NA	NA	NA	NA	NA	NA	NA	NA	NA	NA	NA	NA	NA	NA	NA	NA	NA	NA	NA	NA	NA	NA	NA	NA	NA
chr1	1595198	1595198	A	G	UTR3	SLC35E2B	NM_001290264:c.*2023T>C,NM_001110781:c.*2023T>C	NA	NA	NA	NA	NA	NA	NA	NA	NA	NA	rs4307513	NA	NA	NA	NA	NA	NA	NA	NA	NA	NA	NA	NA	NA	NA	NA	NA	NA	NA	NA	NA	NA	NA	NA	NA	NA
chr1	1595540	1595540	T	C	UTR3	SLC35E2B	NM_001290264:c.*1681A>G,NM_001110781:c.*1681A>G	NA	NA	NA	NA	NA	NA	NA	NA	NA	NA	NA	NA	NA	NA	NA	NA	NA	NA	NA	NA	NA	NA	NA	NA	NA	NA	NA	NA	NA	NA	NA	NA	NA	NA	NA	NA
chr1	1595586	1595586	T	C	UTR3	SLC35E2B	NM_001290264:c.*1635A>G,NM_001110781:c.*1635A>G	NA	NA	NA	NA	NA	NA	NA	NA	NA	NA	NA	NA	NA	NA	NA	NA	NA	NA	NA	NA	NA	NA	NA	NA	NA	NA	NA	NA	NA	NA	NA	NA	NA	NA	NA	NA
chr1	1595867	1595867	C	A	UTR3	SLC35E2B	NM_001290264:c.*1354G>T,NM_001110781:c.*1354G>T	NA	NA	NA	NA	NA	NA	NA	NA	NA	NA	rs4443835	NA	NA	NA	NA	NA	NA	NA	NA	NA	NA	NA	NA	NA	NA	NA	NA	NA	NA	NA	NA	NA	NA	NA	NA	NA
chr1	1596196	1596196	C	T	UTR3	SLC35E2B	NM_001290264:c.*1025G>A,NM_001110781:c.*1025G>A	NA	NA	NA	NA	NA	NA	NA	NA	NA	NA	rs1109644	NA	NA	NA	NA	NA	NA	NA	NA	NA	NA	NA	NA	NA	NA	NA	NA	NA	NA	NA	NA	NA	NA	NA	NA	NA
chr1	1596304	1596304	G	A	UTR3	SLC35E2B	NM_001290264:c.*917C>T,NM_001110781:c.*917C>T	NA	NA	NA	NA	NA	NA	NA	NA	NA	NA	rs1109645	NA	NA	NA	NA	NA	NA	NA	NA	NA	NA	NA	NA	NA	NA	NA	NA	NA	NA	NA	NA	NA	NA	NA	NA	NA
chr1	1596377	1596377	C	T	UTR3	SLC35E2B	NM_001290264:c.*844G>A,NM_001110781:c.*844G>A	NA	NA	NA	NA	NA	NA	NA	NA	NA	NA	NA	NA	NA	NA	NA	NA	NA	NA	NA	NA	NA	NA	NA	NA	NA	NA	NA	NA	NA	NA	NA	NA	NA	NA	NA	NA
chr1	1596500	1596500	C	T	UTR3	SLC35E2B	NM_001290264:c.*721G>A,NM_001110781:c.*721G>A	NA	NA	NA	NA	NA	NA	NA	NA	NA	NA	rs72634819	NA	NA	NA	NA	NA	NA	NA	NA	NA	NA	NA	NA	NA	NA	NA	NA	NA	NA	NA	NA	NA	NA	NA	NA	NA
chr1	1596974	1596974	C	T	UTR3	SLC35E2B	NM_001290264:c.*247G>A,NM_001110781:c.*247G>A	NA	NA	NA	NA	NA	NA	NA	NA	NA	NA	rs4074020	NA	NA	NA	NA	NA	NA	NA	NA	NA	NA	NA	NA	NA	NA	NA	NA	NA	NA	NA	NA	NA	NA	NA	NA	NA
chr1	1597020	1597020	C	G	UTR3	SLC35E2B	NM_001290264:c.*201G>C,NM_001110781:c.*201G>C	NA	NA	NA	NA	NA	NA	NA	NA	NA	NA	rs72634820	NA	NA	NA	NA	NA	NA	NA	NA	NA	NA	NA	NA	NA	NA	NA	NA	NA	NA	NA	NA	NA	NA	NA	NA	NA
chr1	1599812	1599812	C	T	exonic	SLC35E2B	NA	nonsynonymous SNV	SLC35E2B:NM_001110781:exon8:c.G934A:p.V312I,SLC35E2B:NM_001290264:exon9:c.G934A:p.V312I	0.4744	0.4855	0.4951	0.4151	0.4862	0.4749	0.4904	0.4772	rs12729295	1	T	0.384	B	0.064	B	0	D	0.001	P	0.82	L	0.02	T	-0.998	T	0	T	0.265	0.868	8.52	5.07	2.518	3.705	11.312
chr1	1599888	1599888	A	G	exonic	SLC35E2B	NA	synonymous SNV	SLC35E2B:NM_001110781:exon8:c.T858C:p.S286S,SLC35E2B:NM_001290264:exon9:c.T858C:p.S286S	0.5105	0.7351	0.4896	0.4662	0.5003	0.4908	0.4955	0.5048	rs2072923	NA	NA	NA	NA	NA	NA	NA	NA	NA	NA	NA	NA	NA	NA	NA	NA	NA	NA	NA	NA	NA	NA	NA	NA	NA
chr1	1635004	1635004	T	C	exonic	CDK11A	NA	synonymous SNV	CDK11A:NM_001313896:exon18:c.A1980G:p.K660K,CDK11A:NM_001313982:exon18:c.A1968G:p.K656K,CDK11A:NM_024011:exon18:c.A1971G:p.K657K,CDK11A:NM_033529:exon18:c.A1941G:p.K647K	0.5805	0.796	0.539	0.3821	0.6059	0.6065	0.5767	0.5055	rs874516	NA	NA	NA	NA	NA	NA	NA	NA	NA	NA	NA	NA	NA	NA	NA	NA	NA	NA	NA	NA	NA	NA	NA	NA	NA
chr1	1635749	1635749	C	A	exonic	CDK11A	NA	synonymous SNV	CDK11A:NM_001313896:exon15:c.G1608T:p.R536R,CDK11A:NM_001313982:exon15:c.G1596T:p.R532R,CDK11A:NM_024011:exon15:c.G1599T:p.R533R,CDK11A:NM_033529:exon15:c.G1569T:p.R523R	0.4717	0.4187	0.4146	0.2278	0.5238	0.5432	0.4849	0.3641	rs1136997	NA	NA	NA	NA	NA	NA	NA	NA	NA	NA	NA	NA	NA	NA	NA	NA	NA	NA	NA	NA	NA	NA	NA	NA	NA
chr1	1636044	1636044	G	A	exonic	CDK11A	NA	synonymous SNV	CDK11A:NM_001313896:exon14:c.C1518T:p.Y506Y,CDK11A:NM_001313982:exon14:c.C1506T:p.Y502Y,CDK11A:NM_024011:exon14:c.C1509T:p.Y503Y,CDK11A:NM_033529:exon14:c.C1479T:p.Y493Y	0.5644	0.8819	0.4866	0.3992	0.5724	0.5609	0.5413	0.56	rs1059822	NA	NA	NA	NA	NA	NA	NA	NA	NA	NA	NA	NA	NA	NA	NA	NA	NA	NA	NA	NA	NA	NA	NA	NA	NA
chr1	1643740	1643740	C	T	exonic	CDK11A,CDK11B	NA	synonymous SNV	CDK11B:NM_001291345:exon6:c.G558A:p.A186A,CDK11A:NM_001313896:exon6:c.G558A:p.A186A,CDK11A:NM_001313982:exon6:c.G585A:p.A195A,CDK11B:NM_001787:exon6:c.G588A:p.A196A,CDK11A:NM_024011:exon6:c.G588A:p.A196A,CDK11B:NM_033486:exon6:c.G588A:p.A196A,CDK11A:NM_033529:exon6:c.G558A:p.A186A,CDK11B:NM_033489:exon7:c.G486A:p.A162A	0.2645	0.018	0.4722	0.2258	0.5238	0.4395	0.4	0.2585	rs55699379	NA	NA	NA	NA	NA	NA	NA	NA	NA	NA	NA	NA	NA	NA	NA	NA	NA	NA	NA	NA	NA	NA	NA	NA	NA
chr1	1647908	1647908	G	A	exonic	CDK11A,CDK11B	NA	nonsynonymous SNV	CDK11B:NM_001291345:exon5:c.C335T:p.A112V,CDK11A:NM_001313896:exon5:c.C335T:p.A112V,CDK11A:NM_001313982:exon5:c.C335T:p.A112V,CDK11B:NM_001787:exon5:c.C365T:p.A122V,CDK11A:NM_024011:exon5:c.C365T:p.A122V,CDK11B:NM_033486:exon5:c.C365T:p.A122V,CDK11A:NM_033529:exon5:c.C335T:p.A112V,CDK11B:NM_033489:exon6:c.C263T:p.A88V	NA	NA	NA	NA	NA	NA	NA	NA	NA	0.31	T	0.998	D	0.978	D	0.84	N	0.969	D	0.805	L	3.42	T	-1.125	T	0.095	T	0.18	1.367	10.5	4.56	2.362	2.834	10.154
chr1	1653093	1653093	A	G	exonic	CDK11A,CDK11B	NA	nonsynonymous SNV	CDK11B:NM_001291345:exon3:c.T169C:p.C57R,CDK11A:NM_001313896:exon3:c.T169C:p.C57R,CDK11A:NM_001313982:exon3:c.T169C:p.C57R,CDK11B:NM_001787:exon3:c.T169C:p.C57R,CDK11A:NM_024011:exon3:c.T169C:p.C57R,CDK11B:NM_033486:exon3:c.T169C:p.C57R,CDK11A:NM_033529:exon3:c.T169C:p.C57R,CDK11B:NM_033489:exon4:c.T67C:p.C23R	8.354e-05	0.0001	8.708e-05	0	0	3.026e-05	0	0.0004	rs1059832	0.96	T	0.019	B	0.005	B	0.001	N	0.693	N	-0.895	N	3.49	T	-0.957	T	0.005	T	0.398	-1.48	0.018	3.09	0.516	3.043	5.158
chr1	1656445	1656445	G	A	UTR3	SLC35E2	NM_001199787:c.*408C>T	NA	NA	NA	NA	NA	NA	NA	NA	NA	NA	NA	NA	NA	NA	NA	NA	NA	NA	NA	NA	NA	NA	NA	NA	NA	NA	NA	NA	NA	NA	NA	NA	NA	NA	NA	NA
chr1	1656544	1656544	T	C	UTR3	SLC35E2	NM_001199787:c.*309A>G	NA	NA	NA	NA	NA	NA	NA	NA	NA	NA	NA	NA	NA	NA	NA	NA	NA	NA	NA	NA	NA	NA	NA	NA	NA	NA	NA	NA	NA	NA	NA	NA	NA	NA	NA	NA
chr1	1656593	1656593	G	C	UTR3	SLC35E2	NM_001199787:c.*260C>G	NA	NA	NA	NA	NA	NA	NA	NA	NA	NA	rs9442421	NA	NA	NA	NA	NA	NA	NA	NA	NA	NA	NA	NA	NA	NA	NA	NA	NA	NA	NA	NA	NA	NA	NA	NA	NA
chr1	1656778	1656778	C	A	UTR3	SLC35E2	NM_001199787:c.*75G>T	NA	NA	NA	NA	NA	NA	NA	NA	NA	NA	rs3737625	NA	NA	NA	NA	NA	NA	NA	NA	NA	NA	NA	NA	NA	NA	NA	NA	NA	NA	NA	NA	NA	NA	NA	NA	NA
chr1	1658945	1658945	T	C	UTR3	SLC35E2	NM_182838:c.*4949A>G	NA	NA	NA	NA	NA	NA	NA	NA	NA	NA	rs1062057	NA	NA	NA	NA	NA	NA	NA	NA	NA	NA	NA	NA	NA	NA	NA	NA	NA	NA	NA	NA	NA	NA	NA	NA	NA
chr1	1660043	1660043	T	A	UTR3	SLC35E2	NM_182838:c.*3851A>T	NA	NA	NA	NA	NA	NA	NA	NA	NA	NA	rs1546881	NA	NA	NA	NA	NA	NA	NA	NA	NA	NA	NA	NA	NA	NA	NA	NA	NA	NA	NA	NA	NA	NA	NA	NA	NA
chr1	1660110	1660110	C	A	UTR3	SLC35E2	NM_182838:c.*3784G>T	NA	NA	NA	NA	NA	NA	NA	NA	NA	NA	rs1801781	NA	NA	NA	NA	NA	NA	NA	NA	NA	NA	NA	NA	NA	NA	NA	NA	NA	NA	NA	NA	NA	NA	NA	NA	NA
chr1	1660516	1660516	T	C	UTR3	SLC35E2	NM_182838:c.*3378A>G	NA	NA	NA	NA	NA	NA	NA	NA	NA	NA	NA	NA	NA	NA	NA	NA	NA	NA	NA	NA	NA	NA	NA	NA	NA	NA	NA	NA	NA	NA	NA	NA	NA	NA	NA	NA
chr1	1660635	1660635	T	G	UTR3	SLC35E2	NM_182838:c.*3259A>C	NA	NA	NA	NA	NA	NA	NA	NA	NA	NA	rs2377220	NA	NA	NA	NA	NA	NA	NA	NA	NA	NA	NA	NA	NA	NA	NA	NA	NA	NA	NA	NA	NA	NA	NA	NA	NA
chr1	1660735	1660735	T	C	UTR3	SLC35E2	NM_182838:c.*3159A>G	NA	NA	NA	NA	NA	NA	NA	NA	NA	NA	rs1061883	NA	NA	NA	NA	NA	NA	NA	NA	NA	NA	NA	NA	NA	NA	NA	NA	NA	NA	NA	NA	NA	NA	NA	NA	NA
chr1	1660887	1660887	T	C	UTR3	SLC35E2	NM_182838:c.*3007A>G	NA	NA	NA	NA	NA	NA	NA	NA	NA	NA	NA	NA	NA	NA	NA	NA	NA	NA	NA	NA	NA	NA	NA	NA	NA	NA	NA	NA	NA	NA	NA	NA	NA	NA	NA	NA
chr1	1660957	1660957	T	C	UTR3	SLC35E2	NM_182838:c.*2937A>G	NA	NA	NA	NA	NA	NA	NA	NA	NA	NA	NA	NA	NA	NA	NA	NA	NA	NA	NA	NA	NA	NA	NA	NA	NA	NA	NA	NA	NA	NA	NA	NA	NA	NA	NA	NA
chr1	1660958	1660958	T	C	UTR3	SLC35E2	NM_182838:c.*2936A>G	NA	NA	NA	NA	NA	NA	NA	NA	NA	NA	NA	NA	NA	NA	NA	NA	NA	NA	NA	NA	NA	NA	NA	NA	NA	NA	NA	NA	NA	NA	NA	NA	NA	NA	NA	NA
chr1	1661298	1661298	A	G	UTR3	SLC35E2	NM_182838:c.*2596T>C	NA	NA	NA	NA	NA	NA	NA	NA	NA	NA	rs1546882	NA	NA	NA	NA	NA	NA	NA	NA	NA	NA	NA	NA	NA	NA	NA	NA	NA	NA	NA	NA	NA	NA	NA	NA	NA
chr1	1661410	1661410	T	C	UTR3	SLC35E2	NM_182838:c.*2484A>G	NA	NA	NA	NA	NA	NA	NA	NA	NA	NA	NA	NA	NA	NA	NA	NA	NA	NA	NA	NA	NA	NA	NA	NA	NA	NA	NA	NA	NA	NA	NA	NA	NA	NA	NA	NA
chr1	1661492	1661492	T	C	UTR3	SLC35E2	NM_182838:c.*2402A>G	NA	NA	NA	NA	NA	NA	NA	NA	NA	NA	NA	NA	NA	NA	NA	NA	NA	NA	NA	NA	NA	NA	NA	NA	NA	NA	NA	NA	NA	NA	NA	NA	NA	NA	NA	NA
chr1	1661844	1661844	G	C	UTR3	SLC35E2	NM_182838:c.*2050C>G	NA	NA	NA	NA	NA	NA	NA	NA	NA	NA	rs61777505	NA	NA	NA	NA	NA	NA	NA	NA	NA	NA	NA	NA	NA	NA	NA	NA	NA	NA	NA	NA	NA	NA	NA	NA	NA
chr1	1662428	1662428	A	G	UTR3	SLC35E2	NM_182838:c.*1466T>C	NA	NA	NA	NA	NA	NA	NA	NA	NA	NA	rs2281171	NA	NA	NA	NA	NA	NA	NA	NA	NA	NA	NA	NA	NA	NA	NA	NA	NA	NA	NA	NA	NA	NA	NA	NA	NA
chr1	1662604	1662604	T	C	UTR3	SLC35E2	NM_182838:c.*1290A>G	NA	NA	NA	NA	NA	NA	NA	NA	NA	NA	NA	NA	NA	NA	NA	NA	NA	NA	NA	NA	NA	NA	NA	NA	NA	NA	NA	NA	NA	NA	NA	NA	NA	NA	NA	NA
chr1	1662610	1662610	T	C	UTR3	SLC35E2	NM_182838:c.*1284A>G	NA	NA	NA	NA	NA	NA	NA	NA	NA	NA	NA	NA	NA	NA	NA	NA	NA	NA	NA	NA	NA	NA	NA	NA	NA	NA	NA	NA	NA	NA	NA	NA	NA	NA	NA	NA
chr1	1662627	1662627	T	C	UTR3	SLC35E2	NM_182838:c.*1267A>G	NA	NA	NA	NA	NA	NA	NA	NA	NA	NA	NA	NA	NA	NA	NA	NA	NA	NA	NA	NA	NA	NA	NA	NA	NA	NA	NA	NA	NA	NA	NA	NA	NA	NA	NA	NA
chr1	1662694	1662694	T	C	UTR3	SLC35E2	NM_182838:c.*1200A>G	NA	NA	NA	NA	NA	NA	NA	NA	NA	NA	NA	NA	NA	NA	NA	NA	NA	NA	NA	NA	NA	NA	NA	NA	NA	NA	NA	NA	NA	NA	NA	NA	NA	NA	NA	NA
chr1	1662814	1662814	T	C	UTR3	SLC35E2	NM_182838:c.*1080A>G	NA	NA	NA	NA	NA	NA	NA	NA	NA	NA	rs61777506	NA	NA	NA	NA	NA	NA	NA	NA	NA	NA	NA	NA	NA	NA	NA	NA	NA	NA	NA	NA	NA	NA	NA	NA	NA
chr1	1662895	1662895	A	G	UTR3	SLC35E2	NM_182838:c.*999T>C	NA	NA	NA	NA	NA	NA	NA	NA	NA	NA	rs61777507	NA	NA	NA	NA	NA	NA	NA	NA	NA	NA	NA	NA	NA	NA	NA	NA	NA	NA	NA	NA	NA	NA	NA	NA	NA
chr1	1663402	1663402	A	C	UTR3	SLC35E2	NM_182838:c.*492T>G	NA	NA	NA	NA	NA	NA	NA	NA	NA	NA	rs34298494	NA	NA	NA	NA	NA	NA	NA	NA	NA	NA	NA	NA	NA	NA	NA	NA	NA	NA	NA	NA	NA	NA	NA	NA	NA
chr1	1663452	1663452	G	A	UTR3	SLC35E2	NM_182838:c.*442C>T	NA	NA	NA	NA	NA	NA	NA	NA	NA	NA	rs35158882	NA	NA	NA	NA	NA	NA	NA	NA	NA	NA	NA	NA	NA	NA	NA	NA	NA	NA	NA	NA	NA	NA	NA	NA	NA
chr1	1663605	1663605	A	G	UTR3	SLC35E2	NM_182838:c.*289T>C	NA	NA	NA	NA	NA	NA	NA	NA	NA	NA	rs66653340	NA	NA	NA	NA	NA	NA	NA	NA	NA	NA	NA	NA	NA	NA	NA	NA	NA	NA	NA	NA	NA	NA	NA	NA	NA
chr1	1663822	1663822	A	G	UTR3	SLC35E2	NM_182838:c.*72T>C	NA	NA	NA	NA	NA	NA	NA	NA	NA	NA	NA	NA	NA	NA	NA	NA	NA	NA	NA	NA	NA	NA	NA	NA	NA	NA	NA	NA	NA	NA	NA	NA	NA	NA	NA	NA
chr1	1663831	1663831	C	T	UTR3	SLC35E2	NM_182838:c.*63G>A	NA	NA	NA	NA	NA	NA	NA	NA	NA	NA	rs3817856	NA	NA	NA	NA	NA	NA	NA	NA	NA	NA	NA	NA	NA	NA	NA	NA	NA	NA	NA	NA	NA	NA	NA	NA	NA
chr1	1663851	1663851	G	C	UTR3	SLC35E2	NM_182838:c.*43C>G	NA	NA	0.4044	0.1042	0.5917	0.395	0.4658	0.4439	0.4302	0.3353	rs2294486	NA	NA	NA	NA	NA	NA	NA	NA	NA	NA	NA	NA	NA	NA	NA	NA	NA	NA	NA	NA	NA	NA	NA	NA	NA
chr1	1663861	1663861	G	A	UTR3	SLC35E2	NM_182838:c.*33C>T	NA	NA	0.4313	0.1188	0.6155	0.4142	0.4891	0.4663	0.4477	0.3491	rs2294487	NA	NA	NA	NA	NA	NA	NA	NA	NA	NA	NA	NA	NA	NA	NA	NA	NA	NA	NA	NA	NA	NA	NA	NA	NA
chr1	1666251	1666251	G	A	exonic	SLC35E2	NA	nonsynonymous SNV	SLC35E2:NM_182838:exon5:c.C610T:p.R204W,SLC35E2:NM_001199787:exon6:c.C610T:p.R204W	0.3081	0.0371	0.3681	0.2362	0.387	0.3577	0.3267	0.2594	rs74500811	0.04	D	0.001	B	0.001	B	0	U	0.995	P	-0.145	N	.	.	-1.131	T	0.054	T	0.205	0.514	6.785	-6.01	-1.496	-0.354	13.619
chr1	1670958	1670958	C	G	exonic	SLC35E2	NA	synonymous SNV	SLC35E2:NM_182838:exon2:c.G39C:p.L13L,SLC35E2:NM_001199787:exon3:c.G39C:p.L13L	0.7179	0.527	0.75	0.75	.	0.8125	.	0.7174	rs61776789	NA	NA	NA	NA	NA	NA	NA	NA	NA	NA	NA	NA	NA	NA	NA	NA	NA	NA	NA	NA	NA	NA	NA	NA	NA
chr1	1671132	1671132	T	C	UTR5	SLC35E2	NM_001199787:c.-136A>G,NM_182838:c.-136A>G	NA	NA	NA	NA	NA	NA	NA	NA	NA	NA	rs2179384	NA	NA	NA	NA	NA	NA	NA	NA	NA	NA	NA	NA	NA	NA	NA	NA	NA	NA	NA	NA	NA	NA	NA	NA	NA
chr1	1675938	1675938	C	T	UTR5	SLC35E2	NM_001199787:c.-4942G>A	NA	NA	NA	NA	NA	NA	NA	NA	NA	NA	rs76037905	NA	NA	NA	NA	NA	NA	NA	NA	NA	NA	NA	NA	NA	NA	NA	NA	NA	NA	NA	NA	NA	NA	NA	NA	NA
chr1	1676029	1676029	G	A	UTR5	SLC35E2	NM_001199787:c.-5033C>T	NA	NA	NA	NA	NA	NA	NA	NA	NA	NA	rs434136	NA	NA	NA	NA	NA	NA	NA	NA	NA	NA	NA	NA	NA	NA	NA	NA	NA	NA	NA	NA	NA	NA	NA	NA	NA
chr1	1676091	1676091	C	T	UTR5	SLC35E2	NM_001199787:c.-5095G>A	NA	NA	NA	NA	NA	NA	NA	NA	NA	NA	rs1855706	NA	NA	NA	NA	NA	NA	NA	NA	NA	NA	NA	NA	NA	NA	NA	NA	NA	NA	NA	NA	NA	NA	NA	NA	NA
chr1	1683327	1683327	C	T	UTR3	NADK	NM_001198995:c.*1016G>A,NM_001198994:c.*1016G>A,NM_001198993:c.*1016G>A,NM_023018:c.*1016G>A	NA	NA	NA	NA	NA	NA	NA	NA	NA	NA	rs14390	NA	NA	NA	NA	NA	NA	NA	NA	NA	NA	NA	NA	NA	NA	NA	NA	NA	NA	NA	NA	NA	NA	NA	NA	NA
chr1	1683420	1683420	A	T	UTR3	NADK	NM_001198995:c.*923T>A,NM_001198994:c.*923T>A,NM_001198993:c.*923T>A,NM_023018:c.*923T>A	NA	NA	NA	NA	NA	NA	NA	NA	NA	NA	rs8841	NA	NA	NA	NA	NA	NA	NA	NA	NA	NA	NA	NA	NA	NA	NA	NA	NA	NA	NA	NA	NA	NA	NA	NA	NA
chr1	1683565	1683565	G	A	UTR3	NADK	NM_001198995:c.*778C>T,NM_001198994:c.*778C>T,NM_001198993:c.*778C>T,NM_023018:c.*778C>T	NA	NA	NA	NA	NA	NA	NA	NA	NA	NA	rs12588	NA	NA	NA	NA	NA	NA	NA	NA	NA	NA	NA	NA	NA	NA	NA	NA	NA	NA	NA	NA	NA	NA	NA	NA	NA
chr1	1683900	1683900	G	A	UTR3	NADK	NM_001198995:c.*443C>T,NM_001198994:c.*443C>T,NM_001198993:c.*443C>T,NM_023018:c.*443C>T	NA	NA	NA	NA	NA	NA	NA	NA	NA	NA	rs1062090	NA	NA	NA	NA	NA	NA	NA	NA	NA	NA	NA	NA	NA	NA	NA	NA	NA	NA	NA	NA	NA	NA	NA	NA	NA
chr1	1684169	1684169	C	G	UTR3	NADK	NM_001198995:c.*174G>C,NM_001198994:c.*174G>C,NM_001198993:c.*174G>C,NM_023018:c.*174G>C	NA	NA	NA	NA	NA	NA	NA	NA	NA	NA	rs7796	NA	NA	NA	NA	NA	NA	NA	NA	NA	NA	NA	NA	NA	NA	NA	NA	NA	NA	NA	NA	NA	NA	NA	NA	NA
chr1	1684472	1684472	C	T	exonic	NADK	NA	synonymous SNV	NADK:NM_001198995:exon10:c.G1116A:p.P372P,NADK:NM_001198993:exon12:c.G1212A:p.P404P,NADK:NM_023018:exon12:c.G1212A:p.P404P,NADK:NM_001198994:exon14:c.G1647A:p.P549P	0.465	0.1311	0.6096	0.3703	0.5404	0.5103	0.4858	0.3946	rs7407	NA	NA	NA	NA	NA	NA	NA	NA	NA	NA	NA	NA	NA	NA	NA	NA	NA	NA	NA	NA	NA	NA	NA	NA	NA
chr1	1686040	1686040	G	T	exonic	NADK	NA	nonsynonymous SNV	NADK:NM_001198995:exon6:c.C690A:p.N230K,NADK:NM_001198993:exon8:c.C786A:p.N262K,NADK:NM_023018:exon8:c.C786A:p.N262K,NADK:NM_001198994:exon10:c.C1221A:p.N407K	0.3564	0.0973	0.258	0.26	0.378	0.4307	0.3789	0.3291	rs4751	0.45	T	0.562	P	0.229	B	0	D	0.867	P	1.59	L	0.94	T	-0.956	T	0	T	0.099	0.426	6.316	-1.93	-0.622	-0.842	13.146
chr1	1687966	1687966	T	C	exonic	NADK	NA	nonsynonymous SNV	NADK:NM_001198995:exon3:c.A379G:p.K127E,NADK:NM_001198993:exon5:c.A475G:p.K159E,NADK:NM_023018:exon5:c.A475G:p.K159E,NADK:NM_001198994:exon7:c.A910G:p.K304E	NA	NA	NA	NA	NA	NA	NA	NA	NA	0.97	T	0.213	B	0.241	B	0	D	1	D	0.76	N	1	T	-1.073	T	0.084	T	0.424	4.582	24.9	5.77	2.206	7.68	14.904
chr1	1688546	1688546	G	C	exonic	NADK	NA	nonsynonymous SNV	NADK:NM_001198994:exon6:c.C779G:p.P260R	NA	NA	NA	NA	NA	NA	NA	NA	NA	0.2	T	0	B	0	B	0.112	U	1	N	0.69	N	0.95	T	-1.076	T	0.066	T	0.059	-1.199	0.073	-2.22	-1.064	-2.745	3.538
chr1	1688547	1688547	G	T	exonic	NADK	NA	nonsynonymous SNV	NADK:NM_001198994:exon6:c.C778A:p.P260T	NA	NA	NA	NA	NA	NA	NA	NA	NA	0.24	T	0.002	B	0.001	B	0.112	U	1	N	0.69	N	0.95	T	-1.077	T	0.058	T	0.054	-0.571	1.43	-3.88	-0.491	-1.349	0.761
chr1	1720680	1720680	G	A	exonic	GNB1	NA	nonsynonymous SNV	GNB1:NM_001282538:exon8:c.C428T:p.T143I,GNB1:NM_001282539:exon9:c.C728T:p.T243I,GNB1:NM_002074:exon10:c.C728T:p.T243I	NA	NA	NA	NA	NA	NA	NA	NA	NA	0	D	0.996	D	0.968	D	0	D	1	D	3	M	-0.27	T	0.166	D	0.518	D	0.715	4.36	23	4.45	1.255	9.641	13.272
chr1	1849529	1849529	A	G	exonic	TMEM52	NA	nonsynonymous SNV	TMEM52:NM_178545:exon5:c.T422C:p.M141T	0.4434	0.1063	0.563	0.46	0.4739	0.4874	0.4631	0.3723	rs28640257	0.52	T	0.01	B	0.008	B	0.012	N	1	P	0.55	N	1.49	T	-0.913	T	0	T	0.05	-0.081	3.602	0.201	0.143	0.105	3.361
chr1	2118339	2118339	A	G	UTR5	FAAP20	NM_001282671:c.-689T>C,NM_001282672:c.-689T>C	NA	NA	NA	NA	NA	NA	NA	NA	NA	NA	rs262685	NA	NA	NA	NA	NA	NA	NA	NA	NA	NA	NA	NA	NA	NA	NA	NA	NA	NA	NA	NA	NA	NA	NA	NA	NA
chr1	2118359	2118359	A	G	UTR5	FAAP20	NM_001282671:c.-709T>C,NM_001282672:c.-709T>C	NA	NA	NA	NA	NA	NA	NA	NA	NA	NA	rs262684	NA	NA	NA	NA	NA	NA	NA	NA	NA	NA	NA	NA	NA	NA	NA	NA	NA	NA	NA	NA	NA	NA	NA	NA	NA
chr1	2118539	2118539	T	C	UTR5	FAAP20	NM_001282671:c.-889A>G,NM_001282672:c.-889A>G	NA	NA	NA	NA	NA	NA	NA	NA	NA	NA	rs2503699	NA	NA	NA	NA	NA	NA	NA	NA	NA	NA	NA	NA	NA	NA	NA	NA	NA	NA	NA	NA	NA	NA	NA	NA	NA
chr1	2118592	2118592	G	T	UTR5	FAAP20	NM_001282671:c.-942C>A,NM_001282672:c.-942C>A	NA	NA	NA	NA	NA	NA	NA	NA	NA	NA	NA	NA	NA	NA	NA	NA	NA	NA	NA	NA	NA	NA	NA	NA	NA	NA	NA	NA	NA	NA	NA	NA	NA	NA	NA	NA
chr1	2125172	2125172	G	A	exonic	FAAP20	NA	nonsynonymous SNV	FAAP20:NM_001256946:exon3:c.C376T:p.P126S,FAAP20:NM_001282673:exon3:c.C376T:p.P126S,FAAP20:NM_182533:exon3:c.C376T:p.P126S,FAAP20:NM_001282670:exon7:c.C685T:p.P229S	0.1225	0.4701	0.063	0.087	0.0576	0.0941	0.099	0.1354	rs1058411	0.28	T	0.229	B	0.089	B	0.849	N	1	P	.	.	1.2	T	-0.913	T	0	T	.	1.408	10.64	1.1	0.284	0.374	3.115
chr1	2126139	2126139	C	G	exonic	FAAP20	NA	nonsynonymous SNV	FAAP20:NM_001256945:exon1:c.G50C:p.R17P,FAAP20:NM_001256946:exon1:c.G50C:p.R17P,FAAP20:NM_001256947:exon1:c.G50C:p.R17P,FAAP20:NM_001282673:exon1:c.G50C:p.R17P,FAAP20:NM_182533:exon1:c.G50C:p.R17P	1	1	.	.	.	.	.	1	rs6662296	0	D	0	B	0	B	.	.	0.999	P	.	.	0.93	T	-0.969	T	0.097	T	0.402	-1.474	0.018	1.25	0.07	-0.033	8.043
chr1	2160304	2160304	C	A	exonic	SKI	NA	synonymous SNV	SKI:NM_003036:exon1:c.C99A:p.G33G	NA	NA	NA	NA	NA	NA	NA	NA	NA	NA	NA	NA	NA	NA	NA	NA	NA	NA	NA	NA	NA	NA	NA	NA	NA	NA	NA	NA	NA	NA	NA	NA	NA	NA
chr1	2234791	2234791	C	T	exonic	SKI	NA	nonsynonymous SNV	SKI:NM_003036:exon3:c.C1163T:p.A388V	0.0038	0.0011	0.0033	0.0001	0.0005	0.0061	0.0078	0.0002	rs75280988	0.32	T	0.384	B	0.023	B	0.603	N	1	N	0.69	N	-3.81	D	-0.304	T	0.592	D	0.118	0.824	8.318	3.15	0.82	5.319	12.37
chr1	2235804	2235804	C	A	exonic	SKI	NA	nonsynonymous SNV	SKI:NM_003036:exon5:c.C1547A:p.P516Q	NA	NA	NA	NA	NA	NA	NA	NA	NA	0.08	T	0.019	B	0.005	B	0	D	0.981	D	2.045	M	-4.14	D	0.607	D	0.826	D	0.142	2.334	13.76	3.44	1.03	5.11	12.803
chr1	2240006	2240006	T	C	UTR3	SKI	NM_003036:c.*1802T>C	NA	NA	NA	NA	NA	NA	NA	NA	NA	NA	rs2173049	NA	NA	NA	NA	NA	NA	NA	NA	NA	NA	NA	NA	NA	NA	NA	NA	NA	NA	NA	NA	NA	NA	NA	NA	NA
chr1	2240053	2240053	T	-	UTR3	SKI	NM_003036:c.*1849delT	NA	NA	NA	NA	NA	NA	NA	NA	NA	NA	NA	NA	NA	NA	NA	NA	NA	NA	NA	NA	NA	NA	NA	NA	NA	NA	NA	NA	NA	NA	NA	NA	NA	NA	NA	NA
chr1	2283254	2283254	G	C	ncRNA_exonic	LOC100129534	NA	NA	NA	NA	NA	NA	NA	NA	NA	NA	NA	NA	NA	NA	NA	NA	NA	NA	NA	NA	NA	NA	NA	NA	NA	NA	NA	NA	NA	NA	NA	NA	NA	NA	NA	NA	NA
chr1	2316467	2316467	G	A	exonic	MORN1	NA	nonsynonymous SNV	MORN1:NM_001301060:exon6:c.C487T:p.R163W,MORN1:NM_024848:exon6:c.C487T:p.R163W	0.0025	0.0005	0.0008	0	0	0.0008	0.0068	0.0091	rs146043178	0.05	D	0.999	D	0.873	P	0.024	N	0.959	N	2.165	M	0.47	T	-0.653	T	0.292	T	0.289	3.417	17.55	4.62	2.268	2.638	15.312
chr1	2335676	2335676	A	G	UTR3	RER1	NM_007033:c.*1113A>G	NA	NA	NA	NA	NA	NA	NA	NA	NA	NA	rs1129333	NA	NA	NA	NA	NA	NA	NA	NA	NA	NA	NA	NA	NA	NA	NA	NA	NA	NA	NA	NA	NA	NA	NA	NA	NA
chr1	2335871	2335871	G	A	UTR3	RER1	NM_007033:c.*1308G>A	NA	NA	NA	NA	NA	NA	NA	NA	NA	NA	rs74049248	NA	NA	NA	NA	NA	NA	NA	NA	NA	NA	NA	NA	NA	NA	NA	NA	NA	NA	NA	NA	NA	NA	NA	NA	NA
chr1	2335873	2335873	T	C	UTR3	RER1	NM_007033:c.*1310T>C	NA	NA	NA	NA	NA	NA	NA	NA	NA	NA	rs58886116	NA	NA	NA	NA	NA	NA	NA	NA	NA	NA	NA	NA	NA	NA	NA	NA	NA	NA	NA	NA	NA	NA	NA	NA	NA
chr1	2340200	2340200	T	C	exonic	PEX10	NA	synonymous SNV	PEX10:NM_002617:exon3:c.A291G:p.T97T,PEX10:NM_153818:exon3:c.A291G:p.T97T	0.7714	0.6008	0.7699	0.7265	0.8119	0.8116	0.7595	0.7258	rs2494598	NA	NA	NA	NA	NA	NA	NA	NA	NA	NA	NA	NA	NA	NA	NA	NA	NA	NA	NA	NA	NA	NA	NA	NA	NA
chr1	2436799	2436799	C	A	UTR3	PLCH2	NM_001303012:c.*1733C>A,NM_014638:c.*147C>A,NM_001303013:c.*1375C>A	NA	NA	NA	NA	NA	NA	NA	NA	NA	NA	NA	NA	NA	NA	NA	NA	NA	NA	NA	NA	NA	NA	NA	NA	NA	NA	NA	NA	NA	NA	NA	NA	NA	NA	NA	NA
chr1	2440069	2440069	-	TA	UTR3	PANK4	NM_018216:c.*216_*217insTA	NA	NA	NA	NA	NA	NA	NA	NA	NA	NA	NA	NA	NA	NA	NA	NA	NA	NA	NA	NA	NA	NA	NA	NA	NA	NA	NA	NA	NA	NA	NA	NA	NA	NA	NA	NA
chr1	2441358	2441358	T	C	exonic	PANK4	NA	nonsynonymous SNV	PANK4:NM_018216:exon18:c.A2075G:p.Q692R	0.3294	0.6698	0.3925	0.445	0.2712	0.2349	0.299	0.4058	rs2494620	0.67	T	0	B	0.001	B	0.1	N	1	P	-0.46	N	3.31	T	-1.062	T	0	T	0.016	0.134	4.722	-0.23	-0.299	-1.488	10.247
chr1	2452569	2452569	T	C	exonic	PANK4	NA	synonymous SNV	PANK4:NM_018216:exon3:c.A417G:p.K139K	0.7806	0.902	0.8555	0.9625	0.6845	0.7384	0.7655	0.7655	rs2985862	NA	NA	NA	NA	NA	NA	NA	NA	NA	NA	NA	NA	NA	NA	NA	NA	NA	NA	NA	NA	NA	NA	NA	NA	NA
chr1	2483270	2483270	T	C	ncRNA_exonic	LOC115110	NA	NA	NA	NA	NA	NA	NA	NA	NA	NA	NA	rs3748825	NA	NA	NA	NA	NA	NA	NA	NA	NA	NA	NA	NA	NA	NA	NA	NA	NA	NA	NA	NA	NA	NA	NA	NA	NA
chr1	2483298	2483298	C	G	ncRNA_exonic	LOC115110	NA	NA	NA	NA	NA	NA	NA	NA	NA	NA	NA	rs2985858	NA	NA	NA	NA	NA	NA	NA	NA	NA	NA	NA	NA	NA	NA	NA	NA	NA	NA	NA	NA	NA	NA	NA	NA	NA
chr1	2487663	2487663	C	A	ncRNA_exonic	LOC115110	NA	NA	NA	0.6286	0.675	0.5	0.5556	0.5	0.5387	0.7	0.66	rs2227312	NA	NA	NA	NA	NA	NA	NA	NA	NA	NA	NA	NA	NA	NA	NA	NA	NA	NA	NA	NA	NA	NA	NA	NA	NA
chr1	2487766	2487766	T	C	ncRNA_exonic	LOC115110	NA	NA	NA	0.5863	0.6768	0.5667	0.5093	0.5	0.4788	0.5776	0.6247	rs2227313	NA	NA	NA	NA	NA	NA	NA	NA	NA	NA	NA	NA	NA	NA	NA	NA	NA	NA	NA	NA	NA	NA	NA	NA	NA
chr1	2488153	2488153	A	G	exonic	TNFRSF14	NA	nonsynonymous SNV	TNFRSF14:NM_001297605:exon1:c.A50G:p.K17R,TNFRSF14:NM_003820:exon1:c.A50G:p.K17R	0.5443	0.7367	0.5341	0.5096	0.5385	0.4939	0.5566	0.6529	rs4870	0.43	T	0.61	P	0.159	B	.	.	1	P	1.61	L	-2.17	D	-0.931	T	0	T	0.176	1.438	10.75	-1.09	-0.205	-0.251	7.533
chr1	2494330	2494330	G	A	exonic	TNFRSF14	NA	nonsynonymous SNV	TNFRSF14:NM_003820:exon7:c.G721A:p.V241I	0.1295	0.0923	0.0819	0.0532	0.1313	0.1418	0.1244	0.1765	rs2234167	0.74	T	0.085	B	0.002	B	.	.	1	P	0.345	N	-2.28	D	-1.049	T	0.002	T	0.03	-0.776	0.743	-4.12	-2.179	-2.129	5.521
chr1	2494785	2494785	G	A	UTR3	TNFRSF14	NM_003820:c.*73G>A,NM_001297605:c.*227G>A	NA	NA	NA	NA	NA	NA	NA	NA	NA	NA	rs8725	NA	NA	NA	NA	NA	NA	NA	NA	NA	NA	NA	NA	NA	NA	NA	NA	NA	NA	NA	NA	NA	NA	NA	NA	NA
chr1	2521430	2521430	C	T	UTR3	FAM213B	NM_152371:c.*564C>T,NM_001195741:c.*564C>T,NM_001195740:c.*564C>T,NM_001195738:c.*577C>T,NM_001195737:c.*564C>T,NM_001195736:c.*564C>T	NA	NA	NA	NA	NA	NA	NA	NA	NA	NA	rs10910097	NA	NA	NA	NA	NA	NA	NA	NA	NA	NA	NA	NA	NA	NA	NA	NA	NA	NA	NA	NA	NA	NA	NA	NA	NA
chr1	3394456	3394456	T	C	exonic	ARHGEF16	NA	synonymous SNV	ARHGEF16:NM_014448:exon11:c.T1491C:p.S497S	0.9903	0.9036	0.9943	1	1	0.9986	0.9944	0.9986	rs4638054	NA	NA	NA	NA	NA	NA	NA	NA	NA	NA	NA	NA	NA	NA	NA	NA	NA	NA	NA	NA	NA	NA	NA	NA	NA
chr1	3404893	3404893	C	G	UTR3	MEGF6	NM_001409:c.*2199G>C	NA	NA	NA	NA	NA	NA	NA	NA	NA	NA	NA	NA	NA	NA	NA	NA	NA	NA	NA	NA	NA	NA	NA	NA	NA	NA	NA	NA	NA	NA	NA	NA	NA	NA	NA	NA
chr1	3405137	3405137	C	G	UTR3	MEGF6	NM_001409:c.*1955G>C	NA	NA	NA	NA	NA	NA	NA	NA	NA	NA	rs61759244	NA	NA	NA	NA	NA	NA	NA	NA	NA	NA	NA	NA	NA	NA	NA	NA	NA	NA	NA	NA	NA	NA	NA	NA	NA
chr1	3405296	3405296	T	C	UTR3	MEGF6	NM_001409:c.*1796A>G	NA	NA	NA	NA	NA	NA	NA	NA	NA	NA	rs4648505	NA	NA	NA	NA	NA	NA	NA	NA	NA	NA	NA	NA	NA	NA	NA	NA	NA	NA	NA	NA	NA	NA	NA	NA	NA
chr1	3416408	3416408	C	A	exonic	MEGF6	NA	nonsynonymous SNV	MEGF6:NM_001409:exon22:c.G2788T:p.G930W	NA	NA	NA	NA	NA	NA	NA	NA	NA	0.05	D	1	D	1	D	0	D	1	D	4.55	H	-1.52	D	0.953	D	0.833	D	0.866	3.93	19.99	5.41	2.549	7.641	19.214
chr1	3416449	3416449	C	A	exonic	MEGF6	NA	nonsynonymous SNV	MEGF6:NM_001409:exon22:c.G2747T:p.R916L	0.7228	0.4706	0.6195	0.5114	0.7426	0.7526	0.7636	0.784	rs7553399	0.61	T	0.045	B	0.098	B	0.683	N	1	P	1.465	L	-0.28	T	-0.976	T	0	T	0.355	1.266	10.13	-4.22	-1.012	-1.621	10.162
chr1	3541674	3541674	C	A	exonic	TPRG1L	NA	nonsynonymous SNV	TPRG1L:NM_182752:exon1:c.C38A:p.T13K	NA	NA	NA	NA	NA	NA	NA	NA	NA	0.2	T	0.632	P	0.144	B	0	D	0.82	D	0.55	N	.	.	-0.993	T	0.065	T	0.199	3.025	16.09	4.08	2.076	.	7.602
chr1	3541695	3541695	C	A	exonic	TPRG1L	NA	nonsynonymous SNV	TPRG1L:NM_182752:exon1:c.C59A:p.A20E	NA	NA	NA	NA	NA	NA	NA	NA	NA	0.09	T	0.275	B	0.122	B	0.007	N	0.951	N	0.345	N	.	.	-1.038	T	0.062	T	0.24	3.716	18.87	3.14	0.897	0.978	10.191
chr1	3545014	3545014	A	-	exonic	TPRG1L	NA	frameshift deletion	TPRG1L:NM_182752:exon5:c.666delA:p.K222fs	NA	NA	NA	NA	NA	NA	NA	NA	NA	NA	NA	NA	NA	NA	NA	NA	NA	NA	NA	NA	NA	NA	NA	NA	NA	NA	NA	NA	NA	NA	NA	NA	NA	NA
chr1	3545612	3545612	A	G	UTR3	TPRG1L	NM_182752:c.*445A>G	NA	NA	NA	NA	NA	NA	NA	NA	NA	NA	rs1128474	NA	NA	NA	NA	NA	NA	NA	NA	NA	NA	NA	NA	NA	NA	NA	NA	NA	NA	NA	NA	NA	NA	NA	NA	NA
chr1	3546128	3546128	A	G	UTR3	TPRG1L	NM_182752:c.*961A>G	NA	NA	NA	NA	NA	NA	NA	NA	NA	NA	rs201107120	NA	NA	NA	NA	NA	NA	NA	NA	NA	NA	NA	NA	NA	NA	NA	NA	NA	NA	NA	NA	NA	NA	NA	NA	NA
chr1	3548136	3548136	T	C	exonic	WRAP73	NA	synonymous SNV	WRAP73:NM_017818:exon11:c.A1134G:p.A378A	0.8727	0.8771	0.8693	0.9971	0.8891	0.8402	0.8681	0.9303	rs2760321	NA	NA	NA	NA	NA	NA	NA	NA	NA	NA	NA	NA	NA	NA	NA	NA	NA	NA	NA	NA	NA	NA	NA	NA	NA
chr1	3653412	3653412	A	C	ncRNA_exonic	TP73-AS1	NA	NA	NA	NA	NA	NA	NA	NA	NA	NA	NA	rs1181866	NA	NA	NA	NA	NA	NA	NA	NA	NA	NA	NA	NA	NA	NA	NA	NA	NA	NA	NA	NA	NA	NA	NA	NA	NA
chr1	3653426	3653426	T	C	ncRNA_exonic	TP73-AS1	NA	NA	NA	NA	NA	NA	NA	NA	NA	NA	NA	rs1181865	NA	NA	NA	NA	NA	NA	NA	NA	NA	NA	NA	NA	NA	NA	NA	NA	NA	NA	NA	NA	NA	NA	NA	NA	NA
chr1	3656324	3656324	T	C	ncRNA_exonic	TP73-AS1	NA	NA	NA	NA	NA	NA	NA	NA	NA	NA	NA	rs1181863	NA	NA	NA	NA	NA	NA	NA	NA	NA	NA	NA	NA	NA	NA	NA	NA	NA	NA	NA	NA	NA	NA	NA	NA	NA
chr1	3659657	3659657	G	A	ncRNA_exonic	TP73-AS1	NA	NA	NA	NA	NA	NA	NA	NA	NA	NA	NA	rs2298222	NA	NA	NA	NA	NA	NA	NA	NA	NA	NA	NA	NA	NA	NA	NA	NA	NA	NA	NA	NA	NA	NA	NA	NA	NA
chr1	3659742	3659742	C	T	ncRNA_exonic	TP73-AS1	NA	NA	NA	0.058	0.0074	0.0983	0.2178	0.0424	0.0414	0.0574	0.0471	rs2298223	NA	NA	NA	NA	NA	NA	NA	NA	NA	NA	NA	NA	NA	NA	NA	NA	NA	NA	NA	NA	NA	NA	NA	NA	NA
chr1	3662845	3662845	A	G	ncRNA_exonic	TP73-AS1	NA	NA	NA	NA	NA	NA	NA	NA	NA	NA	NA	rs3737589	NA	NA	NA	NA	NA	NA	NA	NA	NA	NA	NA	NA	NA	NA	NA	NA	NA	NA	NA	NA	NA	NA	NA	NA	NA
chr1	3663057	3663057	A	T	ncRNA_exonic	TP73-AS1	NA	NA	NA	NA	NA	NA	NA	NA	NA	NA	NA	rs3737590	NA	NA	NA	NA	NA	NA	NA	NA	NA	NA	NA	NA	NA	NA	NA	NA	NA	NA	NA	NA	NA	NA	NA	NA	NA
chr1	3697549	3697549	A	-	UTR3	LRRC47	NM_020710:c.*103delT	NA	NA	NA	NA	NA	NA	NA	NA	NA	NA	NA	NA	NA	NA	NA	NA	NA	NA	NA	NA	NA	NA	NA	NA	NA	NA	NA	NA	NA	NA	NA	NA	NA	NA	NA	NA
chr1	3729169	3729169	C	G	UTR3	CEP104	NM_014704:c.*2797G>C	NA	NA	NA	NA	NA	NA	NA	NA	NA	NA	rs7528951	NA	NA	NA	NA	NA	NA	NA	NA	NA	NA	NA	NA	NA	NA	NA	NA	NA	NA	NA	NA	NA	NA	NA	NA	NA
chr1	3729587	3729587	A	G	UTR3	CEP104	NM_014704:c.*2379T>C	NA	NA	NA	NA	NA	NA	NA	NA	NA	NA	rs7543169	NA	NA	NA	NA	NA	NA	NA	NA	NA	NA	NA	NA	NA	NA	NA	NA	NA	NA	NA	NA	NA	NA	NA	NA	NA
chr1	3729922	3729922	T	C	UTR3	CEP104	NM_014704:c.*2044A>G	NA	NA	NA	NA	NA	NA	NA	NA	NA	NA	NA	NA	NA	NA	NA	NA	NA	NA	NA	NA	NA	NA	NA	NA	NA	NA	NA	NA	NA	NA	NA	NA	NA	NA	NA	NA
chr1	3730158	3730158	T	C	UTR3	CEP104	NM_014704:c.*1808A>G	NA	NA	NA	NA	NA	NA	NA	NA	NA	NA	NA	NA	NA	NA	NA	NA	NA	NA	NA	NA	NA	NA	NA	NA	NA	NA	NA	NA	NA	NA	NA	NA	NA	NA	NA	NA
chr1	3730230	3730230	T	C	UTR3	CEP104	NM_014704:c.*1736A>G	NA	NA	NA	NA	NA	NA	NA	NA	NA	NA	NA	NA	NA	NA	NA	NA	NA	NA	NA	NA	NA	NA	NA	NA	NA	NA	NA	NA	NA	NA	NA	NA	NA	NA	NA	NA
chr1	3730250	3730250	T	C	UTR3	CEP104	NM_014704:c.*1716A>G	NA	NA	NA	NA	NA	NA	NA	NA	NA	NA	NA	NA	NA	NA	NA	NA	NA	NA	NA	NA	NA	NA	NA	NA	NA	NA	NA	NA	NA	NA	NA	NA	NA	NA	NA	NA
chr1	3730305	3730305	T	C	UTR3	CEP104	NM_014704:c.*1661A>G	NA	NA	NA	NA	NA	NA	NA	NA	NA	NA	NA	NA	NA	NA	NA	NA	NA	NA	NA	NA	NA	NA	NA	NA	NA	NA	NA	NA	NA	NA	NA	NA	NA	NA	NA	NA
chr1	3730327	3730327	T	C	UTR3	CEP104	NM_014704:c.*1639A>G	NA	NA	NA	NA	NA	NA	NA	NA	NA	NA	NA	NA	NA	NA	NA	NA	NA	NA	NA	NA	NA	NA	NA	NA	NA	NA	NA	NA	NA	NA	NA	NA	NA	NA	NA	NA
chr1	3730331	3730331	T	C	UTR3	CEP104	NM_014704:c.*1635A>G	NA	NA	NA	NA	NA	NA	NA	NA	NA	NA	NA	NA	NA	NA	NA	NA	NA	NA	NA	NA	NA	NA	NA	NA	NA	NA	NA	NA	NA	NA	NA	NA	NA	NA	NA	NA
chr1	3730400	3730400	T	C	UTR3	CEP104	NM_014704:c.*1566A>G	NA	NA	NA	NA	NA	NA	NA	NA	NA	NA	NA	NA	NA	NA	NA	NA	NA	NA	NA	NA	NA	NA	NA	NA	NA	NA	NA	NA	NA	NA	NA	NA	NA	NA	NA	NA
chr1	3730435	3730435	T	C	UTR3	CEP104	NM_014704:c.*1531A>G	NA	NA	NA	NA	NA	NA	NA	NA	NA	NA	rs6695834	NA	NA	NA	NA	NA	NA	NA	NA	NA	NA	NA	NA	NA	NA	NA	NA	NA	NA	NA	NA	NA	NA	NA	NA	NA
chr1	3731089	3731089	C	A	UTR3	CEP104	NM_014704:c.*877G>T	NA	NA	NA	NA	NA	NA	NA	NA	NA	NA	NA	NA	NA	NA	NA	NA	NA	NA	NA	NA	NA	NA	NA	NA	NA	NA	NA	NA	NA	NA	NA	NA	NA	NA	NA	NA
chr1	3731472	3731472	G	A	UTR3	CEP104	NM_014704:c.*494C>T	NA	NA	NA	NA	NA	NA	NA	NA	NA	NA	NA	NA	NA	NA	NA	NA	NA	NA	NA	NA	NA	NA	NA	NA	NA	NA	NA	NA	NA	NA	NA	NA	NA	NA	NA	NA
chr1	3731654	3731654	-	T	UTR3	CEP104	NM_014704:c.*311_*312insA	NA	NA	NA	NA	NA	NA	NA	NA	NA	NA	rs3838969	NA	NA	NA	NA	NA	NA	NA	NA	NA	NA	NA	NA	NA	NA	NA	NA	NA	NA	NA	NA	NA	NA	NA	NA	NA
chr1	3753136	3753136	A	T	exonic	CEP104	NA	nonsynonymous SNV	CEP104:NM_014704:exon10:c.T1240A:p.L414I	0.3698	0.1096	0.4091	0.3225	0.3356	0.4291	0.3491	0.3058	rs2275824	0.3	T	0.022	B	0.018	B	0.863	N	1	P	0	N	2.35	T	-0.898	T	0	T	0.2	2.179	13.24	-3.25	-0.328	-0.281	2.575
chr1	3755675	3755675	T	C	exonic	CEP104	NA	synonymous SNV	CEP104:NM_014704:exon8:c.A744G:p.E248E	0.8584	0.9075	0.7321	0.4837	0.9061	0.9496	0.8733	0.7233	rs1891941	NA	NA	NA	NA	NA	NA	NA	NA	NA	NA	NA	NA	NA	NA	NA	NA	NA	NA	NA	NA	NA	NA	NA	NA	NA
chr1	3761479	3761479	C	T	exonic	CEP104	NA	synonymous SNV	CEP104:NM_014704:exon6:c.G558A:p.T186T	0.3832	0.253	0.4161	0.3233	0.3356	0.4297	0.3557	0.306	rs2275822	NA	NA	NA	NA	NA	NA	NA	NA	NA	NA	NA	NA	NA	NA	NA	NA	NA	NA	NA	NA	NA	NA	NA	NA	NA
chr1	3764084	3764084	C	T	exonic	CEP104	NA	synonymous SNV	CEP104:NM_014704:exon4:c.G381A:p.L127L	NA	NA	NA	NA	NA	NA	NA	NA	NA	NA	NA	NA	NA	NA	NA	NA	NA	NA	NA	NA	NA	NA	NA	NA	NA	NA	NA	NA	NA	NA	NA	NA	NA	NA
chr1	3773718	3773718	A	G	UTR5	CEP104	NM_014704:c.-4747T>C	NA	NA	NA	NA	NA	NA	NA	NA	NA	NA	rs4648428	NA	NA	NA	NA	NA	NA	NA	NA	NA	NA	NA	NA	NA	NA	NA	NA	NA	NA	NA	NA	NA	NA	NA	NA	NA
chr1	3786189	3786189	G	A	exonic	DFFB	NA	synonymous SNV	DFFB:NM_001282669:exon5:c.G603A:p.T201T,DFFB:NM_004402:exon5:c.G531A:p.T177T	0.2939	0.1677	0.152	0.1384	0.3086	0.3653	0.286	0.2606	rs1141070	NA	NA	NA	NA	NA	NA	NA	NA	NA	NA	NA	NA	NA	NA	NA	NA	NA	NA	NA	NA	NA	NA	NA	NA	NA
chr1	3800242	3800242	A	G	exonic	DFFB	NA	synonymous SNV	DFFB:NM_001282669:exon7:c.A1026G:p.P342P,DFFB:NM_004402:exon7:c.A954G:p.P318P	0.3971	0.3391	0.258	0.3335	0.3716	0.4409	0.4108	0.3969	rs3205087	NA	NA	NA	NA	NA	NA	NA	NA	NA	NA	NA	NA	NA	NA	NA	NA	NA	NA	NA	NA	NA	NA	NA	NA	NA
chr1	3800480	3800480	G	T	UTR3	DFFB	NM_001282669:c.*175G>T,NM_004402:c.*175G>T	NA	NA	NA	NA	NA	NA	NA	NA	NA	NA	rs7555538	NA	NA	NA	NA	NA	NA	NA	NA	NA	NA	NA	NA	NA	NA	NA	NA	NA	NA	NA	NA	NA	NA	NA	NA	NA
chr1	3801141	3801141	T	G	UTR3	DFFB	NM_001282669:c.*836T>G,NM_004402:c.*836T>G	NA	NA	NA	NA	NA	NA	NA	NA	NA	NA	rs45603135	NA	NA	NA	NA	NA	NA	NA	NA	NA	NA	NA	NA	NA	NA	NA	NA	NA	NA	NA	NA	NA	NA	NA	NA	NA
chr1	3801247	3801247	T	G	UTR3	DFFB	NM_001282669:c.*942T>G,NM_004402:c.*942T>G	NA	NA	NA	NA	NA	NA	NA	NA	NA	NA	rs10909817	NA	NA	NA	NA	NA	NA	NA	NA	NA	NA	NA	NA	NA	NA	NA	NA	NA	NA	NA	NA	NA	NA	NA	NA	NA
chr1	3801320	3801320	A	T	UTR3	DFFB	NM_001282669:c.*1015A>T,NM_004402:c.*1015A>T	NA	NA	NA	NA	NA	NA	NA	NA	NA	NA	rs45463695	NA	NA	NA	NA	NA	NA	NA	NA	NA	NA	NA	NA	NA	NA	NA	NA	NA	NA	NA	NA	NA	NA	NA	NA	NA
chr1	3805998	3805998	G	A	UTR3	C1orf174	NM_207356:c.*526C>T	NA	NA	NA	NA	NA	NA	NA	NA	NA	NA	NA	NA	NA	NA	NA	NA	NA	NA	NA	NA	NA	NA	NA	NA	NA	NA	NA	NA	NA	NA	NA	NA	NA	NA	NA	NA
chr1	3806074	3806074	G	A	UTR3	C1orf174	NM_207356:c.*450C>T	NA	NA	NA	NA	NA	NA	NA	NA	NA	NA	rs4075974	NA	NA	NA	NA	NA	NA	NA	NA	NA	NA	NA	NA	NA	NA	NA	NA	NA	NA	NA	NA	NA	NA	NA	NA	NA
chr1	3807388	3807388	G	A	exonic	C1orf174	NA	synonymous SNV	C1orf174:NM_207356:exon3:c.C363T:p.L121L	0.1548	0.2476	0.0797	0.0036	0.1505	0.1781	0.152	0.1362	rs4131373	NA	NA	NA	NA	NA	NA	NA	NA	NA	NA	NA	NA	NA	NA	NA	NA	NA	NA	NA	NA	NA	NA	NA	NA	NA
chr1	3807593	3807593	G	C	exonic	C1orf174	NA	nonsynonymous SNV	C1orf174:NM_207356:exon3:c.C158G:p.T53R	0.9941	0.9988	0.998	0.9999	0.9941	0.9912	0.9978	0.9968	rs4274008	1	T	0	B	0	B	0	N	1	P	-1.895	N	3.42	T	-1.001	T	0	T	0.071	-1.993	0.007	4.36	0.62	0.103	5.55
chr1	5927169	5927169	G	A	exonic	NPHP4	NA	nonsynonymous SNV	NPHP4:NM_001291594:exon21:c.C1943T:p.P648L,NPHP4:NM_001291593:exon22:c.C1940T:p.P647L,NPHP4:NM_015102:exon25:c.C3479T:p.P1160L	0.0138	0.0039	0.0182	0.0012	0.0045	0.019	0.0124	0.0057	rs113445782	0.09	T	0.559	P	0.139	B	0.05	N	0.562	D	1.59	L	-2.31	D	-0.37	T	0.295	T	0.075	-0.053	3.745	1.9	0.096	1.456	7.801
chr1	5937168	5937168	G	A	exonic	NPHP4	NA	synonymous SNV	NPHP4:NM_001291594:exon16:c.C1266T:p.R422R,NPHP4:NM_001291593:exon17:c.C1263T:p.R421R,NPHP4:NM_015102:exon20:c.C2802T:p.R934R	0.4751	0.3408	0.5633	0.7722	0.4541	0.4302	0.4315	0.4962	rs3747992	NA	NA	NA	NA	NA	NA	NA	NA	NA	NA	NA	NA	NA	NA	NA	NA	NA	NA	NA	NA	NA	NA	NA	NA	NA
chr1	6158562	6158562	A	G	exonic	KCNAB2	NA	synonymous SNV	KCNAB2:NM_001199863:exon14:c.A831G:p.S277S,KCNAB2:NM_172130:exon15:c.A990G:p.S330S,KCNAB2:NM_001199860:exon16:c.A1032G:p.S344S,KCNAB2:NM_001199861:exon16:c.A1032G:p.S344S,KCNAB2:NM_001199862:exon16:c.A1176G:p.S392S,KCNAB2:NM_003636:exon16:c.A1032G:p.S344S	0.575	0.6385	0.6817	0.4055	0.5546	0.6044	0.5343	0.4419	rs2229002	NA	NA	NA	NA	NA	NA	NA	NA	NA	NA	NA	NA	NA	NA	NA	NA	NA	NA	NA	NA	NA	NA	NA	NA	NA
chr1	6159032	6159032	A	G	UTR3	KCNAB2	NM_001199861:c.*398A>G,NM_003636:c.*398A>G,NM_172130:c.*398A>G,NM_001199860:c.*398A>G,NM_001199862:c.*398A>G,NM_001199863:c.*398A>G	NA	NA	NA	NA	NA	NA	NA	NA	NA	NA	rs4908772	NA	NA	NA	NA	NA	NA	NA	NA	NA	NA	NA	NA	NA	NA	NA	NA	NA	NA	NA	NA	NA	NA	NA	NA	NA
chr1	6160563	6160563	A	G	UTR3	KCNAB2	NM_001199861:c.*1929A>G,NM_003636:c.*1929A>G,NM_172130:c.*1929A>G,NM_001199860:c.*1929A>G,NM_001199862:c.*1929A>G,NM_001199863:c.*1929A>G	NA	NA	NA	NA	NA	NA	NA	NA	NA	NA	rs9434641	NA	NA	NA	NA	NA	NA	NA	NA	NA	NA	NA	NA	NA	NA	NA	NA	NA	NA	NA	NA	NA	NA	NA	NA	NA
chr1	6160876	6160876	A	G	UTR3	KCNAB2	NM_001199861:c.*2242A>G,NM_003636:c.*2242A>G,NM_172130:c.*2242A>G,NM_001199860:c.*2242A>G,NM_001199862:c.*2242A>G,NM_001199863:c.*2242A>G	NA	NA	NA	NA	NA	NA	NA	NA	NA	NA	rs1056860	NA	NA	NA	NA	NA	NA	NA	NA	NA	NA	NA	NA	NA	NA	NA	NA	NA	NA	NA	NA	NA	NA	NA	NA	NA
chr1	6160958	6160958	A	G	UTR3	KCNAB2	NM_001199861:c.*2324A>G,NM_003636:c.*2324A>G,NM_172130:c.*2324A>G,NM_001199860:c.*2324A>G,NM_001199862:c.*2324A>G,NM_001199863:c.*2324A>G	NA	NA	NA	NA	NA	NA	NA	NA	NA	NA	rs538	NA	NA	NA	NA	NA	NA	NA	NA	NA	NA	NA	NA	NA	NA	NA	NA	NA	NA	NA	NA	NA	NA	NA	NA	NA
chr1	6161075	6161075	T	A	UTR3	KCNAB2	NM_001199861:c.*2441T>A,NM_003636:c.*2441T>A,NM_172130:c.*2441T>A,NM_001199860:c.*2441T>A,NM_001199862:c.*2441T>A,NM_001199863:c.*2441T>A	NA	NA	NA	NA	NA	NA	NA	NA	NA	NA	rs1056866	NA	NA	NA	NA	NA	NA	NA	NA	NA	NA	NA	NA	NA	NA	NA	NA	NA	NA	NA	NA	NA	NA	NA	NA	NA
chr1	6163261	6163261	C	T	UTR3	CHD5	NM_015557:c.*2273G>A	NA	NA	NA	NA	NA	NA	NA	NA	NA	NA	rs41307753	NA	NA	NA	NA	NA	NA	NA	NA	NA	NA	NA	NA	NA	NA	NA	NA	NA	NA	NA	NA	NA	NA	NA	NA	NA
chr1	6282224	6282224	T	C	UTR3	ICMT	NM_012405:c.*2916A>G	NA	NA	NA	NA	NA	NA	NA	NA	NA	NA	NA	NA	NA	NA	NA	NA	NA	NA	NA	NA	NA	NA	NA	NA	NA	NA	NA	NA	NA	NA	NA	NA	NA	NA	NA	NA
chr1	6282324	6282324	T	C	UTR3	ICMT	NM_012405:c.*2816A>G	NA	NA	NA	NA	NA	NA	NA	NA	NA	NA	NA	NA	NA	NA	NA	NA	NA	NA	NA	NA	NA	NA	NA	NA	NA	NA	NA	NA	NA	NA	NA	NA	NA	NA	NA	NA
chr1	6282400	6282400	T	C	UTR3	ICMT	NM_012405:c.*2740A>G	NA	NA	NA	NA	NA	NA	NA	NA	NA	NA	NA	NA	NA	NA	NA	NA	NA	NA	NA	NA	NA	NA	NA	NA	NA	NA	NA	NA	NA	NA	NA	NA	NA	NA	NA	NA
chr1	6283260	6283260	T	C	UTR3	ICMT	NM_012405:c.*1880A>G	NA	NA	NA	NA	NA	NA	NA	NA	NA	NA	NA	NA	NA	NA	NA	NA	NA	NA	NA	NA	NA	NA	NA	NA	NA	NA	NA	NA	NA	NA	NA	NA	NA	NA	NA	NA
chr1	6283306	6283306	T	C	UTR3	ICMT	NM_012405:c.*1834A>G	NA	NA	NA	NA	NA	NA	NA	NA	NA	NA	NA	NA	NA	NA	NA	NA	NA	NA	NA	NA	NA	NA	NA	NA	NA	NA	NA	NA	NA	NA	NA	NA	NA	NA	NA	NA
chr1	6283440	6283440	T	C	UTR3	ICMT	NM_012405:c.*1700A>G	NA	NA	NA	NA	NA	NA	NA	NA	NA	NA	NA	NA	NA	NA	NA	NA	NA	NA	NA	NA	NA	NA	NA	NA	NA	NA	NA	NA	NA	NA	NA	NA	NA	NA	NA	NA
chr1	6283716	6283716	T	C	UTR3	ICMT	NM_012405:c.*1424A>G	NA	NA	NA	NA	NA	NA	NA	NA	NA	NA	NA	NA	NA	NA	NA	NA	NA	NA	NA	NA	NA	NA	NA	NA	NA	NA	NA	NA	NA	NA	NA	NA	NA	NA	NA	NA
chr1	6298296	6298296	C	T	ncRNA_exonic	LINC00337	NA	NA	NA	NA	NA	NA	NA	NA	NA	NA	NA	NA	NA	NA	NA	NA	NA	NA	NA	NA	NA	NA	NA	NA	NA	NA	NA	NA	NA	NA	NA	NA	NA	NA	NA	NA	NA
chr1	6308923	6308923	T	-	UTR3	GPR153	NM_207370:c.*475delA	NA	NA	NA	NA	NA	NA	NA	NA	NA	NA	NA	NA	NA	NA	NA	NA	NA	NA	NA	NA	NA	NA	NA	NA	NA	NA	NA	NA	NA	NA	NA	NA	NA	NA	NA	NA
chr1	6324673	6324673	G	A	exonic	ACOT7	NA	nonsynonymous SNV	ACOT7:NM_007274:exon9:c.C1097T:p.A366V,ACOT7:NM_181864:exon9:c.C1127T:p.A376V,ACOT7:NM_181865:exon9:c.C1037T:p.A346V,ACOT7:NM_181866:exon9:c.C974T:p.A325V	0.0001	0.0009	9.278e-05	0	0	0	0	0.0002	rs139667005	0.55	T	0.001	B	0.001	B	0.136	N	1	N	0.55	N	1.62	T	-1.045	T	0.042	T	0.054	-1.382	0.025	-3.41	-0.598	-0.713	6.288
chr1	6528308	6528308	G	T	exonic	PLEKHG5	NA	nonsynonymous SNV	PLEKHG5:NM_001042664:exon20:c.C2588A:p.P863H,PLEKHG5:NM_001042665:exon20:c.C2588A:p.P863H,PLEKHG5:NM_001265593:exon20:c.C2795A:p.P932H,PLEKHG5:NM_001265594:exon20:c.C2588A:p.P863H,PLEKHG5:NM_020631:exon20:c.C2588A:p.P863H,PLEKHG5:NM_001042663:exon21:c.C2756A:p.P919H,PLEKHG5:NM_001265592:exon21:c.C2825A:p.P942H,PLEKHG5:NM_198681:exon21:c.C2819A:p.P940H	NA	NA	NA	NA	NA	NA	NA	NA	NA	0	D	1	D	0.991	D	0	D	1	D	0.975	L	-0.34	T	-0.256	T	0.369	T	0.569	3.833	19.47	4.81	2.494	5.864	16.622
chr1	6581877	6581877	G	A	UTR3	NOL9	NM_024654:c.*4037C>T	NA	NA	NA	NA	NA	NA	NA	NA	NA	NA	rs7540913	NA	NA	NA	NA	NA	NA	NA	NA	NA	NA	NA	NA	NA	NA	NA	NA	NA	NA	NA	NA	NA	NA	NA	NA	NA
chr1	6582221	6582221	T	C	UTR3	NOL9	NM_024654:c.*3693A>G	NA	NA	NA	NA	NA	NA	NA	NA	NA	NA	NA	NA	NA	NA	NA	NA	NA	NA	NA	NA	NA	NA	NA	NA	NA	NA	NA	NA	NA	NA	NA	NA	NA	NA	NA	NA
chr1	6582274	6582274	C	T	UTR3	NOL9	NM_024654:c.*3640G>A	NA	NA	NA	NA	NA	NA	NA	NA	NA	NA	rs149369992	NA	NA	NA	NA	NA	NA	NA	NA	NA	NA	NA	NA	NA	NA	NA	NA	NA	NA	NA	NA	NA	NA	NA	NA	NA
chr1	6582525	6582525	G	A	UTR3	NOL9	NM_024654:c.*3389C>T	NA	NA	NA	NA	NA	NA	NA	NA	NA	NA	NA	NA	NA	NA	NA	NA	NA	NA	NA	NA	NA	NA	NA	NA	NA	NA	NA	NA	NA	NA	NA	NA	NA	NA	NA	NA
chr1	6582805	6582805	G	A	UTR3	NOL9	NM_024654:c.*3109C>T	NA	NA	NA	NA	NA	NA	NA	NA	NA	NA	rs11122049	NA	NA	NA	NA	NA	NA	NA	NA	NA	NA	NA	NA	NA	NA	NA	NA	NA	NA	NA	NA	NA	NA	NA	NA	NA
chr1	6582868	6582868	T	C	UTR3	NOL9	NM_024654:c.*3046A>G	NA	NA	NA	NA	NA	NA	NA	NA	NA	NA	NA	NA	NA	NA	NA	NA	NA	NA	NA	NA	NA	NA	NA	NA	NA	NA	NA	NA	NA	NA	NA	NA	NA	NA	NA	NA
chr1	6583090	6583090	G	A	UTR3	NOL9	NM_024654:c.*2824C>T	NA	NA	NA	NA	NA	NA	NA	NA	NA	NA	NA	NA	NA	NA	NA	NA	NA	NA	NA	NA	NA	NA	NA	NA	NA	NA	NA	NA	NA	NA	NA	NA	NA	NA	NA	NA
chr1	6583457	6583457	T	C	UTR3	NOL9	NM_024654:c.*2457A>G	NA	NA	NA	NA	NA	NA	NA	NA	NA	NA	NA	NA	NA	NA	NA	NA	NA	NA	NA	NA	NA	NA	NA	NA	NA	NA	NA	NA	NA	NA	NA	NA	NA	NA	NA	NA
chr1	6583627	6583627	G	A	UTR3	NOL9	NM_024654:c.*2287C>T	NA	NA	NA	NA	NA	NA	NA	NA	NA	NA	rs10158065	NA	NA	NA	NA	NA	NA	NA	NA	NA	NA	NA	NA	NA	NA	NA	NA	NA	NA	NA	NA	NA	NA	NA	NA	NA
chr1	6583701	6583701	T	C	UTR3	NOL9	NM_024654:c.*2213A>G	NA	NA	NA	NA	NA	NA	NA	NA	NA	NA	rs10158949	NA	NA	NA	NA	NA	NA	NA	NA	NA	NA	NA	NA	NA	NA	NA	NA	NA	NA	NA	NA	NA	NA	NA	NA	NA
chr1	6584024	6584024	A	G	UTR3	NOL9	NM_024654:c.*1890T>C	NA	NA	NA	NA	NA	NA	NA	NA	NA	NA	rs4908557	NA	NA	NA	NA	NA	NA	NA	NA	NA	NA	NA	NA	NA	NA	NA	NA	NA	NA	NA	NA	NA	NA	NA	NA	NA
chr1	6584101	6584101	A	G	UTR3	NOL9	NM_024654:c.*1813T>C	NA	NA	NA	NA	NA	NA	NA	NA	NA	NA	rs4908558	NA	NA	NA	NA	NA	NA	NA	NA	NA	NA	NA	NA	NA	NA	NA	NA	NA	NA	NA	NA	NA	NA	NA	NA	NA
chr1	6584315	6584315	-	TA	UTR3	NOL9	NM_024654:c.*1598_*1599insTA	NA	NA	NA	NA	NA	NA	NA	NA	NA	NA	NA	NA	NA	NA	NA	NA	NA	NA	NA	NA	NA	NA	NA	NA	NA	NA	NA	NA	NA	NA	NA	NA	NA	NA	NA	NA
chr1	6585132	6585132	A	-	UTR3	NOL9	NM_024654:c.*782delT	NA	NA	NA	NA	NA	NA	NA	NA	NA	NA	NA	NA	NA	NA	NA	NA	NA	NA	NA	NA	NA	NA	NA	NA	NA	NA	NA	NA	NA	NA	NA	NA	NA	NA	NA	NA
chr1	6585539	6585539	C	T	UTR3	NOL9	NM_024654:c.*375G>A	NA	NA	NA	NA	NA	NA	NA	NA	NA	NA	rs1064835	NA	NA	NA	NA	NA	NA	NA	NA	NA	NA	NA	NA	NA	NA	NA	NA	NA	NA	NA	NA	NA	NA	NA	NA	NA
chr1	6585804	6585804	C	T	UTR3	NOL9	NM_024654:c.*110G>A	NA	NA	NA	NA	NA	NA	NA	NA	NA	NA	rs13513	NA	NA	NA	NA	NA	NA	NA	NA	NA	NA	NA	NA	NA	NA	NA	NA	NA	NA	NA	NA	NA	NA	NA	NA	NA
chr1	6631101	6631101	C	A	exonic	TAS1R1	NA	nonsynonymous SNV	TAS1R1:NM_138697:exon2:c.C324A:p.D108E,TAS1R1:NM_177540:exon2:c.C324A:p.D108E	NA	NA	NA	NA	NA	NA	NA	NA	NA	1	T	0.002	B	0.005	B	0.933	N	1	N	-0.175	N	-2.39	D	-1.006	T	0.033	T	0.171	-0.659	1.107	-4.01	-1.315	-0.148	7.079
chr1	6651456	6651456	A	-	UTR3	KLHL21	NM_014851:c.*1969delT	NA	NA	NA	NA	NA	NA	NA	NA	NA	NA	NA	NA	NA	NA	NA	NA	NA	NA	NA	NA	NA	NA	NA	NA	NA	NA	NA	NA	NA	NA	NA	NA	NA	NA	NA	NA
chr1	6651728	6651728	C	T	UTR3	KLHL21	NM_014851:c.*1697G>A	NA	NA	NA	NA	NA	NA	NA	NA	NA	NA	rs1556036	NA	NA	NA	NA	NA	NA	NA	NA	NA	NA	NA	NA	NA	NA	NA	NA	NA	NA	NA	NA	NA	NA	NA	NA	NA
chr1	6652718	6652718	G	A	UTR3	KLHL21	NM_014851:c.*707C>T	NA	NA	NA	NA	NA	NA	NA	NA	NA	NA	rs2235567	NA	NA	NA	NA	NA	NA	NA	NA	NA	NA	NA	NA	NA	NA	NA	NA	NA	NA	NA	NA	NA	NA	NA	NA	NA
chr1	6652745	6652745	G	A	UTR3	KLHL21	NM_014851:c.*680C>T	NA	NA	NA	NA	NA	NA	NA	NA	NA	NA	rs7513688	NA	NA	NA	NA	NA	NA	NA	NA	NA	NA	NA	NA	NA	NA	NA	NA	NA	NA	NA	NA	NA	NA	NA	NA	NA
chr1	6653321	6653321	C	T	UTR3	KLHL21	NM_014851:c.*104G>A	NA	NA	NA	NA	NA	NA	NA	NA	NA	NA	NA	NA	NA	NA	NA	NA	NA	NA	NA	NA	NA	NA	NA	NA	NA	NA	NA	NA	NA	NA	NA	NA	NA	NA	NA	NA
chr1	6659505	6659505	G	A	exonic	KLHL21	NA	synonymous SNV	KLHL21:NM_014851:exon2:c.C1029T:p.S343S	0.3456	0.2716	0.2667	0.4095	0.2836	0.3385	0.3747	0.4686	rs2232460	NA	NA	NA	NA	NA	NA	NA	NA	NA	NA	NA	NA	NA	NA	NA	NA	NA	NA	NA	NA	NA	NA	NA	NA	NA
chr1	6681744	6681744	C	T	UTR3	PHF13	NM_153812:c.*47C>T	NA	NA	0.6858	0.7336	0.4597	0.6144	0.6226	0.7128	0.6965	0.7643	rs3747994	NA	NA	NA	NA	NA	NA	NA	NA	NA	NA	NA	NA	NA	NA	NA	NA	NA	NA	NA	NA	NA	NA	NA	NA	NA
chr1	6682037	6682037	G	A	UTR3	PHF13	NM_153812:c.*340G>A	NA	NA	NA	NA	NA	NA	NA	NA	NA	NA	NA	NA	NA	NA	NA	NA	NA	NA	NA	NA	NA	NA	NA	NA	NA	NA	NA	NA	NA	NA	NA	NA	NA	NA	NA	NA
chr1	6683240	6683240	G	A	UTR3	PHF13	NM_153812:c.*1543G>A	NA	NA	NA	NA	NA	NA	NA	NA	NA	NA	rs14057	NA	NA	NA	NA	NA	NA	NA	NA	NA	NA	NA	NA	NA	NA	NA	NA	NA	NA	NA	NA	NA	NA	NA	NA	NA
chr1	6683576	6683576	A	-	UTR3	PHF13	NM_153812:c.*1879delA	NA	NA	NA	NA	NA	NA	NA	NA	NA	NA	NA	NA	NA	NA	NA	NA	NA	NA	NA	NA	NA	NA	NA	NA	NA	NA	NA	NA	NA	NA	NA	NA	NA	NA	NA	NA
chr1	6690361	6690361	A	G	exonic	THAP3	NA	nonsynonymous SNV	THAP3:NM_001195752:exon3:c.A278G:p.N93S,THAP3:NM_138350:exon3:c.A281G:p.N94S,THAP3:NM_001195753:exon4:c.A281G:p.N94S	NA	NA	NA	NA	NA	NA	NA	NA	NA	0.74	T	0.06	B	0.021	B	0.706	N	1	D	0	N	-3.39	D	-0.246	T	0.639	D	0.019	1.799	11.97	3.12	0.51	0.653	6.453
chr1	6693097	6693097	A	G	exonic	THAP3	NA	nonsynonymous SNV	THAP3:NM_001195752:exon5:c.A677G:p.Q226R,THAP3:NM_001195753:exon6:c.A680G:p.Q227R	0.3911	0.3605	0.3266	0.4572	0.3063	0.3782	0.3925	0.4864	rs3174820	0.83	T	0	B	0	B	0	N	1	P	-0.695	N	-3.4	D	-0.934	T	0	T	0.022	-1.511	0.017	-7.5	-3.278	-2.49	1.286
chr1	6694207	6694207	A	G	UTR3	THAP3	NM_138350:c.*59A>G	NA	NA	NA	NA	NA	NA	NA	NA	NA	NA	rs12727844	NA	NA	NA	NA	NA	NA	NA	NA	NA	NA	NA	NA	NA	NA	NA	NA	NA	NA	NA	NA	NA	NA	NA	NA	NA
chr1	6694574	6694574	G	A	UTR3	DNAJC11,THAP3	NM_018198:c.*1161C>T;NM_138350:c.*426G>A	NA	NA	0.4264	0.2826	0.3708	0.4909	0.3874	0.4199	0.4428	0.5051	rs6804	NA	NA	NA	NA	NA	NA	NA	NA	NA	NA	NA	NA	NA	NA	NA	NA	NA	NA	NA	NA	NA	NA	NA	NA	NA
chr1	6694927	6694927	C	T	UTR3	DNAJC11,THAP3	NM_018198:c.*808G>A;NM_138350:c.*779C>T	NA	NA	NA	NA	NA	NA	NA	NA	NA	NA	rs2294532	NA	NA	NA	NA	NA	NA	NA	NA	NA	NA	NA	NA	NA	NA	NA	NA	NA	NA	NA	NA	NA	NA	NA	NA	NA
chr1	6694980	6694980	G	A	UTR3	DNAJC11,THAP3	NM_018198:c.*755C>T;NM_138350:c.*832G>A	NA	NA	NA	NA	NA	NA	NA	NA	NA	NA	rs1043683	NA	NA	NA	NA	NA	NA	NA	NA	NA	NA	NA	NA	NA	NA	NA	NA	NA	NA	NA	NA	NA	NA	NA	NA	NA
chr1	6695123	6695123	C	T	UTR3	DNAJC11,THAP3	NM_018198:c.*612G>A;NM_138350:c.*975C>T	NA	NA	NA	NA	NA	NA	NA	NA	NA	NA	rs1043681	NA	NA	NA	NA	NA	NA	NA	NA	NA	NA	NA	NA	NA	NA	NA	NA	NA	NA	NA	NA	NA	NA	NA	NA	NA
chr1	6695244	6695244	A	G	UTR3	DNAJC11,THAP3	NM_018198:c.*491T>C;NM_138350:c.*1096A>G	NA	NA	NA	NA	NA	NA	NA	NA	NA	NA	rs10523	NA	NA	NA	NA	NA	NA	NA	NA	NA	NA	NA	NA	NA	NA	NA	NA	NA	NA	NA	NA	NA	NA	NA	NA	NA
chr1	6695331	6695331	G	T	UTR3	DNAJC11,THAP3	NM_018198:c.*404C>A;NM_138350:c.*1183G>T	NA	NA	NA	NA	NA	NA	NA	NA	NA	NA	rs11892	NA	NA	NA	NA	NA	NA	NA	NA	NA	NA	NA	NA	NA	NA	NA	NA	NA	NA	NA	NA	NA	NA	NA	NA	NA
chr1	6704635	6704635	A	G	exonic	DNAJC11	NA	synonymous SNV	DNAJC11:NM_018198:exon10:c.T1080C:p.G360G	0.8836	0.8781	0.9655	0.5977	0.8741	0.9093	0.8612	0.8803	rs200458	NA	NA	NA	NA	NA	NA	NA	NA	NA	NA	NA	NA	NA	NA	NA	NA	NA	NA	NA	NA	NA	NA	NA	NA	NA
chr1	6705944	6705944	C	T	exonic	DNAJC11	NA	nonsynonymous SNV	DNAJC11:NM_018198:exon8:c.G799A:p.V267M	0.0692	0.0137	0.1117	0.0001	0.1016	0.0811	0.0584	0.0504	rs12137794	0.42	T	0.222	B	0.019	B	0	D	0.996	D	-0.345	N	2.53	T	-0.999	T	0.002	T	0.218	2.073	12.89	4.25	2.472	5.648	3.838
chr1	6948204	6948204	T	C	UTR3	CAMTA1	NM_001242701:c.*419T>C	NA	NA	NA	NA	NA	NA	NA	NA	NA	NA	rs8918	NA	NA	NA	NA	NA	NA	NA	NA	NA	NA	NA	NA	NA	NA	NA	NA	NA	NA	NA	NA	NA	NA	NA	NA	NA
chr1	7829090	7829090	C	A	UTR3	CAMTA1	NM_015215:c.*2539C>A	NA	NA	NA	NA	NA	NA	NA	NA	NA	NA	NA	NA	NA	NA	NA	NA	NA	NA	NA	NA	NA	NA	NA	NA	NA	NA	NA	NA	NA	NA	NA	NA	NA	NA	NA	NA
chr1	7840926	7840926	G	C	UTR3	VAMP3	NM_004781:c.*1221G>C	NA	NA	NA	NA	NA	NA	NA	NA	NA	NA	rs697679	NA	NA	NA	NA	NA	NA	NA	NA	NA	NA	NA	NA	NA	NA	NA	NA	NA	NA	NA	NA	NA	NA	NA	NA	NA
chr1	7890064	7890064	A	G	exonic;splicing	PER3;PER3	NM_001289863:exon20:c.2981-2A>G,NM_001289861:exon20:c.3002-2A>G	synonymous SNV	PER3:NM_001289862:exon19:c.A3057G:p.T1019T,PER3:NM_001289864:exon19:c.A2097G:p.T699T,PER3:NM_016831:exon19:c.A3030G:p.T1010T	0.1347	0.146	0.0618	0.0671	0.1506	0.1544	0.1582	0.1539	rs12023156	.	.	.	.	.	.	.	.	1	P	.	.	.	.	.	.	.	.	.	-0.462	1.865	0.119	0.235	0.651	.
chr1	7904247	7904247	C	T	UTR3	PER3	NM_001289863:c.*1432C>T,NM_001289862:c.*1432C>T,NM_001289864:c.*1432C>T,NM_016831:c.*1432C>T,NM_001289861:c.*1432C>T	NA	NA	NA	NA	NA	NA	NA	NA	NA	NA	rs228677	NA	NA	NA	NA	NA	NA	NA	NA	NA	NA	NA	NA	NA	NA	NA	NA	NA	NA	NA	NA	NA	NA	NA	NA	NA
chr1	7904475	7904475	G	A	UTR3	PER3	NM_001289863:c.*1660G>A,NM_001289862:c.*1660G>A,NM_001289864:c.*1660G>A,NM_016831:c.*1660G>A,NM_001289861:c.*1660G>A	NA	NA	NA	NA	NA	NA	NA	NA	NA	NA	rs228678	NA	NA	NA	NA	NA	NA	NA	NA	NA	NA	NA	NA	NA	NA	NA	NA	NA	NA	NA	NA	NA	NA	NA	NA	NA
chr1	8021729	8021729	T	C	UTR5	PARK7	NM_001123377:c.-1117T>C,NM_007262:c.-1117T>C	NA	NA	NA	NA	NA	NA	NA	NA	NA	NA	NA	NA	NA	NA	NA	NA	NA	NA	NA	NA	NA	NA	NA	NA	NA	NA	NA	NA	NA	NA	NA	NA	NA	NA	NA	NA
chr1	8074014	8074014	T	C	exonic	ERRFI1	NA	synonymous SNV	ERRFI1:NM_018948:exon4:c.A645G:p.P215P	NA	NA	NA	NA	NA	NA	NA	NA	NA	NA	NA	NA	NA	NA	NA	NA	NA	NA	NA	NA	NA	NA	NA	NA	NA	NA	NA	NA	NA	NA	NA	NA	NA	NA
chr1	8412935	8412935	C	T	UTR3	RERE	NM_001042682:c.*2212G>A,NM_001042681:c.*2212G>A,NM_012102:c.*2212G>A	NA	NA	NA	NA	NA	NA	NA	NA	NA	NA	rs8627	NA	NA	NA	NA	NA	NA	NA	NA	NA	NA	NA	NA	NA	NA	NA	NA	NA	NA	NA	NA	NA	NA	NA	NA	NA
chr1	8412989	8412989	A	G	UTR3	RERE	NM_001042682:c.*2158T>C,NM_001042681:c.*2158T>C,NM_012102:c.*2158T>C	NA	NA	NA	NA	NA	NA	NA	NA	NA	NA	rs1064826	NA	NA	NA	NA	NA	NA	NA	NA	NA	NA	NA	NA	NA	NA	NA	NA	NA	NA	NA	NA	NA	NA	NA	NA	NA
chr1	8413129	8413129	G	A	UTR3	RERE	NM_001042682:c.*2018C>T,NM_001042681:c.*2018C>T,NM_012102:c.*2018C>T	NA	NA	NA	NA	NA	NA	NA	NA	NA	NA	NA	NA	NA	NA	NA	NA	NA	NA	NA	NA	NA	NA	NA	NA	NA	NA	NA	NA	NA	NA	NA	NA	NA	NA	NA	NA
chr1	8413317	8413317	A	C	UTR3	RERE	NM_001042682:c.*1830T>G,NM_001042681:c.*1830T>G,NM_012102:c.*1830T>G	NA	NA	NA	NA	NA	NA	NA	NA	NA	NA	rs1058791	NA	NA	NA	NA	NA	NA	NA	NA	NA	NA	NA	NA	NA	NA	NA	NA	NA	NA	NA	NA	NA	NA	NA	NA	NA
chr1	8413839	8413839	A	G	UTR3	RERE	NM_001042682:c.*1308T>C,NM_001042681:c.*1308T>C,NM_012102:c.*1308T>C	NA	NA	NA	NA	NA	NA	NA	NA	NA	NA	rs1058790	NA	NA	NA	NA	NA	NA	NA	NA	NA	NA	NA	NA	NA	NA	NA	NA	NA	NA	NA	NA	NA	NA	NA	NA	NA
chr1	8418541	8418541	C	T	exonic	RERE	NA	nonsynonymous SNV	RERE:NM_001042682:exon10:c.G2392A:p.A798T,RERE:NM_001042681:exon20:c.G4054A:p.A1352T,RERE:NM_012102:exon21:c.G4054A:p.A1352T	0.0005	0	0	0.0026	0	0.0003	0	0.0009	rs200525338	0.02	D	0.999	D	0.941	D	.	.	1	D	2.045	M	0.51	T	-0.437	T	0.33	T	0.628	4.723	26.3	5.61	2.793	5.774	18.99
chr1	8418644	8418644	C	A	exonic	RERE	NA	synonymous SNV	RERE:NM_001042682:exon10:c.G2289T:p.R763R,RERE:NM_001042681:exon20:c.G3951T:p.R1317R,RERE:NM_012102:exon21:c.G3951T:p.R1317R	0.7221	0.8407	0.7936	0.8888	0.5744	0.6787	0.7215	0.739	rs11121172	NA	NA	NA	NA	NA	NA	NA	NA	NA	NA	NA	NA	NA	NA	NA	NA	NA	NA	NA	NA	NA	NA	NA	NA	NA
chr1	8418650	8418650	T	C	exonic	RERE	NA	synonymous SNV	RERE:NM_001042682:exon10:c.A2283G:p.R761R,RERE:NM_001042681:exon20:c.A3945G:p.R1315R,RERE:NM_012102:exon21:c.A3945G:p.R1315R	0.7225	0.8439	0.7936	0.8889	0.5734	0.6795	0.7195	0.7379	rs1058766	NA	NA	NA	NA	NA	NA	NA	NA	NA	NA	NA	NA	NA	NA	NA	NA	NA	NA	NA	NA	NA	NA	NA	NA	NA
chr1	8421092	8421092	C	T	exonic	RERE	NA	synonymous SNV	RERE:NM_001042682:exon8:c.G813A:p.P271P,RERE:NM_001042681:exon18:c.G2475A:p.P825P,RERE:NM_012102:exon19:c.G2475A:p.P825P	0.531	0.2563	0.6383	0.8678	0.5	0.5616	0.5	0.425	rs2784735	NA	NA	NA	NA	NA	NA	NA	NA	NA	NA	NA	NA	NA	NA	NA	NA	NA	NA	NA	NA	NA	NA	NA	NA	NA
chr1	8421203	8421203	T	C	exonic	RERE	NA	synonymous SNV	RERE:NM_001042682:exon8:c.A702G:p.P234P,RERE:NM_001042681:exon18:c.A2364G:p.P788P,RERE:NM_012102:exon19:c.A2364G:p.P788P	0.7516	0.8357	0.8187	0.9204	0.6779	0.7104	0.775	0.7536	rs13596	NA	NA	NA	NA	NA	NA	NA	NA	NA	NA	NA	NA	NA	NA	NA	NA	NA	NA	NA	NA	NA	NA	NA	NA	NA
chr1	8425900	8425900	T	C	exonic	RERE	NA	synonymous SNV	RERE:NM_001042681:exon13:c.A1419G:p.T473T,RERE:NM_012102:exon14:c.A1419G:p.T473T	0.2017	0.3641	0.1324	0.0469	0.17	0.1913	0.2048	0.2837	rs3753275	NA	NA	NA	NA	NA	NA	NA	NA	NA	NA	NA	NA	NA	NA	NA	NA	NA	NA	NA	NA	NA	NA	NA	NA	NA
chr1	8921062	8921062	-	T	UTR3	ENO1	NM_001201483:c.*356_*357insA,NM_001428:c.*356_*357insA	NA	NA	NA	NA	NA	NA	NA	NA	NA	NA	NA	NA	NA	NA	NA	NA	NA	NA	NA	NA	NA	NA	NA	NA	NA	NA	NA	NA	NA	NA	NA	NA	NA	NA	NA	NA
chr1	8931463	8931463	T	C	UTR5	ENO1	NM_001201483:c.-3386A>G	NA	NA	NA	NA	NA	NA	NA	NA	NA	NA	rs1006950	NA	NA	NA	NA	NA	NA	NA	NA	NA	NA	NA	NA	NA	NA	NA	NA	NA	NA	NA	NA	NA	NA	NA	NA	NA
chr1	8939842	8939842	G	A	ncRNA_exonic	ENO1-AS1	NA	NA	NA	NA	NA	NA	NA	NA	NA	NA	NA	rs1325920	NA	NA	NA	NA	NA	NA	NA	NA	NA	NA	NA	NA	NA	NA	NA	NA	NA	NA	NA	NA	NA	NA	NA	NA	NA
chr1	9165685	9165685	G	A	exonic	GPR157	NA	nonsynonymous SNV	GPR157:NM_024980:exon3:c.C652T:p.R218C	0.2226	0.0463	0.3606	0.221	0.2797	0.2288	0.2186	0.1917	rs72637739	0.16	T	0.068	B	0.008	B	0.92	N	1	P	0	N	0.97	T	-1.015	T	0	T	0.042	1.632	11.42	1.77	0.526	2.54	5.868
chr1	9326032	9326032	G	T	UTR3	H6PD	NM_004285:c.*1104G>T,NM_001282587:c.*1104G>T	NA	NA	NA	NA	NA	NA	NA	NA	NA	NA	NA	NA	NA	NA	NA	NA	NA	NA	NA	NA	NA	NA	NA	NA	NA	NA	NA	NA	NA	NA	NA	NA	NA	NA	NA	NA
chr1	9326900	9326901	TT	-	UTR3	H6PD	NM_004285:c.*1972_*1973delTT,NM_001282587:c.*1972_*1973delTT	NA	NA	NA	NA	NA	NA	NA	NA	NA	NA	NA	NA	NA	NA	NA	NA	NA	NA	NA	NA	NA	NA	NA	NA	NA	NA	NA	NA	NA	NA	NA	NA	NA	NA	NA	NA
chr1	9326940	9326940	C	T	UTR3	H6PD	NM_004285:c.*2012C>T,NM_001282587:c.*2012C>T	NA	NA	NA	NA	NA	NA	NA	NA	NA	NA	NA	NA	NA	NA	NA	NA	NA	NA	NA	NA	NA	NA	NA	NA	NA	NA	NA	NA	NA	NA	NA	NA	NA	NA	NA	NA
chr1	9328047	9328047	A	G	UTR3	H6PD	NM_004285:c.*3119A>G,NM_001282587:c.*3119A>G	NA	NA	NA	NA	NA	NA	NA	NA	NA	NA	NA	NA	NA	NA	NA	NA	NA	NA	NA	NA	NA	NA	NA	NA	NA	NA	NA	NA	NA	NA	NA	NA	NA	NA	NA	NA
chr1	9328102	9328102	A	G	UTR3	H6PD	NM_004285:c.*3174A>G,NM_001282587:c.*3174A>G	NA	NA	NA	NA	NA	NA	NA	NA	NA	NA	rs1142685	NA	NA	NA	NA	NA	NA	NA	NA	NA	NA	NA	NA	NA	NA	NA	NA	NA	NA	NA	NA	NA	NA	NA	NA	NA
chr1	9328120	9328120	A	G	UTR3	H6PD	NM_004285:c.*3192A>G,NM_001282587:c.*3192A>G	NA	NA	NA	NA	NA	NA	NA	NA	NA	NA	rs1142687	NA	NA	NA	NA	NA	NA	NA	NA	NA	NA	NA	NA	NA	NA	NA	NA	NA	NA	NA	NA	NA	NA	NA	NA	NA
chr1	9328242	9328242	A	G	UTR3	H6PD	NM_004285:c.*3314A>G,NM_001282587:c.*3314A>G	NA	NA	NA	NA	NA	NA	NA	NA	NA	NA	rs1142689	NA	NA	NA	NA	NA	NA	NA	NA	NA	NA	NA	NA	NA	NA	NA	NA	NA	NA	NA	NA	NA	NA	NA	NA	NA
chr1	9328243	9328243	A	G	UTR3	H6PD	NM_004285:c.*3315A>G,NM_001282587:c.*3315A>G	NA	NA	NA	NA	NA	NA	NA	NA	NA	NA	rs1142690	NA	NA	NA	NA	NA	NA	NA	NA	NA	NA	NA	NA	NA	NA	NA	NA	NA	NA	NA	NA	NA	NA	NA	NA	NA
chr1	9331101	9331101	A	G	UTR3	H6PD	NM_004285:c.*6173A>G,NM_001282587:c.*6173A>G	NA	NA	NA	NA	NA	NA	NA	NA	NA	NA	rs1142671	NA	NA	NA	NA	NA	NA	NA	NA	NA	NA	NA	NA	NA	NA	NA	NA	NA	NA	NA	NA	NA	NA	NA	NA	NA
chr1	9416151	9416151	G	A	exonic	SPSB1	NA	synonymous SNV	SPSB1:NM_025106:exon2:c.G201A:p.V67V	0.2723	0.2483	0.4505	0.2908	0.282	0.236	0.2668	0.2966	rs9435243	NA	NA	NA	NA	NA	NA	NA	NA	NA	NA	NA	NA	NA	NA	NA	NA	NA	NA	NA	NA	NA	NA	NA	NA	NA
chr1	9427842	9427842	A	G	UTR3	SPSB1	NM_025106:c.*208A>G	NA	NA	NA	NA	NA	NA	NA	NA	NA	NA	rs2275458	NA	NA	NA	NA	NA	NA	NA	NA	NA	NA	NA	NA	NA	NA	NA	NA	NA	NA	NA	NA	NA	NA	NA	NA	NA
chr1	9427869	9427869	G	A	UTR3	SPSB1	NM_025106:c.*235G>A	NA	NA	NA	NA	NA	NA	NA	NA	NA	NA	rs2275457	NA	NA	NA	NA	NA	NA	NA	NA	NA	NA	NA	NA	NA	NA	NA	NA	NA	NA	NA	NA	NA	NA	NA	NA	NA
chr1	9428685	9428685	T	G	UTR3	SPSB1	NM_025106:c.*1051T>G	NA	NA	NA	NA	NA	NA	NA	NA	NA	NA	rs9442601	NA	NA	NA	NA	NA	NA	NA	NA	NA	NA	NA	NA	NA	NA	NA	NA	NA	NA	NA	NA	NA	NA	NA	NA	NA
chr1	9428769	9428769	G	A	UTR3	SPSB1	NM_025106:c.*1135G>A	NA	NA	NA	NA	NA	NA	NA	NA	NA	NA	rs9728893	NA	NA	NA	NA	NA	NA	NA	NA	NA	NA	NA	NA	NA	NA	NA	NA	NA	NA	NA	NA	NA	NA	NA	NA	NA
chr1	9658614	9658614	C	A	exonic	TMEM201	NA	nonsynonymous SNV	TMEM201:NM_001010866:exon4:c.C537A:p.N179K,TMEM201:NM_001130924:exon4:c.C537A:p.N179K	NA	NA	NA	NA	NA	NA	NA	NA	NA	0.43	T	1	D	0.998	D	0	D	1	D	1.04	L	.	.	-0.89	T	0.183	T	0.341	4.464	23.8	5.4	2.537	4.272	11.814
chr1	9663918	9663918	C	T	UTR3	TMEM201	NM_001010866:c.*1569C>T	NA	NA	NA	NA	NA	NA	NA	NA	NA	NA	NA	NA	NA	NA	NA	NA	NA	NA	NA	NA	NA	NA	NA	NA	NA	NA	NA	NA	NA	NA	NA	NA	NA	NA	NA	NA
chr1	9670834	9670834	C	T	exonic	TMEM201	NA	nonsynonymous SNV	TMEM201:NM_001130924:exon9:c.C1736T:p.P579L	0.754	0.5558	0.8047	0.6272	0.7407	0.8095	0.7784	0.755	rs4926472	0.15	T	0.007	B	0.004	B	0.492	N	1	P	0	N	.	.	-0.977	T	0	T	0.195	2.109	13.01	-10.4	-1.58	-0.403	4.433
chr1	9673779	9673779	C	A	UTR3	TMEM201	NM_001130924:c.*638C>A	NA	NA	NA	NA	NA	NA	NA	NA	NA	NA	rs4450053	NA	NA	NA	NA	NA	NA	NA	NA	NA	NA	NA	NA	NA	NA	NA	NA	NA	NA	NA	NA	NA	NA	NA	NA	NA
chr1	9787508	9787508	T	C	UTR3	PIK3CD	NM_005026:c.*404T>C	NA	NA	NA	NA	NA	NA	NA	NA	NA	NA	rs1135426	NA	NA	NA	NA	NA	NA	NA	NA	NA	NA	NA	NA	NA	NA	NA	NA	NA	NA	NA	NA	NA	NA	NA	NA	NA
chr1	9787840	9787840	G	T	UTR3	PIK3CD	NM_005026:c.*736G>T	NA	NA	NA	NA	NA	NA	NA	NA	NA	NA	rs1135427	NA	NA	NA	NA	NA	NA	NA	NA	NA	NA	NA	NA	NA	NA	NA	NA	NA	NA	NA	NA	NA	NA	NA	NA	NA
chr1	9789207	9789207	C	T	UTR3	CLSTN1	NM_001009566:c.*1359G>A,NM_014944:c.*1359G>A,NM_001302883:c.*1359G>A	NA	NA	NA	NA	NA	NA	NA	NA	NA	NA	NA	NA	NA	NA	NA	NA	NA	NA	NA	NA	NA	NA	NA	NA	NA	NA	NA	NA	NA	NA	NA	NA	NA	NA	NA	NA
chr1	9791446	9791446	C	T	exonic	CLSTN1	NA	nonsynonymous SNV	CLSTN1:NM_001302883:exon17:c.G2509A:p.V837I,CLSTN1:NM_014944:exon17:c.G2536A:p.V846I,CLSTN1:NM_001009566:exon18:c.G2566A:p.V856I	4.173e-05	0	0	0.0001	0	6.078e-05	0	0	NA	0.17	T	1	D	0.994	D	0	D	1	D	0.94	L	1.46	T	-0.995	T	0.134	T	0.384	3.215	16.77	5.27	2.467	5.948	18.896
chr1	9797556	9797556	C	T	exonic	CLSTN1	NA	nonsynonymous SNV	CLSTN1:NM_014944:exon10:c.G1546A:p.G516S,CLSTN1:NM_001009566:exon11:c.G1576A:p.G526S	NA	NA	NA	NA	NA	NA	NA	NA	NA	.	.	1	D	0.993	D	0	D	1	D	1.24	L	-0.75	T	-0.183	T	0.474	T	0.811	5.361	34	5.25	2.447	6.835	17.042
chr1	9797560	9797560	A	C	exonic	CLSTN1	NA	synonymous SNV	CLSTN1:NM_014944:exon10:c.T1542G:p.S514S,CLSTN1:NM_001009566:exon11:c.T1572G:p.S524S	NA	NA	NA	NA	NA	NA	NA	NA	NA	NA	NA	NA	NA	NA	NA	NA	NA	NA	NA	NA	NA	NA	NA	NA	NA	NA	NA	NA	NA	NA	NA	NA	NA	NA
chr1	9797612	9797612	T	C	exonic	CLSTN1	NA	nonsynonymous SNV	CLSTN1:NM_014944:exon10:c.A1490G:p.E497G,CLSTN1:NM_001009566:exon11:c.A1520G:p.E507G	NA	NA	NA	NA	NA	NA	NA	NA	NA	0.47	T	0.896	P	0.519	P	0	D	1	D	0.27	N	0.74	T	-1.062	T	0.09	T	0.565	4.087	21	5.25	1.982	7.025	13.743
chr1	9811541	9811541	A	G	exonic	CLSTN1	NA	synonymous SNV	CLSTN1:NM_014944:exon4:c.T609C:p.V203V,CLSTN1:NM_001009566:exon5:c.T639C:p.V213V,CLSTN1:NM_001302883:exon5:c.T639C:p.V213V	0.1771	0.5353	0.2567	0.177	0.0992	0.0854	0.1645	0.2984	rs11674	NA	NA	NA	NA	NA	NA	NA	NA	NA	NA	NA	NA	NA	NA	NA	NA	NA	NA	NA	NA	NA	NA	NA	NA	NA
chr1	9908515	9908515	A	G	UTR3	CTNNBIP1	NM_020248:c.*2261T>C,NM_001012329:c.*2261T>C	NA	NA	NA	NA	NA	NA	NA	NA	NA	NA	rs946273	NA	NA	NA	NA	NA	NA	NA	NA	NA	NA	NA	NA	NA	NA	NA	NA	NA	NA	NA	NA	NA	NA	NA	NA	NA
chr1	9991994	9991994	C	T	exonic	LZIC	NA	nonsynonymous SNV	LZIC:NM_001316973:exon7:c.G469A:p.A157T,LZIC:NM_001316974:exon7:c.G532A:p.A178T,LZIC:NM_001316975:exon7:c.G469A:p.A157T,LZIC:NM_032368:exon7:c.G469A:p.A157T	NA	NA	NA	NA	NA	NA	NA	NA	NA	.	.	0.521	P	0.272	B	0	D	1	D	1.795	L	0.87	T	-0.945	T	0.161	T	0.766	3.932	20.1	5.72	2.7	7.66	19.541
chr1	10003320	10003320	G	A	UTR5	LZIC	NM_032368:c.-6643C>T	NA	NA	NA	NA	NA	NA	NA	NA	NA	NA	rs1234694	NA	NA	NA	NA	NA	NA	NA	NA	NA	NA	NA	NA	NA	NA	NA	NA	NA	NA	NA	NA	NA	NA	NA	NA	NA
chr1	10042955	10042955	A	G	UTR3	NMNAT1	NM_001297778:c.*196A>G,NM_022787:c.*196A>G	NA	NA	NA	NA	NA	NA	NA	NA	NA	NA	NA	NA	NA	NA	NA	NA	NA	NA	NA	NA	NA	NA	NA	NA	NA	NA	NA	NA	NA	NA	NA	NA	NA	NA	NA	NA
chr1	10042988	10042988	A	G	UTR3	NMNAT1	NM_001297778:c.*229A>G,NM_022787:c.*229A>G	NA	NA	NA	NA	NA	NA	NA	NA	NA	NA	NA	NA	NA	NA	NA	NA	NA	NA	NA	NA	NA	NA	NA	NA	NA	NA	NA	NA	NA	NA	NA	NA	NA	NA	NA	NA
chr1	10043053	10043053	A	G	UTR3	NMNAT1	NM_001297778:c.*294A>G,NM_022787:c.*294A>G	NA	NA	NA	NA	NA	NA	NA	NA	NA	NA	NA	NA	NA	NA	NA	NA	NA	NA	NA	NA	NA	NA	NA	NA	NA	NA	NA	NA	NA	NA	NA	NA	NA	NA	NA	NA
chr1	10043089	10043089	A	G	UTR3	NMNAT1	NM_001297778:c.*330A>G,NM_022787:c.*330A>G	NA	NA	NA	NA	NA	NA	NA	NA	NA	NA	NA	NA	NA	NA	NA	NA	NA	NA	NA	NA	NA	NA	NA	NA	NA	NA	NA	NA	NA	NA	NA	NA	NA	NA	NA	NA
chr1	10043142	10043142	G	A	UTR3	NMNAT1	NM_001297778:c.*383G>A,NM_022787:c.*383G>A	NA	NA	NA	NA	NA	NA	NA	NA	NA	NA	rs11121510	NA	NA	NA	NA	NA	NA	NA	NA	NA	NA	NA	NA	NA	NA	NA	NA	NA	NA	NA	NA	NA	NA	NA	NA	NA
chr1	10044367	10044367	A	G	UTR3	NMNAT1	NM_001297778:c.*1608A>G,NM_022787:c.*1608A>G	NA	NA	NA	NA	NA	NA	NA	NA	NA	NA	NA	NA	NA	NA	NA	NA	NA	NA	NA	NA	NA	NA	NA	NA	NA	NA	NA	NA	NA	NA	NA	NA	NA	NA	NA	NA
chr1	10044535	10044535	T	-	UTR3	NMNAT1	NM_001297778:c.*1776delT,NM_022787:c.*1776delT	NA	NA	NA	NA	NA	NA	NA	NA	NA	NA	NA	NA	NA	NA	NA	NA	NA	NA	NA	NA	NA	NA	NA	NA	NA	NA	NA	NA	NA	NA	NA	NA	NA	NA	NA	NA
chr1	10044910	10044910	T	C	UTR3	NMNAT1	NM_001297778:c.*2151T>C,NM_022787:c.*2151T>C	NA	NA	NA	NA	NA	NA	NA	NA	NA	NA	NA	NA	NA	NA	NA	NA	NA	NA	NA	NA	NA	NA	NA	NA	NA	NA	NA	NA	NA	NA	NA	NA	NA	NA	NA	NA
chr1	10045152	10045152	C	G	UTR3	NMNAT1	NM_001297778:c.*2393C>G,NM_022787:c.*2393C>G	NA	NA	0.9167	.	.	.	.	0.9167	.	.	rs4073852	NA	NA	NA	NA	NA	NA	NA	NA	NA	NA	NA	NA	NA	NA	NA	NA	NA	NA	NA	NA	NA	NA	NA	NA	NA
chr1	10093457	10093457	C	T	UTR5	UBE4B	NM_001105562:c.-272C>T,NM_006048:c.-272C>T	NA	NA	NA	NA	NA	NA	NA	NA	NA	NA	rs7528979	NA	NA	NA	NA	NA	NA	NA	NA	NA	NA	NA	NA	NA	NA	NA	NA	NA	NA	NA	NA	NA	NA	NA	NA	NA
chr1	10195098	10195098	T	C	exonic	UBE4B	NA	nonsynonymous SNV	UBE4B:NM_006048:exon15:c.T1691C:p.V564A,UBE4B:NM_001105562:exon16:c.T2078C:p.V693A	NA	NA	NA	NA	NA	NA	NA	NA	NA	0.12	T	0.998	D	0.968	D	0	N	1	D	2.99	M	0.44	T	-0.482	T	0.338	T	0.74	4.555	24.6	3.71	0.516	6.254	8.065
chr1	10386169	10386169	C	G	exonic	KIF1B	NA	nonsynonymous SNV	KIF1B:NM_015074:exon25:c.C2538G:p.S846R	NA	NA	NA	NA	NA	NA	NA	NA	NA	.	.	0.997	D	0.995	D	0	D	1	D	0	N	-1.1	T	-0.416	T	0.363	T	0.891	1.576	11.22	4.83	1.443	3.091	10.893
chr1	10436924	10436925	CA	-	UTR3	KIF1B	NM_015074:c.*279_*280delCA	NA	NA	NA	NA	NA	NA	NA	NA	NA	NA	NA	NA	NA	NA	NA	NA	NA	NA	NA	NA	NA	NA	NA	NA	NA	NA	NA	NA	NA	NA	NA	NA	NA	NA	NA	NA
chr1	10438007	10438008	AA	-	UTR3	KIF1B	NM_015074:c.*1362_*1363delAA	NA	NA	NA	NA	NA	NA	NA	NA	NA	NA	NA	NA	NA	NA	NA	NA	NA	NA	NA	NA	NA	NA	NA	NA	NA	NA	NA	NA	NA	NA	NA	NA	NA	NA	NA	NA
chr1	10490285	10490285	T	C	UTR5	APITD1,APITD1-CORT	NM_199294:c.-290T>C;NM_199006:c.-290T>C,NM_198544:c.-290T>C,NM_001270517:c.-290T>C	NA	NA	NA	NA	NA	NA	NA	NA	NA	NA	rs649639	NA	NA	NA	NA	NA	NA	NA	NA	NA	NA	NA	NA	NA	NA	NA	NA	NA	NA	NA	NA	NA	NA	NA	NA	NA
chr1	10490539	10490539	G	C	UTR5	APITD1,APITD1-CORT	NM_199294:c.-36G>C;NM_199006:c.-36G>C,NM_198544:c.-36G>C,NM_001270517:c.-36G>C	NA	NA	0.1063	0.1819	0.1364	0.1324	0.0938	0.0508	0.1044	0.1349	rs661256	NA	NA	NA	NA	NA	NA	NA	NA	NA	NA	NA	NA	NA	NA	NA	NA	NA	NA	NA	NA	NA	NA	NA	NA	NA
chr1	10490550	10490550	G	C	UTR5	APITD1,APITD1-CORT	NM_199294:c.-25G>C;NM_199006:c.-25G>C,NM_198544:c.-25G>C,NM_001270517:c.-25G>C	NA	NA	0.1069	0.185	0.1346	0.1322	0.0938	0.0515	0.1044	0.1351	rs661272	NA	NA	NA	NA	NA	NA	NA	NA	NA	NA	NA	NA	NA	NA	NA	NA	NA	NA	NA	NA	NA	NA	NA	NA	NA
chr1	10490881	10490881	G	A	UTR5	APITD1-CORT	NM_001243768:c.-466G>A	NA	NA	NA	NA	NA	NA	NA	NA	NA	NA	rs481571	NA	NA	NA	NA	NA	NA	NA	NA	NA	NA	NA	NA	NA	NA	NA	NA	NA	NA	NA	NA	NA	NA	NA	NA	NA
chr1	10491209	10491209	G	A	UTR5	APITD1-CORT	NM_001243768:c.-138G>A	NA	NA	NA	NA	NA	NA	NA	NA	NA	NA	rs484416	NA	NA	NA	NA	NA	NA	NA	NA	NA	NA	NA	NA	NA	NA	NA	NA	NA	NA	NA	NA	NA	NA	NA	NA	NA
chr1	10502710	10502710	A	G	UTR3	APITD1	NM_199294:c.*248A>G	NA	NA	NA	NA	NA	NA	NA	NA	NA	NA	rs2847337	NA	NA	NA	NA	NA	NA	NA	NA	NA	NA	NA	NA	NA	NA	NA	NA	NA	NA	NA	NA	NA	NA	NA	NA	NA
chr1	10511544	10511544	C	T	exonic	APITD1-CORT,CORT	NA	synonymous SNV	CORT:NM_001302:exon2:c.C210T:p.A70A,APITD1-CORT:NM_001243768:exon4:c.C324T:p.A108A,APITD1-CORT:NM_198544:exon5:c.C387T:p.A129A	0.3679	0.0723	0.3283	0.4906	0.3945	0.4097	0.4241	0.325	rs628462	NA	NA	NA	NA	NA	NA	NA	NA	NA	NA	NA	NA	NA	NA	NA	NA	NA	NA	NA	NA	NA	NA	NA	NA	NA
chr1	10511589	10511589	T	C	exonic	APITD1-CORT,CORT	NA	synonymous SNV	CORT:NM_001302:exon2:c.T255C:p.S85S,APITD1-CORT:NM_001243768:exon4:c.T369C:p.S123S,APITD1-CORT:NM_198544:exon5:c.T432C:p.S144S	0.8965	0.8969	0.774	0.8237	0.8631	0.9404	0.9087	0.8556	rs666103	NA	NA	NA	NA	NA	NA	NA	NA	NA	NA	NA	NA	NA	NA	NA	NA	NA	NA	NA	NA	NA	NA	NA	NA	NA
chr1	10511820	10511820	G	T	UTR3	APITD1-CORT,CORT	NM_199006:c.*362G>T,NM_198544:c.*168G>T,NM_001270517:c.*423G>T,NM_001243768:c.*168G>T;NM_001302:c.*168G>T	NA	NA	NA	NA	NA	NA	NA	NA	NA	NA	NA	NA	NA	NA	NA	NA	NA	NA	NA	NA	NA	NA	NA	NA	NA	NA	NA	NA	NA	NA	NA	NA	NA	NA	NA	NA
chr1	10520751	10520751	T	C	UTR3	DFFA	NM_004401:c.*796A>G,NM_213566:c.*2340A>G	NA	NA	NA	NA	NA	NA	NA	NA	NA	NA	NA	NA	NA	NA	NA	NA	NA	NA	NA	NA	NA	NA	NA	NA	NA	NA	NA	NA	NA	NA	NA	NA	NA	NA	NA	NA
chr1	10520819	10520819	T	C	UTR3	DFFA	NM_004401:c.*728A>G,NM_213566:c.*2272A>G	NA	NA	NA	NA	NA	NA	NA	NA	NA	NA	NA	NA	NA	NA	NA	NA	NA	NA	NA	NA	NA	NA	NA	NA	NA	NA	NA	NA	NA	NA	NA	NA	NA	NA	NA	NA
chr1	10521103	10521103	T	C	UTR3	DFFA	NM_004401:c.*444A>G,NM_213566:c.*1988A>G	NA	NA	NA	NA	NA	NA	NA	NA	NA	NA	NA	NA	NA	NA	NA	NA	NA	NA	NA	NA	NA	NA	NA	NA	NA	NA	NA	NA	NA	NA	NA	NA	NA	NA	NA	NA
chr1	10521104	10521104	T	C	UTR3	DFFA	NM_004401:c.*443A>G,NM_213566:c.*1987A>G	NA	NA	NA	NA	NA	NA	NA	NA	NA	NA	NA	NA	NA	NA	NA	NA	NA	NA	NA	NA	NA	NA	NA	NA	NA	NA	NA	NA	NA	NA	NA	NA	NA	NA	NA	NA
chr1	10521162	10521162	T	C	UTR3	DFFA	NM_004401:c.*385A>G,NM_213566:c.*1929A>G	NA	NA	NA	NA	NA	NA	NA	NA	NA	NA	NA	NA	NA	NA	NA	NA	NA	NA	NA	NA	NA	NA	NA	NA	NA	NA	NA	NA	NA	NA	NA	NA	NA	NA	NA	NA
chr1	10521170	10521170	T	C	UTR3	DFFA	NM_004401:c.*377A>G,NM_213566:c.*1921A>G	NA	NA	NA	NA	NA	NA	NA	NA	NA	NA	NA	NA	NA	NA	NA	NA	NA	NA	NA	NA	NA	NA	NA	NA	NA	NA	NA	NA	NA	NA	NA	NA	NA	NA	NA	NA
chr1	10521200	10521200	T	C	UTR3	DFFA	NM_004401:c.*347A>G,NM_213566:c.*1891A>G	NA	NA	NA	NA	NA	NA	NA	NA	NA	NA	rs1135131	NA	NA	NA	NA	NA	NA	NA	NA	NA	NA	NA	NA	NA	NA	NA	NA	NA	NA	NA	NA	NA	NA	NA	NA	NA
chr1	10521238	10521238	T	C	UTR3	DFFA	NM_004401:c.*309A>G,NM_213566:c.*1853A>G	NA	NA	NA	NA	NA	NA	NA	NA	NA	NA	NA	NA	NA	NA	NA	NA	NA	NA	NA	NA	NA	NA	NA	NA	NA	NA	NA	NA	NA	NA	NA	NA	NA	NA	NA	NA
chr1	10521692	10521692	G	C	exonic	DFFA	NA	nonsynonymous SNV	DFFA:NM_004401:exon6:c.C851G:p.T284S	NA	NA	NA	NA	NA	NA	NA	NA	NA	0.32	T	0.015	B	0.004	B	0.002	N	0.53	D	1.79	L	.	.	-0.758	T	0.174	T	0.131	0.797	8.193	4.2	1.14	1.919	13.982
chr1	10689942	10689942	G	T	exonic	PEX14	NA	synonymous SNV	PEX14:NM_004565:exon9:c.G1032T:p.G344G	0.1578	0.0448	0.0831	0.0191	0.2027	0.192	0.1709	0.1975	rs11539794	NA	NA	NA	NA	NA	NA	NA	NA	NA	NA	NA	NA	NA	NA	NA	NA	NA	NA	NA	NA	NA	NA	NA	NA	NA
chr1	10709414	10709414	C	T	exonic	CASZ1	NA	synonymous SNV	CASZ1:NM_001079843:exon14:c.G2961A:p.S987S,CASZ1:NM_017766:exon14:c.G2961A:p.S987S	1.421e-05	0	0	0	0	2.555e-05	0	0	NA	NA	NA	NA	NA	NA	NA	NA	NA	NA	NA	NA	NA	NA	NA	NA	NA	NA	NA	NA	NA	NA	NA	NA	NA	NA
chr1	10719828	10719828	G	T	exonic	CASZ1	NA	nonsynonymous SNV	CASZ1:NM_001079843:exon6:c.C1271A:p.T424N,CASZ1:NM_017766:exon6:c.C1271A:p.T424N	NA	NA	NA	NA	NA	NA	NA	NA	NA	0.08	T	0.999	D	0.9	P	0	D	0.98	D	0.69	N	.	.	-0.741	T	0.191	T	0.34	4.263	22.2	4.22	1.312	4.637	13.592
chr1	11082919	11082919	G	A	UTR3	TARDBP	NM_007375:c.*208G>A	NA	NA	NA	NA	NA	NA	NA	NA	NA	NA	rs148414479	NA	NA	NA	NA	NA	NA	NA	NA	NA	NA	NA	NA	NA	NA	NA	NA	NA	NA	NA	NA	NA	NA	NA	NA	NA
chr1	11084819	11084819	C	T	UTR3	TARDBP	NM_007375:c.*2108C>T	NA	NA	NA	NA	NA	NA	NA	NA	NA	NA	NA	NA	NA	NA	NA	NA	NA	NA	NA	NA	NA	NA	NA	NA	NA	NA	NA	NA	NA	NA	NA	NA	NA	NA	NA	NA
chr1	11086717	11086717	A	G	UTR3	MASP2	NM_006610:c.*225T>C	NA	NA	NA	NA	NA	NA	NA	NA	NA	NA	rs1033638	NA	NA	NA	NA	NA	NA	NA	NA	NA	NA	NA	NA	NA	NA	NA	NA	NA	NA	NA	NA	NA	NA	NA	NA	NA
chr1	11086899	11086899	G	T	UTR3	MASP2	NM_006610:c.*43C>A	NA	NA	NA	NA	NA	NA	NA	NA	NA	NA	NA	NA	NA	NA	NA	NA	NA	NA	NA	NA	NA	NA	NA	NA	NA	NA	NA	NA	NA	NA	NA	NA	NA	NA	NA	NA
chr1	11087092	11087092	C	T	exonic	MASP2	NA	synonymous SNV	MASP2:NM_006610:exon11:c.G1911A:p.L637L	8.782e-06	0	0	0	0	1.544e-05	0	0	NA	NA	NA	NA	NA	NA	NA	NA	NA	NA	NA	NA	NA	NA	NA	NA	NA	NA	NA	NA	NA	NA	NA	NA	NA	NA
chr1	11087524	11087524	G	A	exonic	MASP2	NA	synonymous SNV	MASP2:NM_006610:exon11:c.C1479T:p.S493S	0.7855	0.349	0.8305	0.8675	0.8269	0.8289	0.8084	0.7929	rs1782455	NA	NA	NA	NA	NA	NA	NA	NA	NA	NA	NA	NA	NA	NA	NA	NA	NA	NA	NA	NA	NA	NA	NA	NA	NA
chr1	11119899	11119899	T	C	exonic	SRM	NA	synonymous SNV	SRM:NM_003132:exon1:c.A102G:p.S34S	1	1	1	1	1	1	1	1	rs7545802	NA	NA	NA	NA	NA	NA	NA	NA	NA	NA	NA	NA	NA	NA	NA	NA	NA	NA	NA	NA	NA	NA	NA	NA	NA
chr1	11132217	11132217	G	A	exonic	EXOSC10	NA	synonymous SNV	EXOSC10:NM_002685:exon19:c.C2094T:p.R698R,EXOSC10:NM_001001998:exon20:c.C2169T:p.R723R	0.7022	0.2696	0.806	0.795	0.7227	0.7326	0.7081	0.722	rs1130683	NA	NA	NA	NA	NA	NA	NA	NA	NA	NA	NA	NA	NA	NA	NA	NA	NA	NA	NA	NA	NA	NA	NA	NA	NA
chr1	11141187	11141187	C	G	exonic	EXOSC10	NA	synonymous SNV	EXOSC10:NM_001001998:exon11:c.G1389C:p.P463P,EXOSC10:NM_002685:exon11:c.G1389C:p.P463P	0.779	0.5476	0.8896	0.9412	0.7737	0.7617	0.7892	0.8338	rs2258621	NA	NA	NA	NA	NA	NA	NA	NA	NA	NA	NA	NA	NA	NA	NA	NA	NA	NA	NA	NA	NA	NA	NA	NA	NA
chr1	11205058	11205058	C	T	exonic	MTOR	NA	synonymous SNV	MTOR:NM_004958:exon33:c.G4731A:p.A1577A	0.6779	0.1588	0.7357	0.8203	0.7245	0.7321	0.7004	0.6512	rs1057079	NA	NA	NA	NA	NA	NA	NA	NA	NA	NA	NA	NA	NA	NA	NA	NA	NA	NA	NA	NA	NA	NA	NA	NA	NA
chr1	11288758	11288758	G	A	exonic	MTOR	NA	synonymous SNV	MTOR:NM_004958:exon19:c.C2997T:p.N999N	0.7429	0.3842	0.8724	0.9192	0.7455	0.7316	0.7731	0.8284	rs1064261	NA	NA	NA	NA	NA	NA	NA	NA	NA	NA	NA	NA	NA	NA	NA	NA	NA	NA	NA	NA	NA	NA	NA	NA	NA
chr1	11301714	11301714	A	G	exonic	MTOR	NA	synonymous SNV	MTOR:NM_004958:exon10:c.T1437C:p.D479D	0.717	0.2905	0.8029	0.8811	0.7454	0.7313	0.7577	0.7681	rs1135172	NA	NA	NA	NA	NA	NA	NA	NA	NA	NA	NA	NA	NA	NA	NA	NA	NA	NA	NA	NA	NA	NA	NA	NA	NA
chr1	11322565	11322565	C	G	UTR5	MTOR	NM_004958:c.-3099G>C	NA	NA	NA	NA	NA	NA	NA	NA	NA	NA	rs2295079	NA	NA	NA	NA	NA	NA	NA	NA	NA	NA	NA	NA	NA	NA	NA	NA	NA	NA	NA	NA	NA	NA	NA	NA	NA
chr1	11345888	11345888	C	T	exonic	UBIAD1	NA	synonymous SNV	UBIAD1:NM_013319:exon2:c.C717T:p.S239S	1.647e-05	0	8.637e-05	0.0001	0	0	0	0	NA	NA	NA	NA	NA	NA	NA	NA	NA	NA	NA	NA	NA	NA	NA	NA	NA	NA	NA	NA	NA	NA	NA	NA	NA	NA
chr1	11576094	11576094	G	A	exonic	PTCHD2	NA	nonsynonymous SNV	PTCHD2:NM_020780:exon6:c.G1625A:p.R542H	0.0027	0.0005	0.0017	0.0001	0.0017	0.0041	0.0023	0.0004	rs41274532	0.04	D	1	D	0.999	D	0	D	1	D	1.305	L	-4.11	D	0.862	D	0.87	D	0.586	5.215	33	5.54	2.602	7.761	18.049
chr1	11579470	11579470	G	A	exonic	PTCHD2	NA	nonsynonymous SNV	PTCHD2:NM_020780:exon8:c.G1948A:p.A650T	0.5442	0.1275	0.7405	0.2644	0.6453	0.6316	0.5996	0.4019	rs2072994	0.46	T	0.004	B	0.002	B	0.603	N	1	P	0.49	N	-2.47	D	-0.979	T	0	T	0.007	-1.013	0.242	-5.84	-0.682	-0.647	8.041
chr1	11708736	11708736	T	C	UTR3	FBXO2	NM_012168:c.*15A>G	NA	NA	0.6481	0.3945	0.5843	0.4098	0.8046	0.7525	0.6705	0.4923	rs1055547	NA	NA	NA	NA	NA	NA	NA	NA	NA	NA	NA	NA	NA	NA	NA	NA	NA	NA	NA	NA	NA	NA	NA	NA	NA
chr1	11709892	11709892	C	A	exonic	FBXO2	NA	nonsynonymous SNV	FBXO2:NM_012168:exon4:c.G561T:p.E187D	0.0002	0.002	0	0	0	0	0	0	rs114834790	0.02	D	0.746	P	0.328	B	0	D	0.989	D	3.135	M	1.12	T	-0.331	T	0.318	T	0.504	3.573	18.21	2.96	1.158	0.325	8.191
chr1	11721854	11721854	C	T	UTR3	FBXO44	NM_183412:c.*492C>T,NM_001304791:c.*524C>T,NM_033182:c.*524C>T,NM_001014765:c.*524C>T,NM_183413:c.*492C>T,NM_001304790:c.*492C>T	NA	NA	NA	NA	NA	NA	NA	NA	NA	NA	rs2294641	NA	NA	NA	NA	NA	NA	NA	NA	NA	NA	NA	NA	NA	NA	NA	NA	NA	NA	NA	NA	NA	NA	NA	NA	NA
chr1	11722688	11722688	G	A	UTR3	FBXO44	NM_183412:c.*1326G>A,NM_001304791:c.*1358G>A,NM_033182:c.*1358G>A,NM_001014765:c.*1358G>A,NM_183413:c.*1326G>A,NM_001304790:c.*1326G>A	NA	NA	NA	NA	NA	NA	NA	NA	NA	NA	rs3125815	NA	NA	NA	NA	NA	NA	NA	NA	NA	NA	NA	NA	NA	NA	NA	NA	NA	NA	NA	NA	NA	NA	NA	NA	NA
chr1	11733743	11733743	C	A	exonic	FBXO6	NA	synonymous SNV	FBXO6:NM_018438:exon6:c.C717A:p.T239T	NA	NA	NA	NA	NA	NA	NA	NA	NA	.	.	.	.	.	.	.	.	1	D	.	.	.	.	-1.017	T	0.124	T	.	0.707	7.771	1.15	0.33	-0.111	2.254
chr1	11766366	11766366	G	T	exonic	DRAXIN	NA	synonymous SNV	DRAXIN:NM_198545:exon2:c.G51T:p.L17L	NA	NA	NA	NA	NA	NA	NA	NA	NA	NA	NA	NA	NA	NA	NA	NA	NA	NA	NA	NA	NA	NA	NA	NA	NA	NA	NA	NA	NA	NA	NA	NA	NA	NA
chr1	11766424	11766424	C	T	exonic	DRAXIN	NA	nonsynonymous SNV	DRAXIN:NM_198545:exon2:c.C109T:p.L37F	0.1594	0.101	0.1934	0.2929	0.1686	0.1539	0.1541	0.1196	rs11121804	0.6	T	0.571	P	0.395	B	0.17	N	1	P	1.6	L	0.89	T	-1.008	T	0	T	0.022	1.69	11.61	1.75	1.012	0.698	0.927
chr1	11779762	11779762	C	T	UTR3	DRAXIN	NM_198545:c.*9C>T	NA	NA	0.2883	0.1301	0.2543	0.0259	0.3834	0.348	0.2955	0.2617	rs12117076	NA	NA	NA	NA	NA	NA	NA	NA	NA	NA	NA	NA	NA	NA	NA	NA	NA	NA	NA	NA	NA	NA	NA	NA	NA
chr1	11810264	11810264	C	T	UTR3	AGTRAP	NM_001040197:c.*148C>T,NM_001040196:c.*103C>T,NM_001040195:c.*103C>T,NM_001040194:c.*15C>T,NM_020350:c.*15C>T	NA	NA	0.0002	0	0.0012	0.0002	0	0.0001	0	7.057e-05	rs183291546	0	D	.	.	.	.	.	.	1	N	.	.	.	.	-0.962	T	0.078	T	0.009	0.861	8.486	-7.08	-2.476	-0.834	2.837
chr1	11810765	11810765	T	A	UTR3	AGTRAP	NM_001040197:c.*649T>A,NM_001040196:c.*604T>A,NM_001040195:c.*604T>A,NM_001040194:c.*516T>A,NM_020350:c.*516T>A	NA	NA	NA	NA	NA	NA	NA	NA	NA	NA	rs6540993	NA	NA	NA	NA	NA	NA	NA	NA	NA	NA	NA	NA	NA	NA	NA	NA	NA	NA	NA	NA	NA	NA	NA	NA	NA
chr1	11846252	11846252	G	A	UTR3	MTHFR	NM_005957:c.*4485C>T	NA	NA	NA	NA	NA	NA	NA	NA	NA	NA	rs4846048	NA	NA	NA	NA	NA	NA	NA	NA	NA	NA	NA	NA	NA	NA	NA	NA	NA	NA	NA	NA	NA	NA	NA	NA	NA
chr1	11846447	11846447	G	A	UTR3	MTHFR	NM_005957:c.*4290C>T	NA	NA	NA	NA	NA	NA	NA	NA	NA	NA	rs4845884	NA	NA	NA	NA	NA	NA	NA	NA	NA	NA	NA	NA	NA	NA	NA	NA	NA	NA	NA	NA	NA	NA	NA	NA	NA
chr1	11846742	11846742	C	T	UTR3	MTHFR	NM_005957:c.*3995G>A	NA	NA	NA	NA	NA	NA	NA	NA	NA	NA	rs2184227	NA	NA	NA	NA	NA	NA	NA	NA	NA	NA	NA	NA	NA	NA	NA	NA	NA	NA	NA	NA	NA	NA	NA	NA	NA
chr1	11847759	11847759	C	T	UTR3	MTHFR	NM_005957:c.*2978G>A	NA	NA	NA	NA	NA	NA	NA	NA	NA	NA	rs3737966	NA	NA	NA	NA	NA	NA	NA	NA	NA	NA	NA	NA	NA	NA	NA	NA	NA	NA	NA	NA	NA	NA	NA	NA	NA
chr1	11847772	11847772	G	T	UTR3	MTHFR	NM_005957:c.*2965C>A	NA	NA	NA	NA	NA	NA	NA	NA	NA	NA	rs3820192	NA	NA	NA	NA	NA	NA	NA	NA	NA	NA	NA	NA	NA	NA	NA	NA	NA	NA	NA	NA	NA	NA	NA	NA	NA
chr1	11847861	11847861	G	A	UTR3	MTHFR	NM_005957:c.*2876C>T	NA	NA	NA	NA	NA	NA	NA	NA	NA	NA	rs1537516	NA	NA	NA	NA	NA	NA	NA	NA	NA	NA	NA	NA	NA	NA	NA	NA	NA	NA	NA	NA	NA	NA	NA	NA	NA
chr1	11847902	11847902	C	A	UTR3	MTHFR	NM_005957:c.*2835G>T	NA	NA	0.1159	0.0846	0.06	0.1578	0.1201	0.108	0.1071	0.2483	rs1537515	NA	NA	NA	NA	NA	NA	NA	NA	NA	NA	NA	NA	NA	NA	NA	NA	NA	NA	NA	NA	NA	NA	NA	NA	NA
chr1	11848068	11848068	G	C	exonic	C1orf167	NA	nonsynonymous SNV	C1orf167:NM_001010881:exon18:c.G3812C:p.C1271S	0.131	0.0942	0.0634	0.1494	0.1254	0.0805	0.0806	0.176	rs1537514	0	D	0.001	B	0	B	0.534	U	1	P	0	N	3.53	T	-0.969	T	0	T	0.301	0.947	8.861	1.68	0.202	-0.42	5.142
chr1	11848139	11848139	G	A	UTR3	MTHFR	NM_005957:c.*2598C>T	NA	NA	0.2368	0.0531	0.1231	0.0865	0.2037	0.2207	0.2365	0.3093	rs11559040	NA	NA	NA	NA	NA	NA	NA	NA	NA	NA	NA	NA	NA	NA	NA	NA	NA	NA	NA	NA	NA	NA	NA	NA	NA
chr1	11848879	11848879	A	G	UTR3	MTHFR	NM_005957:c.*1858T>C	NA	NA	NA	NA	NA	NA	NA	NA	NA	NA	rs2077360	NA	NA	NA	NA	NA	NA	NA	NA	NA	NA	NA	NA	NA	NA	NA	NA	NA	NA	NA	NA	NA	NA	NA	NA	NA
chr1	11848972	11848972	G	A	UTR3	MTHFR	NM_005957:c.*1765C>T	NA	NA	NA	NA	NA	NA	NA	NA	NA	NA	rs72640221	NA	NA	NA	NA	NA	NA	NA	NA	NA	NA	NA	NA	NA	NA	NA	NA	NA	NA	NA	NA	NA	NA	NA	NA	NA
chr1	11849447	11849447	A	G	exonic	C1orf167	NA	nonsynonymous SNV	C1orf167:NM_001010881:exon21:c.A4294G:p.R1432G	0.9871	0.8024	0.9862	1	1	0.9988	0.9873	0.9997	rs868014	0.77	T	0	B	0.002	B	.	.	1	P	0.55	N	2.97	T	-0.975	T	0	T	0.336	0.962	8.924	-2.71	-0.577	-4.95	0.511
chr1	11854457	11854457	G	A	exonic	MTHFR	NA	synonymous SNV	MTHFR:NM_005957:exon8:c.C1305T:p.F435F	0.9697	0.6834	0.9845	0.999	1	0.9974	0.9845	0.9992	rs4846051	NA	NA	NA	NA	NA	NA	NA	NA	NA	NA	NA	NA	NA	NA	NA	NA	NA	NA	NA	NA	NA	NA	NA	NA	NA
chr1	11854476	11854476	T	G	exonic	MTHFR	NA	nonsynonymous SNV	MTHFR:NM_005957:exon8:c.A1286C:p.E429A	0.295	0.1588	0.1555	0.2148	0.3128	0.3191	0.304	0.4153	rs1801131	0.18	T	0.462	P	0.065	B	0	D	0	P	1.375	L	-0.78	T	-1.076	T	0	T	0.397	2.791	15.29	4.74	1.898	3.792	13.742
chr1	11854896	11854896	G	A	exonic	MTHFR	NA	synonymous SNV	MTHFR:NM_005957:exon7:c.C1056T:p.S352S	0.1002	0.0818	0.0671	0.1146	0.1196	0.0946	0.0911	0.1423	rs2066462	NA	NA	NA	NA	NA	NA	NA	NA	NA	NA	NA	NA	NA	NA	NA	NA	NA	NA	NA	NA	NA	NA	NA	NA	NA
chr1	11863057	11863057	G	A	exonic	MTHFR	NA	synonymous SNV	MTHFR:NM_005957:exon2:c.C117T:p.P39P	0.0998	0.0732	0.0672	0.1187	0.1197	0.094	0.0865	0.1461	rs2066470	NA	NA	NA	NA	NA	NA	NA	NA	NA	NA	NA	NA	NA	NA	NA	NA	NA	NA	NA	NA	NA	NA	NA	NA	NA
chr1	11884555	11884555	A	G	exonic	CLCN6	NA	nonsynonymous SNV	CLCN6:NM_001256959:exon7:c.A527G:p.E176G,CLCN6:NM_001286:exon8:c.A593G:p.E198G	0.9994	0.9997	0.9996	1	1	0.999	0.9989	1	rs198400	1	T	0.001	B	0	B	0	N	0	P	-4.125	N	0.63	T	-0.91	T	0	T	0.375	-0.023	3.894	5.79	1.462	7.663	14.207
chr1	11900838	11900838	A	G	ncRNA_exonic	NPPA-AS1	NA	NA	NA	NA	NA	NA	NA	NA	NA	NA	NA	rs17350396	NA	NA	NA	NA	NA	NA	NA	NA	NA	NA	NA	NA	NA	NA	NA	NA	NA	NA	NA	NA	NA	NA	NA	NA	NA
chr1	11901220	11901220	T	-	ncRNA_exonic	NPPA-AS1	NA	NA	NA	NA	NA	NA	NA	NA	NA	NA	NA	NA	NA	NA	NA	NA	NA	NA	NA	NA	NA	NA	NA	NA	NA	NA	NA	NA	NA	NA	NA	NA	NA	NA	NA	NA	NA
chr1	11901694	11901694	G	A	ncRNA_intronic	NPPA-AS1	NA	NA	NA	NA	NA	NA	NA	NA	NA	NA	NA	rs41275502	NA	NA	NA	NA	NA	NA	NA	NA	NA	NA	NA	NA	NA	NA	NA	NA	NA	NA	NA	NA	NA	NA	NA	NA	NA
chr1	11902162	11902162	C	T	ncRNA_intronic	NPPA-AS1	NA	NA	NA	NA	NA	NA	NA	NA	NA	NA	NA	NA	NA	NA	NA	NA	NA	NA	NA	NA	NA	NA	NA	NA	NA	NA	NA	NA	NA	NA	NA	NA	NA	NA	NA	NA	NA
chr1	11904076	11904076	T	C	ncRNA_exonic	NPPA-AS1	NA	NA	NA	NA	NA	NA	NA	NA	NA	NA	NA	rs198358	NA	NA	NA	NA	NA	NA	NA	NA	NA	NA	NA	NA	NA	NA	NA	NA	NA	NA	NA	NA	NA	NA	NA	NA	NA
chr1	11905851	11905851	A	G	ncRNA_intronic	NPPA-AS1	NA	NA	NA	NA	NA	NA	NA	NA	NA	NA	NA	rs61764044	NA	NA	NA	NA	NA	NA	NA	NA	NA	NA	NA	NA	NA	NA	NA	NA	NA	NA	NA	NA	NA	NA	NA	NA	NA
chr1	11905974	11905974	A	G	ncRNA_intronic	NPPA-AS1	NA	NA	NA	NA	NA	NA	NA	NA	NA	NA	NA	rs5068	NA	NA	NA	NA	NA	NA	NA	NA	NA	NA	NA	NA	NA	NA	NA	NA	NA	NA	NA	NA	NA	NA	NA	NA	NA
chr1	11979909	11979909	T	C	UTR3	KIAA2013	NM_138346:c.*463A>G	NA	NA	NA	NA	NA	NA	NA	NA	NA	NA	rs3209284	NA	NA	NA	NA	NA	NA	NA	NA	NA	NA	NA	NA	NA	NA	NA	NA	NA	NA	NA	NA	NA	NA	NA	NA	NA
chr1	11983206	11983206	A	G	exonic	KIAA2013	NA	synonymous SNV	KIAA2013:NM_138346:exon2:c.T1374C:p.F458F	0.5929	0.7841	0.4751	0.6658	0.6498	0.5515	0.5875	0.6702	rs3795408	NA	NA	NA	NA	NA	NA	NA	NA	NA	NA	NA	NA	NA	NA	NA	NA	NA	NA	NA	NA	NA	NA	NA	NA	NA
chr1	11985928	11985928	C	A	exonic	KIAA2013	NA	nonsynonymous SNV	KIAA2013:NM_138346:exon1:c.G367T:p.V123L	NA	NA	NA	NA	NA	NA	NA	NA	NA	0.66	T	0	B	0.001	B	0.028	U	0.901	N	0	N	.	.	-1.013	T	0.035	T	0.168	0.662	7.547	1.63	0.415	0.209	6.824
chr1	12009955	12009955	C	T	exonic	PLOD1	NA	synonymous SNV	PLOD1:NM_000302:exon3:c.C294T:p.F98F,PLOD1:NM_001316320:exon4:c.C435T:p.F145F	0.3281	0.0632	0.3661	0.373	0.4593	0.3197	0.3525	0.4249	rs7529452	NA	NA	NA	NA	NA	NA	NA	NA	NA	NA	NA	NA	NA	NA	NA	NA	NA	NA	NA	NA	NA	NA	NA	NA	NA
chr1	12024235	12024235	C	T	exonic	PLOD1	NA	synonymous SNV	PLOD1:NM_000302:exon12:c.C1206T:p.N402N,PLOD1:NM_001316320:exon13:c.C1347T:p.N449N	0.3631	0.2908	0.3748	0.3933	0.5194	0.3325	0.3987	0.4434	rs1130529	NA	NA	NA	NA	NA	NA	NA	NA	NA	NA	NA	NA	NA	NA	NA	NA	NA	NA	NA	NA	NA	NA	NA	NA	NA
chr1	12040479	12040479	T	C	UTR5	MFN2	NM_001127660:c.-8747T>C,NM_014874:c.-8747T>C	NA	NA	NA	NA	NA	NA	NA	NA	NA	NA	rs2180183	NA	NA	NA	NA	NA	NA	NA	NA	NA	NA	NA	NA	NA	NA	NA	NA	NA	NA	NA	NA	NA	NA	NA	NA	NA
chr1	12071603	12071603	A	G	exonic	MFN2	NA	nonsynonymous SNV	MFN2:NM_001127660:exon18:c.A2255G:p.Y752C,MFN2:NM_014874:exon19:c.A2255G:p.Y752C	NA	NA	NA	NA	NA	NA	NA	NA	NA	0	D	1	D	0.992	D	0	D	1	D	2.51	M	-4.49	D	1.101	D	0.952	D	0.851	4.505	24.2	5.39	2.255	8.722	14.741
chr1	12071680	12071680	A	G	UTR3	MFN2	NM_001127660:c.*58A>G,NM_014874:c.*58A>G	NA	NA	NA	NA	NA	NA	NA	NA	NA	NA	rs1042842	NA	NA	NA	NA	NA	NA	NA	NA	NA	NA	NA	NA	NA	NA	NA	NA	NA	NA	NA	NA	NA	NA	NA	NA	NA
chr1	12071953	12071953	C	T	UTR3	MFN2	NM_001127660:c.*331C>T,NM_014874:c.*331C>T	NA	NA	NA	NA	NA	NA	NA	NA	NA	NA	NA	NA	NA	NA	NA	NA	NA	NA	NA	NA	NA	NA	NA	NA	NA	NA	NA	NA	NA	NA	NA	NA	NA	NA	NA	NA
chr1	12072518	12072518	G	C	UTR3	MFN2	NM_001127660:c.*896G>C,NM_014874:c.*896G>C	NA	NA	NA	NA	NA	NA	NA	NA	NA	NA	rs3088064	NA	NA	NA	NA	NA	NA	NA	NA	NA	NA	NA	NA	NA	NA	NA	NA	NA	NA	NA	NA	NA	NA	NA	NA	NA
chr1	12073110	12073110	C	T	UTR3	MFN2	NM_001127660:c.*1488C>T,NM_014874:c.*1488C>T	NA	NA	NA	NA	NA	NA	NA	NA	NA	NA	rs11554507	NA	NA	NA	NA	NA	NA	NA	NA	NA	NA	NA	NA	NA	NA	NA	NA	NA	NA	NA	NA	NA	NA	NA	NA	NA
chr1	12082334	12082334	A	T	exonic	MIIP	NA	nonsynonymous SNV	MIIP:NM_021933:exon3:c.A297T:p.K99N	0.2037	0.1787	0.0935	0.0506	0.2909	0.2465	0.2011	0.1708	rs11553925	0.15	T	0.952	P	0.677	P	0.12	N	1	P	1.79	L	2	T	-1.051	T	0	T	0.023	3.983	20.4	-1.21	-0.287	-0.465	8.075
chr1	12082461	12082461	C	T	exonic	MIIP	NA	nonsynonymous SNV	MIIP:NM_021933:exon3:c.C424T:p.P142S	0.1421	0.0533	0.0634	0.0599	0.2282	0.1762	0.1272	0.1169	rs11588712	0.45	T	0.493	P	0.234	B	0.015	N	1	P	1.5	L	2.23	T	-1.024	T	0	T	0.073	1.671	11.55	2.51	0.55	0.286	5.776
chr1	12082926	12082926	A	G	exonic	MIIP	NA	nonsynonymous SNV	MIIP:NM_021933:exon4:c.A499G:p.K167E	0.7058	0.7973	0.5936	0.5744	0.8337	0.7297	0.7094	0.6438	rs2295283	1	T	0	B	0	B	0.201	N	1	P	-1.79	N	2.68	T	-1.01	T	0	T	0.016	-1.945	0.007	1.47	0.101	2.016	5.711
chr1	12164437	12164437	C	T	exonic	TNFRSF8	NA	synonymous SNV	TNFRSF8:NM_001243:exon4:c.C270T:p.D90D	0.2802	0.2045	0.4358	0.3293	0.258	0.2353	0.2881	0.3833	rs2230622	NA	NA	NA	NA	NA	NA	NA	NA	NA	NA	NA	NA	NA	NA	NA	NA	NA	NA	NA	NA	NA	NA	NA	NA	NA
chr1	12175729	12175729	C	T	exonic	TNFRSF8	NA	nonsynonymous SNV	TNFRSF8:NM_001281430:exon7:c.C556T:p.R186C,TNFRSF8:NM_001243:exon8:c.C889T:p.R297C	1	1	1	1	1	0.9999	1	1	rs1763642	1	T	0	B	0	B	.	.	0	P	.	.	-0.37	T	-0.939	T	0	T	0.115	-0.537	1.558	3.83	0.659	2.017	6.141
chr1	12198297	12198297	T	C	exonic	TNFRSF8	NA	synonymous SNV	TNFRSF8:NM_001281430:exon13:c.T1011C:p.S337S,TNFRSF8:NM_001243:exon14:c.T1347C:p.S449S	0.1929	0.4607	0.1914	0.4072	0.1945	0.1378	0.1966	0.1377	rs476488	NA	NA	NA	NA	NA	NA	NA	NA	NA	NA	NA	NA	NA	NA	NA	NA	NA	NA	NA	NA	NA	NA	NA	NA	NA
chr1	12203857	12203857	G	A	UTR3	TNFRSF8	NM_001281430:c.*1269G>A,NM_001243:c.*1269G>A	NA	NA	NA	NA	NA	NA	NA	NA	NA	NA	NA	NA	NA	NA	NA	NA	NA	NA	NA	NA	NA	NA	NA	NA	NA	NA	NA	NA	NA	NA	NA	NA	NA	NA	NA	NA
chr1	12269093	12269093	-	C	UTR3	TNFRSF1B	NM_001066:c.*2016_*2017insC	NA	NA	NA	NA	NA	NA	NA	NA	NA	NA	NA	NA	NA	NA	NA	NA	NA	NA	NA	NA	NA	NA	NA	NA	NA	NA	NA	NA	NA	NA	NA	NA	NA	NA	NA	NA
chr1	12389902	12389902	G	A	exonic	VPS13D	NA	synonymous SNV	VPS13D:NM_015378:exon37:c.G8214A:p.Q2738Q,VPS13D:NM_018156:exon37:c.G8214A:p.Q2738Q	NA	NA	NA	NA	NA	NA	NA	NA	NA	.	.	.	.	.	.	.	.	1	D	.	.	.	.	-0.735	T	0.246	T	.	0.938	8.822	3.81	0.873	1.883	12.075
chr1	12401868	12401868	A	C	exonic	VPS13D	NA	synonymous SNV	VPS13D:NM_018156:exon40:c.A8583C:p.P2861P,VPS13D:NM_015378:exon41:c.A8658C:p.P2886P	0.791	0.7549	0.6982	0.9027	0.7486	0.8004	0.7985	0.7992	rs28551666	.	.	.	.	.	.	.	.	0	P	.	.	.	.	-1.029	T	0	T	.	1.225	9.971	-11.6	-2.202	-3.659	8.507
chr1	12409388	12409388	C	T	exonic	VPS13D	NA	stopgain	VPS13D:NM_018156:exon45:c.C9313T:p.R3105X,VPS13D:NM_015378:exon46:c.C9388T:p.R3130X	8.245e-06	0	0	0	0	0	0.0011	0	NA	0.75	T	.	.	.	.	0	D	1	D	.	.	.	.	.	.	.	.	.	17.132	50	2.28	0.67	2.584	15.734
chr1	12638964	12638964	T	C	exonic	DHRS3	NA	synonymous SNV	DHRS3:NM_004753:exon4:c.A480G:p.P160P	0.8314	0.8238	0.6487	0.7254	0.8293	0.862	0.8314	0.8962	rs2275875	NA	NA	NA	NA	NA	NA	NA	NA	NA	NA	NA	NA	NA	NA	NA	NA	NA	NA	NA	NA	NA	NA	NA	NA	NA
chr1	14031732	14031732	G	C	UTR5	PRDM2	NM_012231:c.-10369G>C,NM_015866:c.-10369G>C	NA	NA	NA	NA	NA	NA	NA	NA	NA	NA	rs2495061	NA	NA	NA	NA	NA	NA	NA	NA	NA	NA	NA	NA	NA	NA	NA	NA	NA	NA	NA	NA	NA	NA	NA	NA	NA
chr1	14031756	14031756	A	C	UTR5	PRDM2	NM_012231:c.-10345A>C,NM_015866:c.-10345A>C	NA	NA	NA	NA	NA	NA	NA	NA	NA	NA	rs3795753	NA	NA	NA	NA	NA	NA	NA	NA	NA	NA	NA	NA	NA	NA	NA	NA	NA	NA	NA	NA	NA	NA	NA	NA	NA
chr1	14108528	14108528	C	T	exonic	PRDM2	NA	nonsynonymous SNV	PRDM2:NM_001007257:exon3:c.C3635T:p.S1212L,PRDM2:NM_012231:exon8:c.C4238T:p.S1413L,PRDM2:NM_015866:exon8:c.C4238T:p.S1413L	NA	NA	NA	NA	NA	NA	NA	NA	NA	0.01	D	0.854	P	0.253	B	0.003	N	1	D	0.805	L	4.58	T	-0.784	T	0.008	T	0.352	2.657	14.84	6.08	2.894	5.759	19.236
chr1	14143003	14143003	A	G	exonic	PRDM2	NA	nonsynonymous SNV	PRDM2:NM_001135610:exon7:c.A593G:p.Q198R	0.8256	0.9304	0.8019	0.7162	0.8166	0.8451	0.8381	0.7571	rs1046331	0.49	T	0	B	0	B	.	.	1	P	.	.	0.56	T	-1.038	T	0	T	.	0.127	4.681	-4.33	-1.681	-1.88	7.2
chr1	14149844	14149844	T	A	UTR3	PRDM2	NM_001135610:c.*165T>A,NM_012231:c.*214T>A	NA	NA	NA	NA	NA	NA	NA	NA	NA	NA	rs1046333	NA	NA	NA	NA	NA	NA	NA	NA	NA	NA	NA	NA	NA	NA	NA	NA	NA	NA	NA	NA	NA	NA	NA	NA	NA
chr1	14150032	14150032	C	T	UTR3	PRDM2	NM_001135610:c.*353C>T,NM_012231:c.*402C>T	NA	NA	NA	NA	NA	NA	NA	NA	NA	NA	rs2697967	NA	NA	NA	NA	NA	NA	NA	NA	NA	NA	NA	NA	NA	NA	NA	NA	NA	NA	NA	NA	NA	NA	NA	NA	NA
chr1	14150116	14150116	C	T	UTR3	PRDM2	NM_001135610:c.*437C>T,NM_012231:c.*486C>T	NA	NA	NA	NA	NA	NA	NA	NA	NA	NA	rs2697966	NA	NA	NA	NA	NA	NA	NA	NA	NA	NA	NA	NA	NA	NA	NA	NA	NA	NA	NA	NA	NA	NA	NA	NA	NA
chr1	14150505	14150505	T	C	UTR3	PRDM2	NM_001135610:c.*826T>C,NM_012231:c.*875T>C	NA	NA	NA	NA	NA	NA	NA	NA	NA	NA	rs2697965	NA	NA	NA	NA	NA	NA	NA	NA	NA	NA	NA	NA	NA	NA	NA	NA	NA	NA	NA	NA	NA	NA	NA	NA	NA
chr1	14150709	14150709	C	T	UTR3	PRDM2	NM_001135610:c.*1030C>T,NM_012231:c.*1079C>T	NA	NA	NA	NA	NA	NA	NA	NA	NA	NA	rs2697964	NA	NA	NA	NA	NA	NA	NA	NA	NA	NA	NA	NA	NA	NA	NA	NA	NA	NA	NA	NA	NA	NA	NA	NA	NA
chr1	14150714	14150714	G	A	UTR3	PRDM2	NM_001135610:c.*1035G>A,NM_012231:c.*1084G>A	NA	NA	NA	NA	NA	NA	NA	NA	NA	NA	rs2744680	NA	NA	NA	NA	NA	NA	NA	NA	NA	NA	NA	NA	NA	NA	NA	NA	NA	NA	NA	NA	NA	NA	NA	NA	NA
chr1	14150740	14150740	G	T	UTR3	PRDM2	NM_001135610:c.*1061G>T,NM_012231:c.*1110G>T	NA	NA	NA	NA	NA	NA	NA	NA	NA	NA	rs2697963	NA	NA	NA	NA	NA	NA	NA	NA	NA	NA	NA	NA	NA	NA	NA	NA	NA	NA	NA	NA	NA	NA	NA	NA	NA
chr1	14150992	14150992	T	C	UTR3	PRDM2	NM_001135610:c.*1313T>C,NM_012231:c.*1362T>C	NA	NA	NA	NA	NA	NA	NA	NA	NA	NA	rs2697962	NA	NA	NA	NA	NA	NA	NA	NA	NA	NA	NA	NA	NA	NA	NA	NA	NA	NA	NA	NA	NA	NA	NA	NA	NA
chr1	15755248	15755248	C	T	UTR3	EFHD2	NM_024329:c.*28C>T	NA	NA	0.2045	0.0543	0.2677	0.3021	0.2865	0.188	0.1829	0.2589	rs3765372	NA	NA	NA	NA	NA	NA	NA	NA	NA	NA	NA	NA	NA	NA	NA	NA	NA	NA	NA	NA	NA	NA	NA	NA	NA
chr1	15755421	15755421	C	T	UTR3	EFHD2	NM_024329:c.*201C>T	NA	NA	NA	NA	NA	NA	NA	NA	NA	NA	NA	NA	NA	NA	NA	NA	NA	NA	NA	NA	NA	NA	NA	NA	NA	NA	NA	NA	NA	NA	NA	NA	NA	NA	NA	NA
chr1	15832543	15832543	T	C	exonic	CASP9	NA	nonsynonymous SNV	CASP9:NM_001229:exon5:c.A662G:p.Q221R,CASP9:NM_032996:exon5:c.A413G:p.Q138R	0.5369	0.7005	0.392	0.651	0.6335	0.538	0.5828	0.4303	rs1052576	1	T	0	B	0.001	B	0.128	N	0.391	P	-0.52	N	2.1	T	-0.917	T	0	T	0.32	0.441	6.397	-9.49	-2.385	-1.738	15.897
chr1	15844615	15844615	A	G	exonic	CASP9	NA	synonymous SNV	CASP9:NM_001229:exon2:c.T408C:p.F136F,CASP9:NM_001278054:exon2:c.T408C:p.F136F,CASP9:NM_032996:exon2:c.T159C:p.F53F	0.5365	0.6994	0.392	0.6511	0.6337	0.5373	0.5826	0.4304	rs1132312	NA	NA	NA	NA	NA	NA	NA	NA	NA	NA	NA	NA	NA	NA	NA	NA	NA	NA	NA	NA	NA	NA	NA	NA	NA
chr1	15850613	15850613	G	A	exonic	CASP9	NA	nonsynonymous SNV	CASP9:NM_001229:exon1:c.C83T:p.A28V,CASP9:NM_001278054:exon1:c.C83T:p.A28V	0.5026	0.6836	0.4703	0.6015	0.6102	0.5137	0.5253	0.4264	rs1052571	0.4	T	0.793	P	0.303	B	0.809	N	0	P	1.95	M	1.97	T	-0.987	T	0	T	0.21	2.836	15.45	1.33	0.5	0.257	4.6
chr1	15874846	15874846	C	T	exonic	DNAJC16	NA	nonsynonymous SNV	DNAJC16:NM_001287811:exon6:c.C10T:p.R4W,DNAJC16:NM_015291:exon7:c.C946T:p.R316W	8.241e-06	0	8.651e-05	0	0	0	0	0	NA	0	D	0.88	P	0.153	B	0.003	N	0.995	N	0.55	N	2.18	T	-1.036	T	0.035	T	0.327	1.667	11.53	6.07	2.885	2.778	19.223
chr1	15894959	15894959	T	C	UTR3	DNAJC16	NM_001287811:c.*287T>C,NM_015291:c.*287T>C	NA	NA	NA	NA	NA	NA	NA	NA	NA	NA	rs1467513	NA	NA	NA	NA	NA	NA	NA	NA	NA	NA	NA	NA	NA	NA	NA	NA	NA	NA	NA	NA	NA	NA	NA	NA	NA
chr1	15897020	15897020	C	T	UTR3	DNAJC16	NM_001287811:c.*2348C>T,NM_015291:c.*2348C>T	NA	NA	NA	NA	NA	NA	NA	NA	NA	NA	rs9298	NA	NA	NA	NA	NA	NA	NA	NA	NA	NA	NA	NA	NA	NA	NA	NA	NA	NA	NA	NA	NA	NA	NA	NA	NA
chr1	15987030	15987030	C	T	exonic	RSC1A1	NA	stopgain	RSC1A1:NM_006511:exon1:c.C667T:p.Q223X	NA	NA	NA	NA	NA	NA	NA	NA	NA	0.28	T	.	.	.	.	0.534	N	1	D	.	.	.	.	.	.	.	.	.	1.246	10.06	3.69	0.681	1.841	4.376
chr1	16065829	16065829	C	A	exonic	SLC25A34	NA	nonsynonymous SNV	SLC25A34:NM_207348:exon5:c.C843A:p.H281Q	NA	NA	NA	NA	NA	NA	NA	NA	NA	0.16	T	0.967	D	0.897	P	0	D	1	D	1.89	L	-1.12	T	-0.171	T	0.505	D	0.863	1.945	12.46	0.644	-0.047	1.03	12.565
chr1	16112560	16112560	-	C	UTR3	FBLIM1	NM_017556:c.*1404_*1405insC,NM_001024216:c.*1404_*1405insC	NA	NA	NA	NA	NA	NA	NA	NA	NA	NA	NA	NA	NA	NA	NA	NA	NA	NA	NA	NA	NA	NA	NA	NA	NA	NA	NA	NA	NA	NA	NA	NA	NA	NA	NA	NA
chr1	16112846	16112846	G	A	UTR3	FBLIM1	NM_017556:c.*1690G>A,NM_001024216:c.*1690G>A	NA	NA	NA	NA	NA	NA	NA	NA	NA	NA	rs151169017	NA	NA	NA	NA	NA	NA	NA	NA	NA	NA	NA	NA	NA	NA	NA	NA	NA	NA	NA	NA	NA	NA	NA	NA	NA
chr1	16160773	16160773	C	G	ncRNA_exonic	FLJ37453	NA	NA	NA	NA	NA	NA	NA	NA	NA	NA	NA	rs4661342	NA	NA	NA	NA	NA	NA	NA	NA	NA	NA	NA	NA	NA	NA	NA	NA	NA	NA	NA	NA	NA	NA	NA	NA	NA
chr1	16161867	16161867	A	G	ncRNA_exonic	FLJ37453	NA	NA	NA	NA	NA	NA	NA	NA	NA	NA	NA	rs4661662	NA	NA	NA	NA	NA	NA	NA	NA	NA	NA	NA	NA	NA	NA	NA	NA	NA	NA	NA	NA	NA	NA	NA	NA	NA
chr1	16162731	16162731	C	T	ncRNA_exonic	FLJ37453	NA	NA	NA	NA	NA	NA	NA	NA	NA	NA	NA	rs4661667	NA	NA	NA	NA	NA	NA	NA	NA	NA	NA	NA	NA	NA	NA	NA	NA	NA	NA	NA	NA	NA	NA	NA	NA	NA
chr1	16255644	16255644	C	T	exonic	SPEN	NA	nonsynonymous SNV	SPEN:NM_015001:exon11:c.C2909T:p.A970V	0.1309	0.0429	0.3285	0.2395	0.1677	0.1017	0.1432	0.0924	rs848208	0.26	T	0.006	B	0.005	B	.	.	1	P	1.245	L	0.65	T	-1.063	T	0	T	0.02	-1.261	0.047	3.64	0.889	0.584	8.844
chr1	16256007	16256007	T	C	exonic	SPEN	NA	nonsynonymous SNV	SPEN:NM_015001:exon11:c.T3272C:p.L1091P	0.6154	0.9195	0.7683	0.3288	0.6043	0.577	0.6018	0.6278	rs848209	0.43	T	0	B	0	B	.	.	1	P	-0.665	N	3.2	T	-1.03	T	0	T	0.031	-1.056	0.188	3.51	0.411	1.031	11.158
chr1	16256348	16256348	C	T	exonic	SPEN	NA	nonsynonymous SNV	SPEN:NM_015001:exon11:c.C3613T:p.R1205C	NA	NA	NA	NA	NA	NA	NA	NA	NA	0	D	1	D	0.997	D	.	.	1	D	1.04	L	2.89	T	-1.122	T	0.06	T	0.651	2.533	14.43	4.71	2.448	3.524	17.854
chr1	16259813	16259813	A	G	exonic	SPEN	NA	nonsynonymous SNV	SPEN:NM_015001:exon11:c.A7078G:p.N2360D	0.6146	0.9193	0.7674	0.3278	0.605	0.576	0.602	0.627	rs848210	0.63	T	0	B	0	B	.	.	1	P	-1.355	N	3.13	T	-1.042	T	0	T	0.002	-0.225	2.912	3.1	0.11	2.198	7.596
chr1	16260916	16260916	C	T	exonic	SPEN	NA	synonymous SNV	SPEN:NM_015001:exon11:c.C8181T:p.A2727A	0.1311	0.0436	0.3283	0.2437	0.1702	0.1016	0.1438	0.0924	rs848211	NA	NA	NA	NA	NA	NA	NA	NA	NA	NA	NA	NA	NA	NA	NA	NA	NA	NA	NA	NA	NA	NA	NA	NA	NA
chr1	16262404	16262404	C	T	exonic	SPEN	NA	synonymous SNV	SPEN:NM_015001:exon11:c.C9669T:p.S3223S	0.1309	0.0422	0.3286	0.2433	0.1612	0.1006	0.1354	0.0936	rs61749277	NA	NA	NA	NA	NA	NA	NA	NA	NA	NA	NA	NA	NA	NA	NA	NA	NA	NA	NA	NA	NA	NA	NA	NA	NA
chr1	16271260	16271260	G	A	exonic	ZBTB17	NA	synonymous SNV	ZBTB17:NM_001242884:exon7:c.C756T:p.F252F,ZBTB17:NM_001287603:exon8:c.C1002T:p.F334F,ZBTB17:NM_001287604:exon8:c.C774T:p.F258F,ZBTB17:NM_003443:exon8:c.C1002T:p.F334F	0.2974	0.1134	0.3655	0.0181	0.2514	0.3168	0.3002	0.4355	rs9661939	NA	NA	NA	NA	NA	NA	NA	NA	NA	NA	NA	NA	NA	NA	NA	NA	NA	NA	NA	NA	NA	NA	NA	NA	NA
chr1	16272250	16272250	A	G	exonic	ZBTB17	NA	synonymous SNV	ZBTB17:NM_001242884:exon5:c.T375C:p.A125A,ZBTB17:NM_001287603:exon6:c.T621C:p.A207A,ZBTB17:NM_001287604:exon6:c.T393C:p.A131A,ZBTB17:NM_003443:exon6:c.T621C:p.A207A	0.5232	0.4727	0.7181	0.3291	0.521	0.5075	0.515	0.5811	rs848217	NA	NA	NA	NA	NA	NA	NA	NA	NA	NA	NA	NA	NA	NA	NA	NA	NA	NA	NA	NA	NA	NA	NA	NA	NA
chr1	16532498	16532498	G	A	exonic	ARHGEF19	NA	nonsynonymous SNV	ARHGEF19:NM_153213:exon8:c.C1379T:p.P460L	0.1135	0.0302	0.0876	0.0002	0.1285	0.1623	0.127	0.0413	rs41269185	0.02	D	0.999	D	0.983	D	0	D	0	P	1.54	L	2.17	T	-1.03	T	0.005	T	0.298	4.014	20.6	4.66	2.129	8.216	15.048
chr1	16576762	16576762	T	-	UTR3	FBXO42	NM_018994:c.*403delA	NA	NA	NA	NA	NA	NA	NA	NA	NA	NA	NA	NA	NA	NA	NA	NA	NA	NA	NA	NA	NA	NA	NA	NA	NA	NA	NA	NA	NA	NA	NA	NA	NA	NA	NA	NA
chr1	16576836	16576836	A	G	UTR3	FBXO42	NM_018994:c.*329T>C	NA	NA	NA	NA	NA	NA	NA	NA	NA	NA	rs7536390	NA	NA	NA	NA	NA	NA	NA	NA	NA	NA	NA	NA	NA	NA	NA	NA	NA	NA	NA	NA	NA	NA	NA	NA	NA
chr1	16577344	16577344	G	A	exonic	FBXO42	NA	nonsynonymous SNV	FBXO42:NM_018994:exon10:c.C1975T:p.R659W	2.471e-05	9.61e-05	0	0	0	1.498e-05	0.0011	0	NA	0.16	T	0.993	D	0.348	B	0	D	0.998	D	0.345	N	3.75	T	-0.793	T	0.011	T	0.608	2.876	15.58	4.55	1.301	2.513	14.171
chr1	16577908	16577908	G	C	exonic	FBXO42	NA	nonsynonymous SNV	FBXO42:NM_018994:exon10:c.C1411G:p.P471A	0.3035	0.4361	0.1663	0.1889	0.3377	0.3558	0.2919	0.1532	rs12069239	0.61	T	0	B	0	B	0.323	N	1	P	0	N	3.68	T	-0.919	T	0	T	0.098	0.062	4.337	0.736	-0.343	0.097	1.564
chr1	16721936	16721936	G	A	UTR3	SZRD1	NM_001114600:c.*301G>A,NM_001271869:c.*301G>A	NA	NA	NA	NA	NA	NA	NA	NA	NA	NA	NA	NA	NA	NA	NA	NA	NA	NA	NA	NA	NA	NA	NA	NA	NA	NA	NA	NA	NA	NA	NA	NA	NA	NA	NA	NA
chr1	16722934	16722934	C	G	UTR3	SZRD1	NM_001114600:c.*1299C>G,NM_001271869:c.*1299C>G	NA	NA	NA	NA	NA	NA	NA	NA	NA	NA	rs61769431	NA	NA	NA	NA	NA	NA	NA	NA	NA	NA	NA	NA	NA	NA	NA	NA	NA	NA	NA	NA	NA	NA	NA	NA	NA
chr1	16723139	16723139	C	A	UTR3	SZRD1	NM_001114600:c.*1504C>A,NM_001271869:c.*1504C>A	NA	NA	NA	NA	NA	NA	NA	NA	NA	NA	rs16852669	NA	NA	NA	NA	NA	NA	NA	NA	NA	NA	NA	NA	NA	NA	NA	NA	NA	NA	NA	NA	NA	NA	NA	NA	NA
chr1	16723268	16723268	T	C	UTR3	SZRD1	NM_001114600:c.*1633T>C,NM_001271869:c.*1633T>C	NA	NA	NA	NA	NA	NA	NA	NA	NA	NA	rs7529767	NA	NA	NA	NA	NA	NA	NA	NA	NA	NA	NA	NA	NA	NA	NA	NA	NA	NA	NA	NA	NA	NA	NA	NA	NA
chr1	16786087	16786087	T	C	UTR3	NECAP2	NM_001145278:c.*702T>C,NM_001145277:c.*596T>C,NM_018090:c.*702T>C	NA	NA	NA	NA	NA	NA	NA	NA	NA	NA	rs279022	NA	NA	NA	NA	NA	NA	NA	NA	NA	NA	NA	NA	NA	NA	NA	NA	NA	NA	NA	NA	NA	NA	NA	NA	NA
chr1	16793949	16793949	A	G	ncRNA_exonic	CROCCP3	NA	NA	NA	NA	NA	NA	NA	NA	NA	NA	NA	rs696604	NA	NA	NA	NA	NA	NA	NA	NA	NA	NA	NA	NA	NA	NA	NA	NA	NA	NA	NA	NA	NA	NA	NA	NA	NA
chr1	16794115	16794115	G	C	ncRNA_exonic	CROCCP3	NA	NA	NA	NA	NA	NA	NA	NA	NA	NA	NA	rs1877623	NA	NA	NA	NA	NA	NA	NA	NA	NA	NA	NA	NA	NA	NA	NA	NA	NA	NA	NA	NA	NA	NA	NA	NA	NA
chr1	16794917	16794917	C	T	ncRNA_exonic	CROCCP3	NA	NA	NA	NA	NA	NA	NA	NA	NA	NA	NA	rs149565	NA	NA	NA	NA	NA	NA	NA	NA	NA	NA	NA	NA	NA	NA	NA	NA	NA	NA	NA	NA	NA	NA	NA	NA	NA
chr1	16795171	16795171	-	TG	ncRNA_exonic	CROCCP3	NA	NA	NA	NA	NA	NA	NA	NA	NA	NA	NA	rs5772668	NA	NA	NA	NA	NA	NA	NA	NA	NA	NA	NA	NA	NA	NA	NA	NA	NA	NA	NA	NA	NA	NA	NA	NA	NA
chr1	16795685	16795685	A	G	ncRNA_exonic	CROCCP3	NA	NA	NA	NA	NA	NA	NA	NA	NA	NA	NA	rs14126	NA	NA	NA	NA	NA	NA	NA	NA	NA	NA	NA	NA	NA	NA	NA	NA	NA	NA	NA	NA	NA	NA	NA	NA	NA
chr1	16804753	16804753	T	C	ncRNA_exonic	CROCCP3	NA	NA	NA	NA	NA	NA	NA	NA	NA	NA	NA	rs696097	NA	NA	NA	NA	NA	NA	NA	NA	NA	NA	NA	NA	NA	NA	NA	NA	NA	NA	NA	NA	NA	NA	NA	NA	NA
chr1	16811376	16811376	A	G	ncRNA_exonic	CROCCP3	NA	NA	NA	NA	NA	NA	NA	NA	NA	NA	NA	rs201094077	NA	NA	NA	NA	NA	NA	NA	NA	NA	NA	NA	NA	NA	NA	NA	NA	NA	NA	NA	NA	NA	NA	NA	NA	NA
chr1	16812082	16812082	A	G	ncRNA_exonic	CROCCP3	NA	NA	NA	NA	NA	NA	NA	NA	NA	NA	NA	rs2418644	NA	NA	NA	NA	NA	NA	NA	NA	NA	NA	NA	NA	NA	NA	NA	NA	NA	NA	NA	NA	NA	NA	NA	NA	NA
chr1	16812982	16812982	A	C	ncRNA_exonic	CROCCP3	NA	NA	NA	NA	NA	NA	NA	NA	NA	NA	NA	NA	NA	NA	NA	NA	NA	NA	NA	NA	NA	NA	NA	NA	NA	NA	NA	NA	NA	NA	NA	NA	NA	NA	NA	NA	NA
chr1	16813066	16813066	C	T	ncRNA_exonic	CROCCP3	NA	NA	NA	NA	NA	NA	NA	NA	NA	NA	NA	rs2165678	NA	NA	NA	NA	NA	NA	NA	NA	NA	NA	NA	NA	NA	NA	NA	NA	NA	NA	NA	NA	NA	NA	NA	NA	NA
chr1	16818675	16818675	C	A	ncRNA_exonic	CROCCP3	NA	NA	NA	NA	NA	NA	NA	NA	NA	NA	NA	NA	NA	NA	NA	NA	NA	NA	NA	NA	NA	NA	NA	NA	NA	NA	NA	NA	NA	NA	NA	NA	NA	NA	NA	NA	NA
chr1	16818769	16818769	T	C	ncRNA_exonic	CROCCP3	NA	NA	NA	NA	NA	NA	NA	NA	NA	NA	NA	NA	NA	NA	NA	NA	NA	NA	NA	NA	NA	NA	NA	NA	NA	NA	NA	NA	NA	NA	NA	NA	NA	NA	NA	NA	NA
chr1	16818785	16818785	T	C	ncRNA_exonic	CROCCP3	NA	NA	NA	NA	NA	NA	NA	NA	NA	NA	NA	NA	NA	NA	NA	NA	NA	NA	NA	NA	NA	NA	NA	NA	NA	NA	NA	NA	NA	NA	NA	NA	NA	NA	NA	NA	NA
chr1	16819091	16819091	C	-	ncRNA_exonic	CROCCP3	NA	NA	NA	NA	NA	NA	NA	NA	NA	NA	NA	rs36084231	NA	NA	NA	NA	NA	NA	NA	NA	NA	NA	NA	NA	NA	NA	NA	NA	NA	NA	NA	NA	NA	NA	NA	NA	NA
chr1	16890598	16890598	T	A	exonic	NBPF1	NA	unknown	UNKNOWN	0.5202	0.5071	0.522	0.5032	0.5242	0.5238	0.5187	0.5198	rs2990550	NA	NA	NA	NA	NA	NA	NA	NA	NA	NA	NA	NA	NA	NA	NA	NA	NA	NA	NA	NA	NA	NA	NA	NA	NA
chr1	16890671	16890671	T	C	exonic	NBPF1	NA	unknown	UNKNOWN	0.5523	0.5123	0.5515	0.5091	0.5605	0.5605	0.543	0.5646	rs2419526	NA	NA	NA	NA	NA	NA	NA	NA	NA	NA	NA	NA	NA	NA	NA	NA	NA	NA	NA	NA	NA	NA	NA	NA	NA
chr1	16895634	16895634	T	G	exonic	NBPF1	NA	unknown	UNKNOWN	0.6253	0.6892	0.6026	0.7919	0.6251	0.6026	0.6319	0.6059	rs11581926	NA	NA	NA	NA	NA	NA	NA	NA	NA	NA	NA	NA	NA	NA	NA	NA	NA	NA	NA	NA	NA	NA	NA	NA	NA
chr1	16901668	16901668	T	C	exonic	NBPF1	NA	unknown	UNKNOWN	0.3721	0.3543	0.3655	0.5842	0.4148	0.3526	0.3758	0.3374	rs3901679	NA	NA	NA	NA	NA	NA	NA	NA	NA	NA	NA	NA	NA	NA	NA	NA	NA	NA	NA	NA	NA	NA	NA	NA	NA
chr1	16901710	16901710	C	G	exonic	NBPF1	NA	unknown	UNKNOWN	0.0719	0.2065	0.0367	0.0006	0.057	0.0798	0.0502	0.0314	rs3901680	NA	NA	NA	NA	NA	NA	NA	NA	NA	NA	NA	NA	NA	NA	NA	NA	NA	NA	NA	NA	NA	NA	NA	NA	NA
chr1	16901714	16901714	G	A	exonic	NBPF1	NA	unknown	UNKNOWN	0.5746	0.6083	0.587	0.6617	0.6079	0.5504	0.5729	0.5835	rs4661824	NA	NA	NA	NA	NA	NA	NA	NA	NA	NA	NA	NA	NA	NA	NA	NA	NA	NA	NA	NA	NA	NA	NA	NA	NA
chr1	16902884	16902884	T	C	exonic	NBPF1	NA	unknown	UNKNOWN	0.2936	0.3138	0.2895	0.46	0.2711	0.2667	0.2971	0.2994	rs74630591	NA	NA	NA	NA	NA	NA	NA	NA	NA	NA	NA	NA	NA	NA	NA	NA	NA	NA	NA	NA	NA	NA	NA	NA	NA
chr1	16902894	16902894	A	G	exonic	NBPF1	NA	unknown	UNKNOWN	0.4526	0.5773	0.3944	0.719	0.4773	0.4073	0.4611	0.455	rs28453011	NA	NA	NA	NA	NA	NA	NA	NA	NA	NA	NA	NA	NA	NA	NA	NA	NA	NA	NA	NA	NA	NA	NA	NA	NA
chr1	16902943	16902943	T	C	exonic	NBPF1	NA	unknown	UNKNOWN	0.1469	0.2704	0.1009	0.3112	0.1468	0.1205	0.1671	0.134	rs3896429	NA	NA	NA	NA	NA	NA	NA	NA	NA	NA	NA	NA	NA	NA	NA	NA	NA	NA	NA	NA	NA	NA	NA	NA	NA
chr1	16905718	16905718	A	C	exonic	NBPF1	NA	unknown	UNKNOWN	0.469	0.4281	0.4603	0.4966	0.4756	0.471	0.461	0.469	rs3738661	NA	NA	NA	NA	NA	NA	NA	NA	NA	NA	NA	NA	NA	NA	NA	NA	NA	NA	NA	NA	NA	NA	NA	NA	NA
chr1	16907328	16907328	G	T	exonic	NBPF1	NA	unknown	UNKNOWN	0.5007	0.5109	0.5001	0.5001	0.4992	0.4996	0.5	0.5001	rs4661383	NA	NA	NA	NA	NA	NA	NA	NA	NA	NA	NA	NA	NA	NA	NA	NA	NA	NA	NA	NA	NA	NA	NA	NA	NA
chr1	16909052	16909052	C	T	exonic	NBPF1	NA	unknown	UNKNOWN	0.9491	0.9846	0.9772	0.9966	0.9703	0.9362	0.946	0.9252	rs3897177	NA	NA	NA	NA	NA	NA	NA	NA	NA	NA	NA	NA	NA	NA	NA	NA	NA	NA	NA	NA	NA	NA	NA	NA	NA
chr1	16912014	16912014	A	C	exonic	NBPF1	NA	unknown	UNKNOWN	0.4916	0.4875	0.4937	0.4963	0.4906	0.4917	0.4913	0.4913	rs10909417	NA	NA	NA	NA	NA	NA	NA	NA	NA	NA	NA	NA	NA	NA	NA	NA	NA	NA	NA	NA	NA	NA	NA	NA	NA
chr1	16913584	16913584	A	C	exonic	NBPF1	NA	unknown	UNKNOWN	0.2295	0.1776	0.2329	0.3785	0.2792	0.2202	0.2365	0.198	rs629538	NA	NA	NA	NA	NA	NA	NA	NA	NA	NA	NA	NA	NA	NA	NA	NA	NA	NA	NA	NA	NA	NA	NA	NA	NA
chr1	16913612	16913612	G	A	exonic	NBPF1	NA	unknown	UNKNOWN	0.2411	0.1115	0.2845	0.434	0.2806	0.2329	0.2517	0.2055	rs629889	NA	NA	NA	NA	NA	NA	NA	NA	NA	NA	NA	NA	NA	NA	NA	NA	NA	NA	NA	NA	NA	NA	NA	NA	NA
chr1	16913633	16913633	G	T	exonic	NBPF1	NA	unknown	UNKNOWN	0.1081	0.1797	0.0834	0.1578	0.0883	0.1146	0.1073	0.0451	rs4661383	NA	NA	NA	NA	NA	NA	NA	NA	NA	NA	NA	NA	NA	NA	NA	NA	NA	NA	NA	NA	NA	NA	NA	NA	NA
chr1	16915434	16915434	T	C	exonic	NBPF1	NA	unknown	UNKNOWN	0.0068	0.0067	0.0023	0.0006	0.0005	0.0114	0.0077	0.0021	rs4996328	NA	NA	NA	NA	NA	NA	NA	NA	NA	NA	NA	NA	NA	NA	NA	NA	NA	NA	NA	NA	NA	NA	NA	NA	NA
chr1	16915525	16915525	T	C	exonic	NBPF1	NA	unknown	UNKNOWN	0.0027	0.0173	0	0	0	0.0006	0	0	rs201237274	NA	NA	NA	NA	NA	NA	NA	NA	NA	NA	NA	NA	NA	NA	NA	NA	NA	NA	NA	NA	NA	NA	NA	NA	NA
chr1	16916476	16916476	G	C	exonic	NBPF1	NA	unknown	UNKNOWN	0.0275	0.1234	0.0087	0.026	0.021	0.021	0.0321	0.0187	rs3983212	NA	NA	NA	NA	NA	NA	NA	NA	NA	NA	NA	NA	NA	NA	NA	NA	NA	NA	NA	NA	NA	NA	NA	NA	NA
chr1	16918502	16918502	A	G	exonic	NBPF1	NA	unknown	UNKNOWN	0.5013	0.5138	0.5	0.4998	0.5	0.5002	0.5033	0.5006	rs3925698	NA	NA	NA	NA	NA	NA	NA	NA	NA	NA	NA	NA	NA	NA	NA	NA	NA	NA	NA	NA	NA	NA	NA	NA	NA
chr1	16918693	16918693	A	T	UTR5	NBPF1	NM_017940:c.-177T>A	NA	NA	NA	NA	NA	NA	NA	NA	NA	NA	rs12134336	NA	NA	NA	NA	NA	NA	NA	NA	NA	NA	NA	NA	NA	NA	NA	NA	NA	NA	NA	NA	NA	NA	NA	NA	NA
chr1	16918717	16918717	C	T	UTR5	NBPF1	NM_017940:c.-201G>A	NA	NA	NA	NA	NA	NA	NA	NA	NA	NA	rs3872321	NA	NA	NA	NA	NA	NA	NA	NA	NA	NA	NA	NA	NA	NA	NA	NA	NA	NA	NA	NA	NA	NA	NA	NA	NA
chr1	16918734	16918734	G	C	UTR5	NBPF1	NM_017940:c.-218C>G	NA	NA	NA	NA	NA	NA	NA	NA	NA	NA	rs3928093	NA	NA	NA	NA	NA	NA	NA	NA	NA	NA	NA	NA	NA	NA	NA	NA	NA	NA	NA	NA	NA	NA	NA	NA	NA
chr1	16920002	16920002	G	C	UTR5	NBPF1	NM_017940:c.-1486C>G	NA	NA	NA	NA	NA	NA	NA	NA	NA	NA	rs3851917	NA	NA	NA	NA	NA	NA	NA	NA	NA	NA	NA	NA	NA	NA	NA	NA	NA	NA	NA	NA	NA	NA	NA	NA	NA
chr1	16935130	16935130	C	T	UTR5	NBPF1	NM_017940:c.-16614G>A	NA	NA	NA	NA	NA	NA	NA	NA	NA	NA	rs1762921	NA	NA	NA	NA	NA	NA	NA	NA	NA	NA	NA	NA	NA	NA	NA	NA	NA	NA	NA	NA	NA	NA	NA	NA	NA
chr1	16939857	16939857	C	T	UTR5	NBPF1	NM_017940:c.-21341G>A	NA	NA	NA	NA	NA	NA	NA	NA	NA	NA	rs77119733	NA	NA	NA	NA	NA	NA	NA	NA	NA	NA	NA	NA	NA	NA	NA	NA	NA	NA	NA	NA	NA	NA	NA	NA	NA
chr1	16944809	16944809	G	C	ncRNA_exonic	CROCCP2	NA	NA	NA	NA	NA	NA	NA	NA	NA	NA	NA	rs3093	NA	NA	NA	NA	NA	NA	NA	NA	NA	NA	NA	NA	NA	NA	NA	NA	NA	NA	NA	NA	NA	NA	NA	NA	NA
chr1	16944945	16944945	G	A	ncRNA_exonic	CROCCP2	NA	NA	NA	NA	NA	NA	NA	NA	NA	NA	NA	rs56332857	NA	NA	NA	NA	NA	NA	NA	NA	NA	NA	NA	NA	NA	NA	NA	NA	NA	NA	NA	NA	NA	NA	NA	NA	NA
chr1	16945065	16945065	A	G	ncRNA_exonic	CROCCP2	NA	NA	NA	NA	NA	NA	NA	NA	NA	NA	NA	rs7803	NA	NA	NA	NA	NA	NA	NA	NA	NA	NA	NA	NA	NA	NA	NA	NA	NA	NA	NA	NA	NA	NA	NA	NA	NA
chr1	16945504	16945504	C	T	ncRNA_exonic	CROCCP2	NA	NA	NA	NA	NA	NA	NA	NA	NA	NA	NA	rs11378	NA	NA	NA	NA	NA	NA	NA	NA	NA	NA	NA	NA	NA	NA	NA	NA	NA	NA	NA	NA	NA	NA	NA	NA	NA
chr1	16946407	16946407	T	G	ncRNA_exonic	CROCCP2	NA	NA	NA	NA	NA	NA	NA	NA	NA	NA	NA	rs10796418	NA	NA	NA	NA	NA	NA	NA	NA	NA	NA	NA	NA	NA	NA	NA	NA	NA	NA	NA	NA	NA	NA	NA	NA	NA
chr1	16946434	16946434	C	T	ncRNA_exonic	CROCCP2	NA	NA	NA	NA	NA	NA	NA	NA	NA	NA	NA	rs367060	NA	NA	NA	NA	NA	NA	NA	NA	NA	NA	NA	NA	NA	NA	NA	NA	NA	NA	NA	NA	NA	NA	NA	NA	NA
chr1	16946438	16946438	G	A	ncRNA_exonic	CROCCP2	NA	NA	NA	NA	NA	NA	NA	NA	NA	NA	NA	rs28392876	NA	NA	NA	NA	NA	NA	NA	NA	NA	NA	NA	NA	NA	NA	NA	NA	NA	NA	NA	NA	NA	NA	NA	NA	NA
chr1	16952481	16952481	A	G	ncRNA_exonic	CROCCP2	NA	NA	NA	NA	NA	NA	NA	NA	NA	NA	NA	rs915311	NA	NA	NA	NA	NA	NA	NA	NA	NA	NA	NA	NA	NA	NA	NA	NA	NA	NA	NA	NA	NA	NA	NA	NA	NA
chr1	16952896	16952896	G	A	ncRNA_exonic	CROCCP2	NA	NA	NA	NA	NA	NA	NA	NA	NA	NA	NA	rs1762945	NA	NA	NA	NA	NA	NA	NA	NA	NA	NA	NA	NA	NA	NA	NA	NA	NA	NA	NA	NA	NA	NA	NA	NA	NA
chr1	16952952	16952952	G	A	ncRNA_exonic	CROCCP2	NA	NA	NA	NA	NA	NA	NA	NA	NA	NA	NA	rs1762946	NA	NA	NA	NA	NA	NA	NA	NA	NA	NA	NA	NA	NA	NA	NA	NA	NA	NA	NA	NA	NA	NA	NA	NA	NA
chr1	16952993	16952993	C	G	ncRNA_exonic	CROCCP2	NA	NA	NA	NA	NA	NA	NA	NA	NA	NA	NA	rs942268	NA	NA	NA	NA	NA	NA	NA	NA	NA	NA	NA	NA	NA	NA	NA	NA	NA	NA	NA	NA	NA	NA	NA	NA	NA
chr1	16953672	16953672	C	T	ncRNA_exonic	CROCCP2	NA	NA	NA	NA	NA	NA	NA	NA	NA	NA	NA	rs3738597	NA	NA	NA	NA	NA	NA	NA	NA	NA	NA	NA	NA	NA	NA	NA	NA	NA	NA	NA	NA	NA	NA	NA	NA	NA
chr1	16954981	16954981	C	A	ncRNA_exonic	CROCCP2	NA	NA	NA	NA	NA	NA	NA	NA	NA	NA	NA	rs10157498	NA	NA	NA	NA	NA	NA	NA	NA	NA	NA	NA	NA	NA	NA	NA	NA	NA	NA	NA	NA	NA	NA	NA	NA	NA
chr1	16974021	16974021	G	A	ncRNA_exonic	MST1P2	NA	NA	NA	NA	NA	NA	NA	NA	NA	NA	NA	rs2761539	NA	NA	NA	NA	NA	NA	NA	NA	NA	NA	NA	NA	NA	NA	NA	NA	NA	NA	NA	NA	NA	NA	NA	NA	NA
chr1	16974868	16974868	G	T	ncRNA_exonic	MST1P2	NA	NA	NA	NA	NA	NA	NA	NA	NA	NA	NA	rs28715800	NA	NA	NA	NA	NA	NA	NA	NA	NA	NA	NA	NA	NA	NA	NA	NA	NA	NA	NA	NA	NA	NA	NA	NA	NA
chr1	16974972	16974972	C	T	ncRNA_exonic	MST1P2	NA	NA	NA	NA	NA	NA	NA	NA	NA	NA	NA	rs58464479	NA	NA	NA	NA	NA	NA	NA	NA	NA	NA	NA	NA	NA	NA	NA	NA	NA	NA	NA	NA	NA	NA	NA	NA	NA
chr1	16975002	16975002	C	T	ncRNA_exonic	MST1P2	NA	NA	NA	NA	NA	NA	NA	NA	NA	NA	NA	rs2093773	NA	NA	NA	NA	NA	NA	NA	NA	NA	NA	NA	NA	NA	NA	NA	NA	NA	NA	NA	NA	NA	NA	NA	NA	NA
chr1	16975084	16975084	G	A	ncRNA_exonic	MST1P2	NA	NA	NA	NA	NA	NA	NA	NA	NA	NA	NA	rs28506999	NA	NA	NA	NA	NA	NA	NA	NA	NA	NA	NA	NA	NA	NA	NA	NA	NA	NA	NA	NA	NA	NA	NA	NA	NA
chr1	16975429	16975429	T	C	ncRNA_exonic	MST1P2	NA	NA	NA	NA	NA	NA	NA	NA	NA	NA	NA	rs60947741	NA	NA	NA	NA	NA	NA	NA	NA	NA	NA	NA	NA	NA	NA	NA	NA	NA	NA	NA	NA	NA	NA	NA	NA	NA
chr1	16976585	16976585	C	T	ncRNA_exonic	MST1P2	NA	NA	NA	NA	NA	NA	NA	NA	NA	NA	NA	rs1135350	NA	NA	NA	NA	NA	NA	NA	NA	NA	NA	NA	NA	NA	NA	NA	NA	NA	NA	NA	NA	NA	NA	NA	NA	NA
chr1	16976620	16976620	A	G	ncRNA_exonic	MST1P2	NA	NA	NA	NA	NA	NA	NA	NA	NA	NA	NA	rs55885953	NA	NA	NA	NA	NA	NA	NA	NA	NA	NA	NA	NA	NA	NA	NA	NA	NA	NA	NA	NA	NA	NA	NA	NA	NA
chr1	16976679	16976679	G	A	ncRNA_exonic	MST1P2	NA	NA	NA	NA	NA	NA	NA	NA	NA	NA	NA	rs1065528	NA	NA	NA	NA	NA	NA	NA	NA	NA	NA	NA	NA	NA	NA	NA	NA	NA	NA	NA	NA	NA	NA	NA	NA	NA
chr1	17081463	17081463	G	A	UTR3	MST1L	NM_001271733:c.*2264C>T	NA	NA	NA	NA	NA	NA	NA	NA	NA	NA	rs1759204	NA	NA	NA	NA	NA	NA	NA	NA	NA	NA	NA	NA	NA	NA	NA	NA	NA	NA	NA	NA	NA	NA	NA	NA	NA
chr1	17081685	17081685	G	A	UTR3	MST1L	NM_001271733:c.*2042C>T	NA	NA	NA	NA	NA	NA	NA	NA	NA	NA	rs4233558	NA	NA	NA	NA	NA	NA	NA	NA	NA	NA	NA	NA	NA	NA	NA	NA	NA	NA	NA	NA	NA	NA	NA	NA	NA
chr1	17081710	17081710	G	C	UTR3	MST1L	NM_001271733:c.*2017C>G	NA	NA	NA	NA	NA	NA	NA	NA	NA	NA	rs9729158	NA	NA	NA	NA	NA	NA	NA	NA	NA	NA	NA	NA	NA	NA	NA	NA	NA	NA	NA	NA	NA	NA	NA	NA	NA
chr1	17081855	17081855	C	G	UTR3	MST1L	NM_001271733:c.*1872G>C	NA	NA	NA	NA	NA	NA	NA	NA	NA	NA	rs2610593	NA	NA	NA	NA	NA	NA	NA	NA	NA	NA	NA	NA	NA	NA	NA	NA	NA	NA	NA	NA	NA	NA	NA	NA	NA
chr1	17082264	17082264	G	-	UTR3	MST1L	NM_001271733:c.*1463delC	NA	NA	NA	NA	NA	NA	NA	NA	NA	NA	rs56384488	NA	NA	NA	NA	NA	NA	NA	NA	NA	NA	NA	NA	NA	NA	NA	NA	NA	NA	NA	NA	NA	NA	NA	NA	NA
chr1	17082336	17082336	C	T	UTR3	MST1L	NM_001271733:c.*1391G>A	NA	NA	NA	NA	NA	NA	NA	NA	NA	NA	rs28656324	NA	NA	NA	NA	NA	NA	NA	NA	NA	NA	NA	NA	NA	NA	NA	NA	NA	NA	NA	NA	NA	NA	NA	NA	NA
chr1	17082426	17082426	G	T	UTR3	MST1L	NM_001271733:c.*1301C>A	NA	NA	NA	NA	NA	NA	NA	NA	NA	NA	rs28579700	NA	NA	NA	NA	NA	NA	NA	NA	NA	NA	NA	NA	NA	NA	NA	NA	NA	NA	NA	NA	NA	NA	NA	NA	NA
chr1	17082456	17082456	-	A	UTR3	MST1L	NM_001271733:c.*1270_*1271insT	NA	NA	NA	NA	NA	NA	NA	NA	NA	NA	NA	NA	NA	NA	NA	NA	NA	NA	NA	NA	NA	NA	NA	NA	NA	NA	NA	NA	NA	NA	NA	NA	NA	NA	NA	NA
chr1	17082697	17082697	C	-	UTR3	MST1L	NM_001271733:c.*1030delG	NA	NA	NA	NA	NA	NA	NA	NA	NA	NA	rs61336120	NA	NA	NA	NA	NA	NA	NA	NA	NA	NA	NA	NA	NA	NA	NA	NA	NA	NA	NA	NA	NA	NA	NA	NA	NA
chr1	17082835	17082835	C	T	UTR3	MST1L	NM_001271733:c.*892G>A	NA	NA	NA	NA	NA	NA	NA	NA	NA	NA	rs1057425	NA	NA	NA	NA	NA	NA	NA	NA	NA	NA	NA	NA	NA	NA	NA	NA	NA	NA	NA	NA	NA	NA	NA	NA	NA
chr1	17082935	17082935	G	T	UTR3	MST1L	NM_001271733:c.*792C>A	NA	NA	NA	NA	NA	NA	NA	NA	NA	NA	rs1759202	NA	NA	NA	NA	NA	NA	NA	NA	NA	NA	NA	NA	NA	NA	NA	NA	NA	NA	NA	NA	NA	NA	NA	NA	NA
chr1	17082982	17082982	G	A	UTR3	MST1L	NM_001271733:c.*745C>T	NA	NA	NA	NA	NA	NA	NA	NA	NA	NA	rs1033404	NA	NA	NA	NA	NA	NA	NA	NA	NA	NA	NA	NA	NA	NA	NA	NA	NA	NA	NA	NA	NA	NA	NA	NA	NA
chr1	17083460	17083460	T	C	UTR3	MST1L	NM_001271733:c.*267A>G	NA	NA	NA	NA	NA	NA	NA	NA	NA	NA	rs9659870	NA	NA	NA	NA	NA	NA	NA	NA	NA	NA	NA	NA	NA	NA	NA	NA	NA	NA	NA	NA	NA	NA	NA	NA	NA
chr1	17083872	17083872	G	A	exonic	MST1L	NA	nonsynonymous SNV	MST1L:NM_001271733:exon15:c.C1925T:p.P642L	0.3769	0.3374	0.4505	0.4355	0.3719	0.3476	0.3681	0.4441	rs11545933	0	D	1	D	1	D	0.001	D	.	.	.	.	.	.	-0.439	T	0.277	T	0.475	2.237	13.44	.	0.502	5.9	6.74
chr1	17083888	17083888	C	T	exonic	MST1L	NA	nonsynonymous SNV	MST1L:NM_001271733:exon15:c.G1909A:p.G637S	0.4278	0.4499	0.4403	0.4937	0.4584	0.4187	0.4006	0.3953	rs1071687	0.02	D	1	D	0.998	D	0.001	D	.	.	.	.	.	.	-0.45	T	0.276	T	0.314	2.028	12.74	.	0.502	2.28	6.74
chr1	17084304	17084304	C	T	exonic	MST1L	NA	stopgain	MST1L:NM_001271733:exon13:c.G1713A:p.W571X	0.0004	0.0024	0.0003	0.0002	0	0.0003	0	0	rs67356859	0.12	T	.	.	.	.	0.821	N	.	.	.	.	.	.	.	.	.	.	.	2.7	14.99	.	0	-0.034	.
chr1	17084510	17084510	G	A	exonic	MST1L	NA	synonymous SNV	MST1L:NM_001271733:exon12:c.C1588T:p.L530L	0.192	0.2641	0.1805	0.4038	0.2155	0.1618	0.234	0.1498	rs11260921	NA	NA	NA	NA	NA	NA	NA	NA	NA	NA	NA	NA	NA	NA	NA	NA	NA	NA	NA	NA	NA	NA	NA	NA	NA
chr1	17264920	17264920	C	T	exonic	CROCC	NA	nonsynonymous SNV	CROCC:NM_014675:exon11:c.C1316T:p.A439V	0.4003	0.4154	0.4511	0.4803	0.4577	0.4165	0.4116	0.2962	rs4463721	0.63	T	0.655	P	0.135	B	.	.	0.992	N	1.285	L	2.68	T	-0.903	T	0	T	0.188	1.998	12.64	4.81	2.374	-0.113	10.945
chr1	17264939	17264939	T	C	exonic	CROCC	NA	synonymous SNV	CROCC:NM_014675:exon11:c.T1335C:p.D445D	0.408	0.421	0.453	0.4812	0.4631	0.4232	0.4158	0.303	rs4558023	NA	NA	NA	NA	NA	NA	NA	NA	NA	NA	NA	NA	NA	NA	NA	NA	NA	NA	NA	NA	NA	NA	NA	NA	NA
chr1	17264959	17264959	C	A	exonic	CROCC	NA	nonsynonymous SNV	CROCC:NM_014675:exon11:c.C1355A:p.T452N	NA	NA	NA	NA	NA	NA	NA	NA	NA	0.43	T	0.999	D	0.974	D	.	.	0.996	D	1.59	L	2.85	T	-1.135	T	0.055	T	0.308	2.805	15.34	4.81	2.374	3.006	11.634
chr1	17273396	17273396	A	G	exonic	CROCC	NA	synonymous SNV	CROCC:NM_014675:exon17:c.A2424G:p.L808L	0.2735	0.0716	0.342	0.463	0.3523	0.2901	0.2967	0.2507	rs7537468	NA	NA	NA	NA	NA	NA	NA	NA	NA	NA	NA	NA	NA	NA	NA	NA	NA	NA	NA	NA	NA	NA	NA	NA	NA
chr1	17282573	17282573	G	A	exonic	CROCC	NA	synonymous SNV	CROCC:NM_014675:exon25:c.G3786A:p.G1262G	0.1711	0.1726	0.1609	0.1238	0.3	0.1388	0.125	0.2094	rs2273114	NA	NA	NA	NA	NA	NA	NA	NA	NA	NA	NA	NA	NA	NA	NA	NA	NA	NA	NA	NA	NA	NA	NA	NA	NA
chr1	17292589	17292589	G	T	exonic	CROCC	NA	nonsynonymous SNV	CROCC:NM_014675:exon29:c.G4671T:p.Q1557H	NA	NA	NA	NA	NA	NA	NA	NA	NA	0.05	D	0.984	D	0.867	P	.	.	0.999	D	1.995	M	0.51	T	-0.644	T	0.249	T	0.375	3.175	16.62	3.21	1.022	1.004	10.518
chr1	17295679	17295679	T	C	exonic	CROCC	NA	synonymous SNV	CROCC:NM_014675:exon32:c.T5145C:p.A1715A	0.9155	0.9821	0.9612	0.9653	0.9146	0.8959	0.9308	0.8955	rs4920574	NA	NA	NA	NA	NA	NA	NA	NA	NA	NA	NA	NA	NA	NA	NA	NA	NA	NA	NA	NA	NA	NA	NA	NA	NA
chr1	17299014	17299014	A	-	UTR3	CROCC	NM_014675:c.*73delA	NA	NA	NA	NA	NA	NA	NA	NA	NA	NA	rs201543544	NA	NA	NA	NA	NA	NA	NA	NA	NA	NA	NA	NA	NA	NA	NA	NA	NA	NA	NA	NA	NA	NA	NA	NA	NA
chr1	17313629	17313629	C	T	exonic	ATP13A2	NA	nonsynonymous SNV	ATP13A2:NM_001141974:exon25:c.G2863A:p.V955M,ATP13A2:NM_001141973:exon26:c.G2980A:p.V994M,ATP13A2:NM_022089:exon26:c.G2995A:p.V999M	2.534e-05	0	0.0003	0	0	0	0	0	NA	0.22	T	0.966	D	0.403	B	0.08	N	0.869	N	1.15	L	-2.43	D	-0.403	T	0.483	T	0.083	1.794	11.96	2.24	0.196	0.388	7.231
chr1	17314916	17314916	G	A	exonic	ATP13A2	NA	nonsynonymous SNV	ATP13A2:NM_001141974:exon23:c.C2531T:p.A844V,ATP13A2:NM_001141973:exon24:c.C2648T:p.A883V,ATP13A2:NM_022089:exon24:c.C2663T:p.A888V	4.126e-05	0.0002	0	0	0	4.505e-05	0	0	rs190323680	0.24	T	0.607	P	0.092	B	0	D	0.993	D	2.015	M	0.27	T	0.817	D	0.895	D	0.326	2.668	14.88	2.66	0.537	3.037	8.44
chr1	17319011	17319011	G	A	exonic	ATP13A2	NA	synonymous SNV	ATP13A2:NM_001141973:exon17:c.C1800T:p.P600P,ATP13A2:NM_001141974:exon17:c.C1800T:p.P600P,ATP13A2:NM_022089:exon17:c.C1815T:p.P605P	0.554	0.4426	0.5381	0.2867	0.5433	0.6189	0.564	0.5165	rs2076603	NA	NA	NA	NA	NA	NA	NA	NA	NA	NA	NA	NA	NA	NA	NA	NA	NA	NA	NA	NA	NA	NA	NA	NA	NA
chr1	17320251	17320251	G	A	exonic	ATP13A2	NA	nonsynonymous SNV	ATP13A2:NM_001141973:exon16:c.C1607T:p.P536L,ATP13A2:NM_001141974:exon16:c.C1607T:p.P536L,ATP13A2:NM_022089:exon16:c.C1622T:p.P541L	NA	NA	NA	NA	NA	NA	NA	NA	NA	0.23	T	0.921	P	0.662	P	0	D	1	D	0.89	L	-0.66	T	-0.668	T	0.274	T	0.484	3.036	16.13	5.1	2.656	3.317	10.964
chr1	17380472	17380472	C	T	exonic	SDHB	NA	nonsynonymous SNV	SDHB:NM_003000:exon1:c.G43A:p.A15T	NA	NA	NA	NA	NA	NA	NA	NA	NA	0.13	T	0	B	0	B	0.022	N	0.961	N	0	N	-5.38	D	0.437	D	0.854	D	0.304	1.877	12.24	4.31	1.169	1.034	13.515
chr1	17380497	17380497	G	T	exonic	SDHB	NA	synonymous SNV	SDHB:NM_003000:exon1:c.C18A:p.A6A	0.9721	0.91	0.9875	0.9986	0.9812	0.9701	0.9789	0.9878	rs2746462	NA	NA	NA	NA	NA	NA	NA	NA	NA	NA	NA	NA	NA	NA	NA	NA	NA	NA	NA	NA	NA	NA	NA	NA	NA
chr1	17393889	17393889	A	G	UTR3	PADI2	NM_007365:c.*1650T>C	NA	NA	NA	NA	NA	NA	NA	NA	NA	NA	rs7516087	NA	NA	NA	NA	NA	NA	NA	NA	NA	NA	NA	NA	NA	NA	NA	NA	NA	NA	NA	NA	NA	NA	NA	NA	NA
chr1	17394046	17394046	A	G	UTR3	PADI2	NM_007365:c.*1493T>C	NA	NA	NA	NA	NA	NA	NA	NA	NA	NA	rs2746533	NA	NA	NA	NA	NA	NA	NA	NA	NA	NA	NA	NA	NA	NA	NA	NA	NA	NA	NA	NA	NA	NA	NA	NA	NA
chr1	17394613	17394613	T	C	UTR3	PADI2	NM_007365:c.*926A>G	NA	NA	NA	NA	NA	NA	NA	NA	NA	NA	rs10157828	NA	NA	NA	NA	NA	NA	NA	NA	NA	NA	NA	NA	NA	NA	NA	NA	NA	NA	NA	NA	NA	NA	NA	NA	NA
chr1	17394623	17394623	C	T	UTR3	PADI2	NM_007365:c.*916G>A	NA	NA	NA	NA	NA	NA	NA	NA	NA	NA	rs10157387	NA	NA	NA	NA	NA	NA	NA	NA	NA	NA	NA	NA	NA	NA	NA	NA	NA	NA	NA	NA	NA	NA	NA	NA	NA
chr1	17394775	17394775	G	A	UTR3	PADI2	NM_007365:c.*764C>T	NA	NA	NA	NA	NA	NA	NA	NA	NA	NA	rs2235927	NA	NA	NA	NA	NA	NA	NA	NA	NA	NA	NA	NA	NA	NA	NA	NA	NA	NA	NA	NA	NA	NA	NA	NA	NA
chr1	17395248	17395248	T	C	UTR3	PADI2	NM_007365:c.*291A>G	NA	NA	NA	NA	NA	NA	NA	NA	NA	NA	NA	NA	NA	NA	NA	NA	NA	NA	NA	NA	NA	NA	NA	NA	NA	NA	NA	NA	NA	NA	NA	NA	NA	NA	NA	NA
chr1	17395281	17395281	T	C	UTR3	PADI2	NM_007365:c.*258A>G	NA	NA	NA	NA	NA	NA	NA	NA	NA	NA	rs2235926	NA	NA	NA	NA	NA	NA	NA	NA	NA	NA	NA	NA	NA	NA	NA	NA	NA	NA	NA	NA	NA	NA	NA	NA	NA
chr1	17402176	17402176	T	G	exonic	PADI2	NA	nonsynonymous SNV	PADI2:NM_007365:exon12:c.A1453C:p.K485Q	NA	NA	NA	NA	NA	NA	NA	NA	NA	0.08	T	0.82	P	0.782	P	0	D	1	D	2.495	M	1.69	T	-0.982	T	0.129	T	0.333	4.092	21.1	3.33	0.857	4.506	9.196
chr1	17733531	17733531	G	A	UTR3	RCC2	NM_001136204:c.*2055C>T,NM_018715:c.*2055C>T	NA	NA	NA	NA	NA	NA	NA	NA	NA	NA	rs10579	NA	NA	NA	NA	NA	NA	NA	NA	NA	NA	NA	NA	NA	NA	NA	NA	NA	NA	NA	NA	NA	NA	NA	NA	NA
chr1	17733564	17733564	T	G	UTR3	RCC2	NM_001136204:c.*2022A>C,NM_018715:c.*2022A>C	NA	NA	NA	NA	NA	NA	NA	NA	NA	NA	rs7191	NA	NA	NA	NA	NA	NA	NA	NA	NA	NA	NA	NA	NA	NA	NA	NA	NA	NA	NA	NA	NA	NA	NA	NA	NA
chr1	17735266	17735266	G	A	UTR3	RCC2	NM_001136204:c.*320C>T,NM_018715:c.*320C>T	NA	NA	NA	NA	NA	NA	NA	NA	NA	NA	rs750636	NA	NA	NA	NA	NA	NA	NA	NA	NA	NA	NA	NA	NA	NA	NA	NA	NA	NA	NA	NA	NA	NA	NA	NA	NA
chr1	17739586	17739586	G	A	exonic	RCC2	NA	synonymous SNV	RCC2:NM_001136204:exon9:c.C1296T:p.I432I,RCC2:NM_018715:exon10:c.C1296T:p.I432I	0.3577	0.3934	0.3412	0.1624	0.4101	0.3635	0.34	0.4055	rs942457	NA	NA	NA	NA	NA	NA	NA	NA	NA	NA	NA	NA	NA	NA	NA	NA	NA	NA	NA	NA	NA	NA	NA	NA	NA
chr1	17766118	17766118	T	-	UTR5	RCC2	NM_018715:c.-1108delA	NA	NA	NA	NA	NA	NA	NA	NA	NA	NA	NA	NA	NA	NA	NA	NA	NA	NA	NA	NA	NA	NA	NA	NA	NA	NA	NA	NA	NA	NA	NA	NA	NA	NA	NA	NA
chr1	19200980	19200980	G	T	exonic	ALDH4A1	NA	nonsynonymous SNV	ALDH4A1:NM_001161504:exon14:c.C1376A:p.P459H,ALDH4A1:NM_003748:exon14:c.C1556A:p.P519H,ALDH4A1:NM_170726:exon14:c.C1556A:p.P519H	NA	NA	NA	NA	NA	NA	NA	NA	NA	0	D	1	D	0.998	D	0	D	1	D	4.315	H	0.97	T	0.247	D	0.44	T	0.935	5.011	29.5	5.42	2.539	9.451	15.944
chr1	19201928	19201928	C	T	exonic	ALDH4A1	NA	nonsynonymous SNV	ALDH4A1:NM_001161504:exon13:c.G1228A:p.V410I,ALDH4A1:NM_003748:exon13:c.G1408A:p.V470I,ALDH4A1:NM_170726:exon13:c.G1408A:p.V470I	0.1044	0.0374	0.0374	0.0008	0.2172	0.1449	0.1269	0.0378	rs2230709	0.31	T	0.031	B	0.107	B	0	D	0	P	-0.155	N	1.65	T	-1.05	T	0.002	T	0.052	1.887	12.27	5.08	2.367	2.133	7.943
chr1	19203997	19203997	C	G	exonic	ALDH4A1	NA	synonymous SNV	ALDH4A1:NM_001161504:exon10:c.G870C:p.A290A,ALDH4A1:NM_003748:exon10:c.G1050C:p.A350A,ALDH4A1:NM_170726:exon10:c.G1050C:p.A350A	0.7072	0.7378	0.7631	0.5004	0.8077	0.7353	0.7132	0.6051	rs2230705	NA	NA	NA	NA	NA	NA	NA	NA	NA	NA	NA	NA	NA	NA	NA	NA	NA	NA	NA	NA	NA	NA	NA	NA	NA
chr1	19232213	19232214	GT	-	UTR3	IFFO2	NM_001136265:c.*2842_*2841delAC	NA	NA	NA	NA	NA	NA	NA	NA	NA	NA	NA	NA	NA	NA	NA	NA	NA	NA	NA	NA	NA	NA	NA	NA	NA	NA	NA	NA	NA	NA	NA	NA	NA	NA	NA	NA
chr1	19403352	19403352	G	A	exonic	UBR4	NA	synonymous SNV	UBR4:NM_020765:exon105:c.C15369T:p.L5123L	0.0013	0.0134	0.0003	0	0	6.104e-05	0	7.617e-05	rs150757996	NA	NA	NA	NA	NA	NA	NA	NA	NA	NA	NA	NA	NA	NA	NA	NA	NA	NA	NA	NA	NA	NA	NA	NA	NA
chr1	19411129	19411129	A	G	exonic	UBR4	NA	synonymous SNV	UBR4:NM_020765:exon102:c.T14877C:p.H4959H	0.6447	0.8051	0.8129	0.8122	0.5252	0.6036	0.5773	0.5557	rs1043905	NA	NA	NA	NA	NA	NA	NA	NA	NA	NA	NA	NA	NA	NA	NA	NA	NA	NA	NA	NA	NA	NA	NA	NA	NA
chr1	19413261	19413261	T	A	exonic	UBR4	NA	nonsynonymous SNV	UBR4:NM_020765:exon100:c.A14599T:p.M4867L	0.583	0.547	0.7738	0.7618	0.5058	0.5674	0.5365	0.4748	rs12584	0.41	T	0	B	0	B	0.001	N	0	P	-0.695	N	1.64	T	-1.04	T	0	T	0.079	2.116	13.03	0.893	-0.151	2.616	5.268
chr1	19415304	19415304	C	T	exonic	UBR4	NA	synonymous SNV	UBR4:NM_020765:exon98:c.G14379A:p.K4793K	0.5807	0.5249	0.7729	0.7607	0.5059	0.5671	0.5341	0.4744	rs1043899	NA	NA	NA	NA	NA	NA	NA	NA	NA	NA	NA	NA	NA	NA	NA	NA	NA	NA	NA	NA	NA	NA	NA	NA	NA
chr1	19433449	19433449	A	G	exonic	UBR4	NA	synonymous SNV	UBR4:NM_020765:exon82:c.T12117C:p.V4039V	0.6461	0.8057	0.8138	0.8107	0.5322	0.6048	0.5766	0.5574	rs6426677	NA	NA	NA	NA	NA	NA	NA	NA	NA	NA	NA	NA	NA	NA	NA	NA	NA	NA	NA	NA	NA	NA	NA	NA	NA
chr1	19447843	19447843	C	G	exonic	UBR4	NA	synonymous SNV	UBR4:NM_020765:exon68:c.G9981C:p.L3327L	0.5831	0.5492	0.7736	0.7611	0.5056	0.5682	0.5366	0.4715	rs1044010	NA	NA	NA	NA	NA	NA	NA	NA	NA	NA	NA	NA	NA	NA	NA	NA	NA	NA	NA	NA	NA	NA	NA	NA	NA
chr1	19499560	19499560	T	C	exonic	UBR4	NA	nonsynonymous SNV	UBR4:NM_020765:exon25:c.A3319G:p.T1107A	0.1445	0.2545	0.215	0.0087	0.1192	0.1586	0.1509	0.0496	rs16862578	0.12	T	0	B	0	B	0	N	0	P	-0.345	N	0.96	T	-1.025	T	0	T	0.12	2.748	15.15	4.82	1.075	4.726	6.841
chr1	19504069	19504069	G	A	exonic	UBR4	NA	synonymous SNV	UBR4:NM_020765:exon19:c.C2523T:p.S841S	4.943e-05	0.0005	0	0	0	1.498e-05	0	0	rs370808393	NA	NA	NA	NA	NA	NA	NA	NA	NA	NA	NA	NA	NA	NA	NA	NA	NA	NA	NA	NA	NA	NA	NA	NA	NA
chr1	19542458	19542458	T	C	UTR3	EMC1	NM_015047:c.*3339A>G,NM_001271429:c.*3339A>G,NM_001271428:c.*3339A>G,NM_001271427:c.*3339A>G	NA	NA	NA	NA	NA	NA	NA	NA	NA	NA	rs1929	NA	NA	NA	NA	NA	NA	NA	NA	NA	NA	NA	NA	NA	NA	NA	NA	NA	NA	NA	NA	NA	NA	NA	NA	NA
chr1	19542463	19542463	T	C	UTR3	EMC1	NM_015047:c.*3334A>G,NM_001271429:c.*3334A>G,NM_001271428:c.*3334A>G,NM_001271427:c.*3334A>G	NA	NA	NA	NA	NA	NA	NA	NA	NA	NA	rs1056910	NA	NA	NA	NA	NA	NA	NA	NA	NA	NA	NA	NA	NA	NA	NA	NA	NA	NA	NA	NA	NA	NA	NA	NA	NA
chr1	19542679	19542679	T	C	UTR3	EMC1	NM_015047:c.*3118A>G,NM_001271429:c.*3118A>G,NM_001271428:c.*3118A>G,NM_001271427:c.*3118A>G	NA	NA	NA	NA	NA	NA	NA	NA	NA	NA	NA	NA	NA	NA	NA	NA	NA	NA	NA	NA	NA	NA	NA	NA	NA	NA	NA	NA	NA	NA	NA	NA	NA	NA	NA	NA
chr1	19543349	19543349	T	C	UTR3	EMC1	NM_015047:c.*2448A>G,NM_001271429:c.*2448A>G,NM_001271428:c.*2448A>G,NM_001271427:c.*2448A>G	NA	NA	NA	NA	NA	NA	NA	NA	NA	NA	NA	NA	NA	NA	NA	NA	NA	NA	NA	NA	NA	NA	NA	NA	NA	NA	NA	NA	NA	NA	NA	NA	NA	NA	NA	NA
chr1	19543356	19543356	T	C	UTR3	EMC1	NM_015047:c.*2441A>G,NM_001271429:c.*2441A>G,NM_001271428:c.*2441A>G,NM_001271427:c.*2441A>G	NA	NA	NA	NA	NA	NA	NA	NA	NA	NA	NA	NA	NA	NA	NA	NA	NA	NA	NA	NA	NA	NA	NA	NA	NA	NA	NA	NA	NA	NA	NA	NA	NA	NA	NA	NA
chr1	19543459	19543459	T	C	UTR3	EMC1	NM_015047:c.*2338A>G,NM_001271429:c.*2338A>G,NM_001271428:c.*2338A>G,NM_001271427:c.*2338A>G	NA	NA	NA	NA	NA	NA	NA	NA	NA	NA	NA	NA	NA	NA	NA	NA	NA	NA	NA	NA	NA	NA	NA	NA	NA	NA	NA	NA	NA	NA	NA	NA	NA	NA	NA	NA
chr1	19543465	19543465	T	C	UTR3	EMC1	NM_015047:c.*2332A>G,NM_001271429:c.*2332A>G,NM_001271428:c.*2332A>G,NM_001271427:c.*2332A>G	NA	NA	NA	NA	NA	NA	NA	NA	NA	NA	NA	NA	NA	NA	NA	NA	NA	NA	NA	NA	NA	NA	NA	NA	NA	NA	NA	NA	NA	NA	NA	NA	NA	NA	NA	NA
chr1	19543850	19543850	T	C	UTR3	EMC1	NM_015047:c.*1947A>G,NM_001271429:c.*1947A>G,NM_001271428:c.*1947A>G,NM_001271427:c.*1947A>G	NA	NA	NA	NA	NA	NA	NA	NA	NA	NA	NA	NA	NA	NA	NA	NA	NA	NA	NA	NA	NA	NA	NA	NA	NA	NA	NA	NA	NA	NA	NA	NA	NA	NA	NA	NA
chr1	19543973	19543973	T	C	UTR3	EMC1	NM_015047:c.*1824A>G,NM_001271429:c.*1824A>G,NM_001271428:c.*1824A>G,NM_001271427:c.*1824A>G	NA	NA	NA	NA	NA	NA	NA	NA	NA	NA	NA	NA	NA	NA	NA	NA	NA	NA	NA	NA	NA	NA	NA	NA	NA	NA	NA	NA	NA	NA	NA	NA	NA	NA	NA	NA
chr1	19566881	19566881	C	T	exonic	EMC1	NA	synonymous SNV	EMC1:NM_001271429:exon6:c.G630A:p.E210E,EMC1:NM_001271427:exon7:c.G696A:p.E232E,EMC1:NM_001271428:exon7:c.G696A:p.E232E,EMC1:NM_015047:exon7:c.G696A:p.E232E	0.1278	0.1094	0.1886	0.001	0.1181	0.1585	0.1347	0.0425	rs12084825	NA	NA	NA	NA	NA	NA	NA	NA	NA	NA	NA	NA	NA	NA	NA	NA	NA	NA	NA	NA	NA	NA	NA	NA	NA
chr1	19578192	19578192	G	A	UTR5	MRTO4	NM_016183:c.-138G>A	NA	NA	NA	NA	NA	NA	NA	NA	NA	NA	rs2294942	NA	NA	NA	NA	NA	NA	NA	NA	NA	NA	NA	NA	NA	NA	NA	NA	NA	NA	NA	NA	NA	NA	NA	NA	NA
chr1	19583636	19583636	C	T	exonic	MRTO4	NA	synonymous SNV	MRTO4:NM_016183:exon4:c.C270T:p.H90H	0.1679	0.1362	0.0817	0.0125	0.3098	0.1876	0.213	0.191	rs1126682	NA	NA	NA	NA	NA	NA	NA	NA	NA	NA	NA	NA	NA	NA	NA	NA	NA	NA	NA	NA	NA	NA	NA	NA	NA
chr1	19584004	19584004	G	A	exonic	MRTO4	NA	synonymous SNV	MRTO4:NM_016183:exon5:c.G330A:p.E110E	0.2271	0.4665	0.1602	0.1182	0.1536	0.2377	0.1865	0.1689	rs1042380	NA	NA	NA	NA	NA	NA	NA	NA	NA	NA	NA	NA	NA	NA	NA	NA	NA	NA	NA	NA	NA	NA	NA	NA	NA
chr1	19585545	19585545	G	A	UTR3	MRTO4	NM_016183:c.*221G>A	NA	NA	NA	NA	NA	NA	NA	NA	NA	NA	rs761305	NA	NA	NA	NA	NA	NA	NA	NA	NA	NA	NA	NA	NA	NA	NA	NA	NA	NA	NA	NA	NA	NA	NA	NA	NA
chr1	19585903	19585903	G	A	UTR3	MRTO4	NM_016183:c.*579G>A	NA	NA	NA	NA	NA	NA	NA	NA	NA	NA	rs9426684	NA	NA	NA	NA	NA	NA	NA	NA	NA	NA	NA	NA	NA	NA	NA	NA	NA	NA	NA	NA	NA	NA	NA	NA	NA
chr1	19585933	19585933	G	A	UTR3	MRTO4	NM_016183:c.*609G>A	NA	NA	NA	NA	NA	NA	NA	NA	NA	NA	rs9426685	NA	NA	NA	NA	NA	NA	NA	NA	NA	NA	NA	NA	NA	NA	NA	NA	NA	NA	NA	NA	NA	NA	NA	NA	NA
chr1	19586015	19586015	G	T	UTR3	MRTO4	NM_016183:c.*691G>T	NA	NA	NA	NA	NA	NA	NA	NA	NA	NA	rs9426686	NA	NA	NA	NA	NA	NA	NA	NA	NA	NA	NA	NA	NA	NA	NA	NA	NA	NA	NA	NA	NA	NA	NA	NA	NA
chr1	19586294	19586294	A	G	UTR3	MRTO4	NM_016183:c.*970A>G	NA	NA	NA	NA	NA	NA	NA	NA	NA	NA	rs1063984	NA	NA	NA	NA	NA	NA	NA	NA	NA	NA	NA	NA	NA	NA	NA	NA	NA	NA	NA	NA	NA	NA	NA	NA	NA
chr1	19586360	19586360	T	C	UTR3	MRTO4	NM_016183:c.*1036T>C	NA	NA	NA	NA	NA	NA	NA	NA	NA	NA	rs1063985	NA	NA	NA	NA	NA	NA	NA	NA	NA	NA	NA	NA	NA	NA	NA	NA	NA	NA	NA	NA	NA	NA	NA	NA	NA
chr1	19586458	19586458	A	G	UTR3	MRTO4	NM_016183:c.*1134A>G	NA	NA	NA	NA	NA	NA	NA	NA	NA	NA	NA	NA	NA	NA	NA	NA	NA	NA	NA	NA	NA	NA	NA	NA	NA	NA	NA	NA	NA	NA	NA	NA	NA	NA	NA	NA
chr1	19586501	19586501	A	G	UTR3	MRTO4	NM_016183:c.*1177A>G	NA	NA	NA	NA	NA	NA	NA	NA	NA	NA	rs1140996	NA	NA	NA	NA	NA	NA	NA	NA	NA	NA	NA	NA	NA	NA	NA	NA	NA	NA	NA	NA	NA	NA	NA	NA	NA
chr1	19586571	19586571	T	C	UTR3	MRTO4	NM_016183:c.*1247T>C	NA	NA	NA	NA	NA	NA	NA	NA	NA	NA	rs1063986	NA	NA	NA	NA	NA	NA	NA	NA	NA	NA	NA	NA	NA	NA	NA	NA	NA	NA	NA	NA	NA	NA	NA	NA	NA
chr1	19592812	19592812	T	G	ncRNA_exonic	AKR7L	NA	NA	NA	NA	NA	NA	NA	NA	NA	NA	NA	rs13374620	NA	NA	NA	NA	NA	NA	NA	NA	NA	NA	NA	NA	NA	NA	NA	NA	NA	NA	NA	NA	NA	NA	NA	NA	NA
chr1	19596124	19596124	C	T	ncRNA_exonic	AKR7L	NA	NA	NA	0.6867	0.4352	0.755	0.7756	0.7588	0.6714	0.6947	0.7836	rs2235794	0.01	D	1	D	0.997	D	0	D	0	P	.	.	.	.	-0.962	T	0	T	0.414	4.145	21.4	3.88	2.161	7.077	14.909
chr1	19609254	19609254	T	C	exonic	AKR7A3	NA	nonsynonymous SNV	AKR7A3:NM_012067:exon7:c.A967G:p.T323A	0.8271	0.7477	0.838	0.8158	0.858	0.8246	0.8194	0.8732	rs1738025	1	T	0	B	0	B	0	N	1	P	.	.	3.73	T	-0.989	T	0	T	0.034	-1.671	0.012	3.59	0.487	3.65	8.893
chr1	19611227	19611227	G	A	exonic	AKR7A3	NA	synonymous SNV	AKR7A3:NM_012067:exon5:c.C657T:p.P219P	0.1678	0.1322	0.086	0.0124	0.1653	0.1818	0.1971	0.272	rs1065658	NA	NA	NA	NA	NA	NA	NA	NA	NA	NA	NA	NA	NA	NA	NA	NA	NA	NA	NA	NA	NA	NA	NA	NA	NA
chr1	19611241	19611241	T	C	exonic	AKR7A3	NA	nonsynonymous SNV	AKR7A3:NM_012067:exon5:c.A643G:p.N215D	0.8247	0.6594	0.8398	0.8202	0.8638	0.832	0.8194	0.8752	rs1738023	1	T	0	B	0.001	B	0	N	1	P	.	.	1.89	T	-0.957	T	0	T	0.009	-1.422	0.021	3.02	0.497	1.232	8.979
chr1	19620103	19620103	T	C	ncRNA_exonic	LOC100506730	NA	NA	NA	NA	NA	NA	NA	NA	NA	NA	NA	NA	NA	NA	NA	NA	NA	NA	NA	NA	NA	NA	NA	NA	NA	NA	NA	NA	NA	NA	NA	NA	NA	NA	NA	NA	NA
chr1	19620127	19620127	T	C	ncRNA_exonic	LOC100506730	NA	NA	NA	NA	NA	NA	NA	NA	NA	NA	NA	NA	NA	NA	NA	NA	NA	NA	NA	NA	NA	NA	NA	NA	NA	NA	NA	NA	NA	NA	NA	NA	NA	NA	NA	NA	NA
chr1	19620137	19620137	T	C	ncRNA_exonic	LOC100506730	NA	NA	NA	NA	NA	NA	NA	NA	NA	NA	NA	NA	NA	NA	NA	NA	NA	NA	NA	NA	NA	NA	NA	NA	NA	NA	NA	NA	NA	NA	NA	NA	NA	NA	NA	NA	NA
chr1	19620461	19620461	T	C	ncRNA_exonic	LOC100506730	NA	NA	NA	NA	NA	NA	NA	NA	NA	NA	NA	NA	NA	NA	NA	NA	NA	NA	NA	NA	NA	NA	NA	NA	NA	NA	NA	NA	NA	NA	NA	NA	NA	NA	NA	NA	NA
chr1	19620478	19620478	T	C	ncRNA_exonic	LOC100506730	NA	NA	NA	NA	NA	NA	NA	NA	NA	NA	NA	NA	NA	NA	NA	NA	NA	NA	NA	NA	NA	NA	NA	NA	NA	NA	NA	NA	NA	NA	NA	NA	NA	NA	NA	NA	NA
chr1	19620654	19620654	T	C	ncRNA_exonic	LOC100506730	NA	NA	NA	NA	NA	NA	NA	NA	NA	NA	NA	NA	NA	NA	NA	NA	NA	NA	NA	NA	NA	NA	NA	NA	NA	NA	NA	NA	NA	NA	NA	NA	NA	NA	NA	NA	NA
chr1	19620703	19620703	T	C	ncRNA_exonic	LOC100506730	NA	NA	NA	NA	NA	NA	NA	NA	NA	NA	NA	NA	NA	NA	NA	NA	NA	NA	NA	NA	NA	NA	NA	NA	NA	NA	NA	NA	NA	NA	NA	NA	NA	NA	NA	NA	NA
chr1	19629779	19629779	T	C	UTR3	AKR7A2	NM_003689:c.*940A>G	NA	NA	NA	NA	NA	NA	NA	NA	NA	NA	rs75708060	NA	NA	NA	NA	NA	NA	NA	NA	NA	NA	NA	NA	NA	NA	NA	NA	NA	NA	NA	NA	NA	NA	NA	NA	NA
chr1	19635011	19635011	C	T	exonic	AKR7A2	NA	nonsynonymous SNV	AKR7A2:NM_003689:exon2:c.G424A:p.A142T	0.0639	0.029	0.0394	0.0007	0.0575	0.0932	0.0683	0.02	rs1043657	0.02	D	0.999	D	0.952	D	0	D	1	P	2.02	M	3.66	T	-1.098	T	0.001	T	0.331	1.272	10.15	0.911	0.384	2.267	5.664
chr1	19653885	19653885	C	A	exonic	PQLC2	NA	synonymous SNV	PQLC2:NM_001040125:exon7:c.C783A:p.G261G,PQLC2:NM_001040126:exon7:c.C588A:p.G196G,PQLC2:NM_001287531:exon7:c.C450A:p.G150G,PQLC2:NM_017765:exon8:c.C783A:p.G261G	NA	NA	NA	NA	NA	NA	NA	NA	NA	NA	NA	NA	NA	NA	NA	NA	NA	NA	NA	NA	NA	NA	NA	NA	NA	NA	NA	NA	NA	NA	NA	NA	NA	NA
chr1	19655066	19655066	A	G	exonic	PQLC2	NA	nonsynonymous SNV	PQLC2:NM_001040125:exon8:c.A805G:p.I269V,PQLC2:NM_001040126:exon8:c.A610G:p.I204V,PQLC2:NM_001287531:exon8:c.A472G:p.I158V,PQLC2:NM_017765:exon9:c.A805G:p.I269V	NA	NA	NA	NA	NA	NA	NA	NA	NA	.	.	0.004	B	0.014	B	0.002	N	1	D	1.755	L	0.75	T	-1.008	T	0.116	T	0.615	0.998	9.077	4.45	1.759	5.82	11.362
chr1	19655630	19655630	A	G	UTR3	PQLC2	NM_001040126:c.*493A>G,NM_001040125:c.*493A>G,NM_001287531:c.*493A>G,NM_017765:c.*493A>G	NA	NA	NA	NA	NA	NA	NA	NA	NA	NA	NA	NA	NA	NA	NA	NA	NA	NA	NA	NA	NA	NA	NA	NA	NA	NA	NA	NA	NA	NA	NA	NA	NA	NA	NA	NA
chr1	19655770	19655770	C	T	UTR3	PQLC2	NM_001040126:c.*633C>T,NM_001040125:c.*633C>T,NM_001287531:c.*633C>T,NM_017765:c.*633C>T	NA	NA	NA	NA	NA	NA	NA	NA	NA	NA	NA	NA	NA	NA	NA	NA	NA	NA	NA	NA	NA	NA	NA	NA	NA	NA	NA	NA	NA	NA	NA	NA	NA	NA	NA	NA
chr1	19943823	19943823	C	A	intronic	MINOS1,MINOS1-NBL1	NA	NA	NA	NA	NA	NA	NA	NA	NA	NA	NA	rs2294629	NA	NA	NA	NA	NA	NA	NA	NA	NA	NA	NA	NA	NA	NA	NA	NA	NA	NA	NA	NA	NA	NA	NA	NA	NA
chr1	19953118	19953118	G	T	UTR3	MINOS1	NM_001032363:c.*223G>T,NM_001204083:c.*278G>T,NM_001204082:c.*223G>T	NA	NA	NA	NA	NA	NA	NA	NA	NA	NA	rs1534985	NA	NA	NA	NA	NA	NA	NA	NA	NA	NA	NA	NA	NA	NA	NA	NA	NA	NA	NA	NA	NA	NA	NA	NA	NA
chr1	19954014	19954014	G	T	UTR3	MINOS1	NM_001032363:c.*1119G>T,NM_001204083:c.*1174G>T,NM_001204082:c.*1119G>T	NA	NA	NA	NA	NA	NA	NA	NA	NA	NA	rs880554	NA	NA	NA	NA	NA	NA	NA	NA	NA	NA	NA	NA	NA	NA	NA	NA	NA	NA	NA	NA	NA	NA	NA	NA	NA
chr1	19955055	19955055	A	G	UTR3	MINOS1	NM_001032363:c.*2160A>G,NM_001204083:c.*2215A>G,NM_001204082:c.*2160A>G	NA	NA	NA	NA	NA	NA	NA	NA	NA	NA	NA	NA	NA	NA	NA	NA	NA	NA	NA	NA	NA	NA	NA	NA	NA	NA	NA	NA	NA	NA	NA	NA	NA	NA	NA	NA
chr1	19955069	19955069	A	G	UTR3	MINOS1	NM_001032363:c.*2174A>G,NM_001204083:c.*2229A>G,NM_001204082:c.*2174A>G	NA	NA	NA	NA	NA	NA	NA	NA	NA	NA	NA	NA	NA	NA	NA	NA	NA	NA	NA	NA	NA	NA	NA	NA	NA	NA	NA	NA	NA	NA	NA	NA	NA	NA	NA	NA
chr1	19984103	19984103	-	C	UTR3	MINOS1-NBL1,NBL1	NM_001204089:c.*481_*482insC,NM_001204088:c.*481_*482insC;NM_182744:c.*481_*482insC,NM_001278164:c.*481_*482insC,NM_001278165:c.*481_*482insC,NM_001204084:c.*481_*482insC,NM_005380:c.*481_*482insC,NM_001204085:c.*481_*482insC,NM_001204086:c.*481_*482insC,NM_001278166:c.*481_*482insC	NA	NA	NA	NA	NA	NA	NA	NA	NA	NA	NA	NA	NA	NA	NA	NA	NA	NA	NA	NA	NA	NA	NA	NA	NA	NA	NA	NA	NA	NA	NA	NA	NA	NA	NA	NA
chr1	19984346	19984346	A	G	UTR3	MINOS1-NBL1,NBL1	NM_001204089:c.*724A>G,NM_001204088:c.*724A>G;NM_182744:c.*724A>G,NM_001278164:c.*724A>G,NM_001278165:c.*724A>G,NM_001204084:c.*724A>G,NM_005380:c.*724A>G,NM_001204085:c.*724A>G,NM_001204086:c.*724A>G,NM_001278166:c.*724A>G	NA	NA	NA	NA	NA	NA	NA	NA	NA	NA	rs1049959	NA	NA	NA	NA	NA	NA	NA	NA	NA	NA	NA	NA	NA	NA	NA	NA	NA	NA	NA	NA	NA	NA	NA	NA	NA
chr1	19984461	19984461	C	T	UTR3	MINOS1-NBL1,NBL1	NM_001204089:c.*839C>T,NM_001204088:c.*839C>T;NM_182744:c.*839C>T,NM_001278164:c.*839C>T,NM_001278165:c.*839C>T,NM_001204084:c.*839C>T,NM_005380:c.*839C>T,NM_001204085:c.*839C>T,NM_001204086:c.*839C>T,NM_001278166:c.*839C>T	NA	NA	NA	NA	NA	NA	NA	NA	NA	NA	rs3087566	NA	NA	NA	NA	NA	NA	NA	NA	NA	NA	NA	NA	NA	NA	NA	NA	NA	NA	NA	NA	NA	NA	NA	NA	NA
chr1	20097822	20097822	G	A	exonic	TMCO4	NA	synonymous SNV	TMCO4:NM_181719:exon5:c.C333T:p.D111D	0.112	0.1151	0.0497	0.001	0.1724	0.1273	0.128	0.1252	rs11551819	NA	NA	NA	NA	NA	NA	NA	NA	NA	NA	NA	NA	NA	NA	NA	NA	NA	NA	NA	NA	NA	NA	NA	NA	NA
chr1	20238343	20238343	A	G	UTR3	OTUD3	NM_015207:c.*4104A>G	NA	NA	NA	NA	NA	NA	NA	NA	NA	NA	rs1046548	NA	NA	NA	NA	NA	NA	NA	NA	NA	NA	NA	NA	NA	NA	NA	NA	NA	NA	NA	NA	NA	NA	NA	NA	NA
chr1	20238860	20238860	C	G	UTR3	OTUD3	NM_015207:c.*4621C>G	NA	NA	NA	NA	NA	NA	NA	NA	NA	NA	rs3738122	NA	NA	NA	NA	NA	NA	NA	NA	NA	NA	NA	NA	NA	NA	NA	NA	NA	NA	NA	NA	NA	NA	NA	NA	NA
chr1	20809385	20809385	-	GT	UTR3	CAMK2N1	NM_018584:c.*756_*757insAC	NA	NA	NA	NA	NA	NA	NA	NA	NA	NA	rs71010558	NA	NA	NA	NA	NA	NA	NA	NA	NA	NA	NA	NA	NA	NA	NA	NA	NA	NA	NA	NA	NA	NA	NA	NA	NA
chr1	20826685	20826685	T	A	UTR3	MUL1	NM_024544:c.*498A>T	NA	NA	NA	NA	NA	NA	NA	NA	NA	NA	rs582984	NA	NA	NA	NA	NA	NA	NA	NA	NA	NA	NA	NA	NA	NA	NA	NA	NA	NA	NA	NA	NA	NA	NA	NA	NA
chr1	20826686	20826686	C	A	UTR3	MUL1	NM_024544:c.*497G>T	NA	NA	NA	NA	NA	NA	NA	NA	NA	NA	rs583346	NA	NA	NA	NA	NA	NA	NA	NA	NA	NA	NA	NA	NA	NA	NA	NA	NA	NA	NA	NA	NA	NA	NA	NA	NA
chr1	20826785	20826786	CT	-	UTR3	MUL1	NM_024544:c.*398_*397delAG	NA	NA	NA	NA	NA	NA	NA	NA	NA	NA	NA	NA	NA	NA	NA	NA	NA	NA	NA	NA	NA	NA	NA	NA	NA	NA	NA	NA	NA	NA	NA	NA	NA	NA	NA	NA
chr1	20826910	20826910	G	A	UTR3	MUL1	NM_024544:c.*273C>T	NA	NA	NA	NA	NA	NA	NA	NA	NA	NA	rs529974	NA	NA	NA	NA	NA	NA	NA	NA	NA	NA	NA	NA	NA	NA	NA	NA	NA	NA	NA	NA	NA	NA	NA	NA	NA
chr1	20827144	20827144	A	-	UTR3	MUL1	NM_024544:c.*39delT	NA	NA	0.0463	0.0483	0.0289	0	0.0726	0.051	0.0583	0.0575	rs146877909	NA	NA	NA	NA	NA	NA	NA	NA	NA	NA	NA	NA	NA	NA	NA	NA	NA	NA	NA	NA	NA	NA	NA	NA	NA
chr1	20829761	20829761	A	C	exonic	MUL1	NA	nonsynonymous SNV	MUL1:NM_024544:exon2:c.T162G:p.I54M	0.0197	0.004	0.0148	0	0.0353	0.0248	0.0322	0.0156	rs150868809	0.12	T	0.933	P	0.486	P	0	D	0.977	D	1.995	M	1.52	T	-1.141	T	0.03	T	0.319	3.276	17	2.38	0.162	0.578	7.401
chr1	20977000	20977000	A	C	exonic	PINK1	NA	nonsynonymous SNV	PINK1:NM_032409:exon8:c.A1562C:p.N521T	0.2974	0.2679	0.229	0.3596	0.3665	0.2795	0.2907	0.3763	rs1043424	0.24	T	0.022	B	0.006	B	0.169	N	1	P	1.1	L	-0.81	T	-1.033	T	0	T	0.078	2.327	13.74	1.55	0.382	0.601	7.4
chr1	20977221	20977221	A	T	ncRNA_exonic	PINK1-AS	NA	NA	NA	0.8639	0.7996	0.8137	0.8094	0.9143	0.8784	0.8924	0.8852	rs686658	NA	NA	NA	NA	NA	NA	NA	NA	NA	NA	NA	NA	NA	NA	NA	NA	NA	NA	NA	NA	NA	NA	NA	NA	NA
chr1	20977365	20977365	C	G	ncRNA_exonic	PINK1-AS	NA	NA	NA	NA	NA	NA	NA	NA	NA	NA	NA	rs513414	NA	NA	NA	NA	NA	NA	NA	NA	NA	NA	NA	NA	NA	NA	NA	NA	NA	NA	NA	NA	NA	NA	NA	NA	NA
chr1	20977380	20977380	T	C	ncRNA_exonic	PINK1-AS	NA	NA	NA	NA	NA	NA	NA	NA	NA	NA	NA	rs1043443	NA	NA	NA	NA	NA	NA	NA	NA	NA	NA	NA	NA	NA	NA	NA	NA	NA	NA	NA	NA	NA	NA	NA	NA	NA
chr1	20977748	20977748	T	G	ncRNA_exonic	PINK1-AS	NA	NA	NA	NA	NA	NA	NA	NA	NA	NA	NA	rs1043502	NA	NA	NA	NA	NA	NA	NA	NA	NA	NA	NA	NA	NA	NA	NA	NA	NA	NA	NA	NA	NA	NA	NA	NA	NA
chr1	20977856	20977856	T	C	ncRNA_exonic	PINK1-AS	NA	NA	NA	NA	NA	NA	NA	NA	NA	NA	NA	rs2078073	NA	NA	NA	NA	NA	NA	NA	NA	NA	NA	NA	NA	NA	NA	NA	NA	NA	NA	NA	NA	NA	NA	NA	NA	NA
chr1	20978457	20978457	T	C	ncRNA_exonic	PINK1-AS	NA	NA	NA	NA	NA	NA	NA	NA	NA	NA	NA	rs1131982	NA	NA	NA	NA	NA	NA	NA	NA	NA	NA	NA	NA	NA	NA	NA	NA	NA	NA	NA	NA	NA	NA	NA	NA	NA
chr1	20978832	20978832	T	C	UTR3	DDOST	NM_005216:c.*40A>G	NA	NA	0.8695	0.782	0.8247	0.8308	0.9099	0.885	0.8908	0.8925	rs6893	NA	NA	NA	NA	NA	NA	NA	NA	NA	NA	NA	NA	NA	NA	NA	NA	NA	NA	NA	NA	NA	NA	NA	NA	NA
chr1	20982631	20982631	G	A	exonic	DDOST	NA	synonymous SNV	DDOST:NM_005216:exon3:c.C366T:p.G122G	0.5844	0.7323	0.5532	0.3939	0.6314	0.6033	0.5683	0.5183	rs4704	NA	NA	NA	NA	NA	NA	NA	NA	NA	NA	NA	NA	NA	NA	NA	NA	NA	NA	NA	NA	NA	NA	NA	NA	NA
chr1	20987873	20987873	G	C	exonic	DDOST	NA	nonsynonymous SNV	DDOST:NM_005216:exon1:c.C22G:p.R8G	0.9925	0.9175	0.995	1	1	0.9996	0.994	1	rs537816	1	T	0	B	0	B	0	N	1	P	0	N	0.88	T	-0.922	T	0	T	0.21	-0.473	1.82	3.4	1.505	0.219	5.342
chr1	21047092	21047092	A	T	UTR3	SH2D5	NM_001103160:c.*1193T>A,NM_001103161:c.*1193T>A	NA	NA	NA	NA	NA	NA	NA	NA	NA	NA	rs671905	NA	NA	NA	NA	NA	NA	NA	NA	NA	NA	NA	NA	NA	NA	NA	NA	NA	NA	NA	NA	NA	NA	NA	NA	NA
chr1	21047616	21047616	G	A	UTR3	SH2D5	NM_001103160:c.*669C>T,NM_001103161:c.*669C>T	NA	NA	NA	NA	NA	NA	NA	NA	NA	NA	rs637990	NA	NA	NA	NA	NA	NA	NA	NA	NA	NA	NA	NA	NA	NA	NA	NA	NA	NA	NA	NA	NA	NA	NA	NA	NA
chr1	21133156	21133157	TT	-	UTR3	EIF4G3	NM_001198801:c.*656_*655delAA,NM_001198802:c.*656_*655delAA,NM_003760:c.*656_*655delAA	NA	NA	NA	NA	NA	NA	NA	NA	NA	NA	NA	NA	NA	NA	NA	NA	NA	NA	NA	NA	NA	NA	NA	NA	NA	NA	NA	NA	NA	NA	NA	NA	NA	NA	NA	NA
chr1	21167404	21167404	A	G	exonic	EIF4G3	NA	synonymous SNV	EIF4G3:NM_003760:exon25:c.T3838C:p.L1280L,EIF4G3:NM_001198801:exon28:c.T3946C:p.L1316L,EIF4G3:NM_001198802:exon28:c.T3856C:p.L1286L	0.9831	0.8149	0.9914	1	1	0.9997	0.9945	0.9999	rs2230573	NA	NA	NA	NA	NA	NA	NA	NA	NA	NA	NA	NA	NA	NA	NA	NA	NA	NA	NA	NA	NA	NA	NA	NA	NA
chr1	21231397	21231397	C	T	exonic	EIF4G3	NA	synonymous SNV	EIF4G3:NM_003760:exon10:c.G1563A:p.E521E,EIF4G3:NM_001198801:exon12:c.G1560A:p.E520E,EIF4G3:NM_001198802:exon13:c.G1581A:p.E527E	NA	NA	NA	NA	NA	NA	NA	NA	NA	NA	NA	NA	NA	NA	NA	NA	NA	NA	NA	NA	NA	NA	NA	NA	NA	NA	NA	NA	NA	NA	NA	NA	NA	NA
chr1	21267993	21267993	G	C	exonic	EIF4G3	NA	nonsynonymous SNV	EIF4G3:NM_003760:exon9:c.C1486G:p.P496A,EIF4G3:NM_001198801:exon11:c.C1483G:p.P495A,EIF4G3:NM_001198802:exon12:c.C1504G:p.P502A,EIF4G3:NM_001198803:exon14:c.C1519G:p.P507A	0.028	0.0055	0.0115	0	0.0629	0.0378	0.0338	0.0133	rs35176330	0.22	T	0.649	P	0.269	B	0	D	1	D	0.55	N	1.99	T	-1.077	T	0.01	T	0.368	1.286	10.2	5.1	1.508	3.974	13.876
chr1	21544791	21544791	T	C	UTR3	ECE1	NM_001113347:c.*1657A>G,NM_001397:c.*1657A>G,NM_001113348:c.*1657A>G,NM_001113349:c.*1657A>G	NA	NA	NA	NA	NA	NA	NA	NA	NA	NA	rs6701077	NA	NA	NA	NA	NA	NA	NA	NA	NA	NA	NA	NA	NA	NA	NA	NA	NA	NA	NA	NA	NA	NA	NA	NA	NA
chr1	21546385	21546385	C	T	UTR3	ECE1	NM_001113347:c.*63G>A,NM_001397:c.*63G>A,NM_001113348:c.*63G>A,NM_001113349:c.*63G>A	NA	NA	NA	NA	NA	NA	NA	NA	NA	NA	NA	NA	NA	NA	NA	NA	NA	NA	NA	NA	NA	NA	NA	NA	NA	NA	NA	NA	NA	NA	NA	NA	NA	NA	NA	NA
chr1	21573722	21573722	G	A	exonic	ECE1	NA	synonymous SNV	ECE1:NM_001113347:exon7:c.C1119T:p.T373T,ECE1:NM_001113349:exon8:c.C1146T:p.T382T,ECE1:NM_001113348:exon9:c.C1107T:p.T369T,ECE1:NM_001397:exon9:c.C1155T:p.T385T	0.2204	0.0526	0.2071	0.1339	0.2591	0.2684	0.2522	0.1696	rs2229450	NA	NA	NA	NA	NA	NA	NA	NA	NA	NA	NA	NA	NA	NA	NA	NA	NA	NA	NA	NA	NA	NA	NA	NA	NA
chr1	21625145	21625145	T	C	ncRNA_exonic	LOC100506801	NA	NA	NA	NA	NA	NA	NA	NA	NA	NA	NA	rs10916958	NA	NA	NA	NA	NA	NA	NA	NA	NA	NA	NA	NA	NA	NA	NA	NA	NA	NA	NA	NA	NA	NA	NA	NA	NA
chr1	21671943	21671943	T	G	UTR5	ECE1	NM_001113348:c.-72A>C	NA	NA	NA	NA	NA	NA	NA	NA	NA	NA	rs2072654	NA	NA	NA	NA	NA	NA	NA	NA	NA	NA	NA	NA	NA	NA	NA	NA	NA	NA	NA	NA	NA	NA	NA	NA	NA
chr1	21793527	21793527	C	T	intronic	NBPF3	NA	NA	NA	NA	NA	NA	NA	NA	NA	NA	NA	rs4061675	NA	NA	NA	NA	NA	NA	NA	NA	NA	NA	NA	NA	NA	NA	NA	NA	NA	NA	NA	NA	NA	NA	NA	NA	NA
chr1	21793611	21793611	C	T	intronic	NBPF3	NA	NA	NA	NA	NA	NA	NA	NA	NA	NA	NA	rs7411816	NA	NA	NA	NA	NA	NA	NA	NA	NA	NA	NA	NA	NA	NA	NA	NA	NA	NA	NA	NA	NA	NA	NA	NA	NA
chr1	21793691	21793691	C	T	intronic	NBPF3	NA	NA	NA	NA	NA	NA	NA	NA	NA	NA	NA	rs4061673	NA	NA	NA	NA	NA	NA	NA	NA	NA	NA	NA	NA	NA	NA	NA	NA	NA	NA	NA	NA	NA	NA	NA	NA	NA
chr1	21793735	21793735	C	G	intronic	NBPF3	NA	NA	NA	NA	NA	NA	NA	NA	NA	NA	NA	rs1001261	NA	NA	NA	NA	NA	NA	NA	NA	NA	NA	NA	NA	NA	NA	NA	NA	NA	NA	NA	NA	NA	NA	NA	NA	NA
chr1	21795303	21795303	G	C	exonic	NBPF3	NA	nonsynonymous SNV	NBPF3:NM_001256416:exon3:c.G256C:p.E86Q,NBPF3:NM_032264:exon3:c.G256C:p.E86Q	NA	NA	NA	NA	NA	NA	NA	NA	NA	0.15	T	0.998	D	0.956	D	.	.	1	N	1.39	L	4.16	T	-1.014	T	0.02	T	0.064	1.526	11.05	-1.74	-0.535	-0.03	4.343
chr1	21808159	21808159	G	A	exonic	NBPF3	NA	synonymous SNV	NBPF3:NM_001256417:exon12:c.G1293A:p.S431S,NBPF3:NM_001256416:exon13:c.G1467A:p.S489S,NBPF3:NM_032264:exon13:c.G1503A:p.S501S	0.4913	0.3451	0.5053	0.5062	0.4828	0.4849	0.5023	0.589	rs71512991	NA	NA	NA	NA	NA	NA	NA	NA	NA	NA	NA	NA	NA	NA	NA	NA	NA	NA	NA	NA	NA	NA	NA	NA	NA
chr1	21809014	21809014	G	C	exonic	NBPF3	NA	nonsynonymous SNV	NBPF3:NM_001256417:exon13:c.G1434C:p.K478N,NBPF3:NM_001256416:exon14:c.G1608C:p.K536N,NBPF3:NM_032264:exon14:c.G1644C:p.K548N	0.6709	0.5	0.5833	0.6389	1	0.6977	1	0.6667	rs4654934	1	T	0	B	0	B	.	.	1	P	-1.155	N	3.28	T	-0.935	T	0.004	T	0.169	-3.117	0.001	-0.349	-0.793	-0.47	.
chr1	21809750	21809750	T	C	exonic	NBPF3	NA	synonymous SNV	NBPF3:NM_001256417:exon14:c.T1563C:p.Y521Y,NBPF3:NM_001256416:exon15:c.T1737C:p.Y579Y,NBPF3:NM_032264:exon15:c.T1773C:p.Y591Y	0.7113	0.4226	0.768	0.7381	0.7007	0.6919	0.7318	0.8968	rs2651399	NA	NA	NA	NA	NA	NA	NA	NA	NA	NA	NA	NA	NA	NA	NA	NA	NA	NA	NA	NA	NA	NA	NA	NA	NA
chr1	21809924	21809924	G	C	UTR3	NBPF3	NM_001256416:c.*45G>C,NM_001256417:c.*45G>C,NM_032264:c.*45G>C	NA	NA	0.9921	0.9617	0.9964	1	1	0.9982	1	0.9987	rs1966022	NA	NA	NA	NA	NA	NA	NA	NA	NA	NA	NA	NA	NA	NA	NA	NA	NA	NA	NA	NA	NA	NA	NA	NA	NA
chr1	21810022	21810022	A	T	UTR3	NBPF3	NM_001256416:c.*143A>T,NM_001256417:c.*143A>T,NM_032264:c.*143A>T	NA	NA	NA	NA	NA	NA	NA	NA	NA	NA	rs1966023	NA	NA	NA	NA	NA	NA	NA	NA	NA	NA	NA	NA	NA	NA	NA	NA	NA	NA	NA	NA	NA	NA	NA	NA	NA
chr1	21810055	21810055	G	A	UTR3	NBPF3	NM_001256416:c.*176G>A,NM_001256417:c.*176G>A,NM_032264:c.*176G>A	NA	NA	NA	NA	NA	NA	NA	NA	NA	NA	rs1966024	NA	NA	NA	NA	NA	NA	NA	NA	NA	NA	NA	NA	NA	NA	NA	NA	NA	NA	NA	NA	NA	NA	NA	NA	NA
chr1	21810173	21810173	G	A	UTR3	NBPF3	NM_001256416:c.*294G>A,NM_001256417:c.*294G>A,NM_032264:c.*294G>A	NA	NA	NA	NA	NA	NA	NA	NA	NA	NA	rs75864255	NA	NA	NA	NA	NA	NA	NA	NA	NA	NA	NA	NA	NA	NA	NA	NA	NA	NA	NA	NA	NA	NA	NA	NA	NA
chr1	21810202	21810202	T	G	UTR3	NBPF3	NM_001256416:c.*323T>G,NM_001256417:c.*323T>G,NM_032264:c.*323T>G	NA	NA	NA	NA	NA	NA	NA	NA	NA	NA	rs1966025	NA	NA	NA	NA	NA	NA	NA	NA	NA	NA	NA	NA	NA	NA	NA	NA	NA	NA	NA	NA	NA	NA	NA	NA	NA
chr1	21811006	21811006	C	T	UTR3	NBPF3	NM_001256416:c.*1127C>T,NM_001256417:c.*1127C>T,NM_032264:c.*1127C>T	NA	NA	NA	NA	NA	NA	NA	NA	NA	NA	NA	NA	NA	NA	NA	NA	NA	NA	NA	NA	NA	NA	NA	NA	NA	NA	NA	NA	NA	NA	NA	NA	NA	NA	NA	NA
chr1	21811017	21811017	T	C	UTR3	NBPF3	NM_001256416:c.*1138T>C,NM_001256417:c.*1138T>C,NM_032264:c.*1138T>C	NA	NA	NA	NA	NA	NA	NA	NA	NA	NA	NA	NA	NA	NA	NA	NA	NA	NA	NA	NA	NA	NA	NA	NA	NA	NA	NA	NA	NA	NA	NA	NA	NA	NA	NA	NA
chr1	21811127	21811127	G	A	UTR3	NBPF3	NM_001256416:c.*1248G>A,NM_001256417:c.*1248G>A,NM_032264:c.*1248G>A	NA	NA	NA	NA	NA	NA	NA	NA	NA	NA	NA	NA	NA	NA	NA	NA	NA	NA	NA	NA	NA	NA	NA	NA	NA	NA	NA	NA	NA	NA	NA	NA	NA	NA	NA	NA
chr1	21923544	21923544	C	G	UTR3	RAP1GAP	NM_001145658:c.*248G>C,NM_001145657:c.*248G>C,NM_002885:c.*248G>C	NA	NA	NA	NA	NA	NA	NA	NA	NA	NA	rs1049396	NA	NA	NA	NA	NA	NA	NA	NA	NA	NA	NA	NA	NA	NA	NA	NA	NA	NA	NA	NA	NA	NA	NA	NA	NA
chr1	21924200	21924200	G	T	UTR3	RAP1GAP	NM_001145658:c.*13C>A,NM_001145657:c.*13C>A,NM_002885:c.*13C>A	NA	NA	NA	NA	NA	NA	NA	NA	NA	NA	NA	NA	NA	NA	NA	NA	NA	NA	NA	NA	NA	NA	NA	NA	NA	NA	NA	NA	NA	NA	NA	NA	NA	NA	NA	NA
chr1	21924201	21924201	G	T	UTR3	RAP1GAP	NM_001145658:c.*12C>A,NM_001145657:c.*12C>A,NM_002885:c.*12C>A	NA	NA	0.0002	0	0	0	0	0.0004	0	0	rs199613456	NA	NA	NA	NA	NA	NA	NA	NA	NA	NA	NA	NA	NA	NA	NA	NA	NA	NA	NA	NA	NA	NA	NA	NA	NA
chr1	21924457	21924457	C	G	exonic	RAP1GAP	NA	nonsynonymous SNV	RAP1GAP:NM_001145658:exon23:c.G2172C:p.Q724H,RAP1GAP:NM_002885:exon23:c.G1980C:p.Q660H,RAP1GAP:NM_001145657:exon25:c.G2034C:p.Q678H	NA	NA	NA	NA	NA	NA	NA	NA	NA	0.09	T	0.001	B	0.002	B	0	U	1	N	0	N	-2.42	D	-0.558	T	0.431	T	0.208	1.741	11.78	2.19	1.012	0.829	4.301
chr1	21940555	21940555	C	T	exonic	RAP1GAP	NA	nonsynonymous SNV	RAP1GAP:NM_001145658:exon8:c.G511A:p.A171T,RAP1GAP:NM_002885:exon8:c.G319A:p.A107T,RAP1GAP:NM_001145657:exon9:c.G319A:p.A107T	0.4351	0.3814	0.2875	0.4109	0.47	0.4708	0.4047	0.4247	rs2275363	0.53	T	0.001	B	0.002	B	0.247	N	1	P	1.65	L	-3.27	D	-1.021	T	0	T	0.122	1.498	10.96	-1.45	-0.517	-1.035	10.547
chr1	22005665	22005665	C	T	UTR3	USP48	NM_032236:c.*245G>A	NA	NA	NA	NA	NA	NA	NA	NA	NA	NA	rs1059218	NA	NA	NA	NA	NA	NA	NA	NA	NA	NA	NA	NA	NA	NA	NA	NA	NA	NA	NA	NA	NA	NA	NA	NA	NA
chr1	22054427	22054427	C	A	UTR3	USP48	NM_001032730:c.*628G>T	NA	NA	NA	NA	NA	NA	NA	NA	NA	NA	rs16825896	NA	NA	NA	NA	NA	NA	NA	NA	NA	NA	NA	NA	NA	NA	NA	NA	NA	NA	NA	NA	NA	NA	NA	NA	NA
chr1	22150125	22150125	C	T	exonic	HSPG2	NA	synonymous SNV	HSPG2:NM_001291860:exon96:c.G12990A:p.K4330K,HSPG2:NM_005529:exon96:c.G12987A:p.K4329K	NA	NA	NA	NA	NA	NA	NA	NA	NA	NA	NA	NA	NA	NA	NA	NA	NA	NA	NA	NA	NA	NA	NA	NA	NA	NA	NA	NA	NA	NA	NA	NA	NA	NA
chr1	22150257	22150257	C	T	UTR3	LDLRAD2	NM_001013693:c.*1549C>T	NA	NA	0.4593	0.1442	0.5437	0.6513	0.4823	0.4963	0.4931	0.3407	rs3736357	NA	NA	NA	NA	NA	NA	NA	NA	NA	NA	NA	NA	NA	NA	NA	NA	NA	NA	NA	NA	NA	NA	NA	NA	NA
chr1	22352108	22352108	C	T	ncRNA_exonic	LINC00339	NA	NA	NA	NA	NA	NA	NA	NA	NA	NA	NA	rs11801382	NA	NA	NA	NA	NA	NA	NA	NA	NA	NA	NA	NA	NA	NA	NA	NA	NA	NA	NA	NA	NA	NA	NA	NA	NA
chr1	22356809	22356809	A	T	ncRNA_exonic	LINC00339	NA	NA	NA	NA	NA	NA	NA	NA	NA	NA	NA	rs1063116	NA	NA	NA	NA	NA	NA	NA	NA	NA	NA	NA	NA	NA	NA	NA	NA	NA	NA	NA	NA	NA	NA	NA	NA	NA
chr1	22356888	22356888	G	A	ncRNA_exonic	LINC00339	NA	NA	NA	NA	NA	NA	NA	NA	NA	NA	NA	rs1063117	NA	NA	NA	NA	NA	NA	NA	NA	NA	NA	NA	NA	NA	NA	NA	NA	NA	NA	NA	NA	NA	NA	NA	NA	NA
chr1	22356905	22356905	G	A	ncRNA_exonic	LINC00339	NA	NA	NA	NA	NA	NA	NA	NA	NA	NA	NA	rs1063118	NA	NA	NA	NA	NA	NA	NA	NA	NA	NA	NA	NA	NA	NA	NA	NA	NA	NA	NA	NA	NA	NA	NA	NA	NA
chr1	22357217	22357217	G	T	ncRNA_exonic	LINC00339	NA	NA	NA	NA	NA	NA	NA	NA	NA	NA	NA	rs760923	NA	NA	NA	NA	NA	NA	NA	NA	NA	NA	NA	NA	NA	NA	NA	NA	NA	NA	NA	NA	NA	NA	NA	NA	NA
chr1	22357549	22357549	G	T	ncRNA_exonic	LINC00339	NA	NA	NA	NA	NA	NA	NA	NA	NA	NA	NA	rs2473291	NA	NA	NA	NA	NA	NA	NA	NA	NA	NA	NA	NA	NA	NA	NA	NA	NA	NA	NA	NA	NA	NA	NA	NA	NA
chr1	22417964	22417964	T	C	exonic	CDC42	NA	nonsynonymous SNV	CDC42:NM_001791:exon6:c.T530C:p.L177P,CDC42:NM_001039802:exon7:c.T530C:p.L177P	NA	NA	NA	NA	NA	NA	NA	NA	NA	0	D	1	D	0.995	D	0	N	1	D	4.02	H	-0.31	T	0.624	D	0.668	D	0.918	3.055	16.2	5.22	1.978	5.916	13.929
chr1	22778456	22778456	C	A	UTR5	ZBTB40	NM_001083621:c.-37986C>A,NM_014870:c.-37986C>A	NA	NA	NA	NA	NA	NA	NA	NA	NA	NA	rs4655064	NA	NA	NA	NA	NA	NA	NA	NA	NA	NA	NA	NA	NA	NA	NA	NA	NA	NA	NA	NA	NA	NA	NA	NA	NA
chr1	22835677	22835677	A	G	exonic	ZBTB40	NA	nonsynonymous SNV	ZBTB40:NM_014870:exon9:c.A1784G:p.Y595C,ZBTB40:NM_001083621:exon10:c.A1784G:p.Y595C	0.7648	0.9102	0.896	0.8982	0.7065	0.7209	0.7302	0.7137	rs209729	0.24	T	0	B	0	B	0.668	N	1	P	-0.345	N	1.03	T	-1.05	T	0	T	0.039	1.07	9.371	0.925	-0.333	0.223	2.866
chr1	22846709	22846709	G	A	exonic	ZBTB40	NA	nonsynonymous SNV	ZBTB40:NM_014870:exon14:c.G2989A:p.V997M,ZBTB40:NM_001083621:exon15:c.G2989A:p.V997M	0.997	0.9992	0.9979	1	0.9976	0.9955	0.9967	0.9992	rs209720	0.3	T	0.001	B	0.001	B	0	N	1	P	-0.105	N	3.53	T	-0.944	T	0	T	0.085	0.539	6.919	5.79	1.023	2.3	8.282
chr1	22852904	22852904	G	A	UTR3	ZBTB40	NM_001083621:c.*15G>A,NM_014870:c.*15G>A	NA	NA	0.0821	0.0098	0.2556	0.3864	0.0658	0.0337	0.065	0.0506	rs2281355	NA	NA	NA	NA	NA	NA	NA	NA	NA	NA	NA	NA	NA	NA	NA	NA	NA	NA	NA	NA	NA	NA	NA	NA	NA
chr1	22854934	22854934	A	-	UTR3	ZBTB40	NM_001083621:c.*2045delA,NM_014870:c.*2045delA	NA	NA	NA	NA	NA	NA	NA	NA	NA	NA	NA	NA	NA	NA	NA	NA	NA	NA	NA	NA	NA	NA	NA	NA	NA	NA	NA	NA	NA	NA	NA	NA	NA	NA	NA	NA
chr1	22855346	22855346	C	T	UTR3	ZBTB40	NM_001083621:c.*2457C>T,NM_014870:c.*2457C>T	NA	NA	NA	NA	NA	NA	NA	NA	NA	NA	rs17277890	NA	NA	NA	NA	NA	NA	NA	NA	NA	NA	NA	NA	NA	NA	NA	NA	NA	NA	NA	NA	NA	NA	NA	NA	NA
chr1	22855441	22855441	C	T	UTR3	ZBTB40	NM_001083621:c.*2552C>T,NM_014870:c.*2552C>T	NA	NA	NA	NA	NA	NA	NA	NA	NA	NA	rs12137696	NA	NA	NA	NA	NA	NA	NA	NA	NA	NA	NA	NA	NA	NA	NA	NA	NA	NA	NA	NA	NA	NA	NA	NA	NA
chr1	23219493	23219493	T	C	exonic	EPHB2	NA	synonymous SNV	EPHB2:NM_001309192:exon7:c.T1545C:p.G515G,EPHB2:NM_001309193:exon7:c.T1545C:p.G515G,EPHB2:NM_004442:exon7:c.T1545C:p.G515G,EPHB2:NM_017449:exon7:c.T1545C:p.G515G	0.9963	0.9986	0.9984	1	0.9973	0.9943	0.9978	0.9993	rs309472	NA	NA	NA	NA	NA	NA	NA	NA	NA	NA	NA	NA	NA	NA	NA	NA	NA	NA	NA	NA	NA	NA	NA	NA	NA
chr1	23410140	23410140	G	-	UTR3	KDM1A	NM_001009999:c.*283delG,NM_015013:c.*283delG	NA	NA	NA	NA	NA	NA	NA	NA	NA	NA	rs201520274	NA	NA	NA	NA	NA	NA	NA	NA	NA	NA	NA	NA	NA	NA	NA	NA	NA	NA	NA	NA	NA	NA	NA	NA	NA
chr1	23410721	23410721	A	T	UTR3	LUZP1	NM_001142546:c.*4667T>A,NM_033631:c.*4667T>A	NA	NA	NA	NA	NA	NA	NA	NA	NA	NA	rs505938	NA	NA	NA	NA	NA	NA	NA	NA	NA	NA	NA	NA	NA	NA	NA	NA	NA	NA	NA	NA	NA	NA	NA	NA	NA
chr1	23410742	23410742	A	C	UTR3	LUZP1	NM_001142546:c.*4646T>G,NM_033631:c.*4646T>G	NA	NA	NA	NA	NA	NA	NA	NA	NA	NA	rs506004	NA	NA	NA	NA	NA	NA	NA	NA	NA	NA	NA	NA	NA	NA	NA	NA	NA	NA	NA	NA	NA	NA	NA	NA	NA
chr1	23411232	23411232	-	C	UTR3	LUZP1	NM_001142546:c.*4155_*4156insG,NM_033631:c.*4155_*4156insG	NA	NA	NA	NA	NA	NA	NA	NA	NA	NA	NA	NA	NA	NA	NA	NA	NA	NA	NA	NA	NA	NA	NA	NA	NA	NA	NA	NA	NA	NA	NA	NA	NA	NA	NA	NA
chr1	23412942	23412942	C	T	UTR3	LUZP1	NM_001142546:c.*2446G>A,NM_033631:c.*2446G>A	NA	NA	NA	NA	NA	NA	NA	NA	NA	NA	NA	NA	NA	NA	NA	NA	NA	NA	NA	NA	NA	NA	NA	NA	NA	NA	NA	NA	NA	NA	NA	NA	NA	NA	NA	NA
chr1	23413027	23413027	T	C	UTR3	LUZP1	NM_001142546:c.*2361A>G,NM_033631:c.*2361A>G	NA	NA	NA	NA	NA	NA	NA	NA	NA	NA	rs605775	NA	NA	NA	NA	NA	NA	NA	NA	NA	NA	NA	NA	NA	NA	NA	NA	NA	NA	NA	NA	NA	NA	NA	NA	NA
chr1	23413458	23413458	T	G	UTR3	LUZP1	NM_001142546:c.*1930A>C,NM_033631:c.*1930A>C	NA	NA	NA	NA	NA	NA	NA	NA	NA	NA	rs580878	NA	NA	NA	NA	NA	NA	NA	NA	NA	NA	NA	NA	NA	NA	NA	NA	NA	NA	NA	NA	NA	NA	NA	NA	NA
chr1	23413707	23413707	T	C	UTR3	LUZP1	NM_001142546:c.*1681A>G,NM_033631:c.*1681A>G	NA	NA	NA	NA	NA	NA	NA	NA	NA	NA	rs592611	NA	NA	NA	NA	NA	NA	NA	NA	NA	NA	NA	NA	NA	NA	NA	NA	NA	NA	NA	NA	NA	NA	NA	NA	NA
chr1	23415102	23415102	T	C	UTR3	LUZP1	NM_001142546:c.*286A>G,NM_033631:c.*286A>G	NA	NA	NA	NA	NA	NA	NA	NA	NA	NA	rs683893	NA	NA	NA	NA	NA	NA	NA	NA	NA	NA	NA	NA	NA	NA	NA	NA	NA	NA	NA	NA	NA	NA	NA	NA	NA
chr1	23418153	23418153	C	T	exonic	LUZP1	NA	nonsynonymous SNV	LUZP1:NM_001142546:exon3:c.G2602A:p.D868N,LUZP1:NM_033631:exon4:c.G2602A:p.D868N	0.7686	0.8271	0.4946	0.8123	0.8809	0.8373	0.8073	0.576	rs10799790	1	T	0	B	0	B	0.012	N	1	P	-1.79	N	2.87	T	-1.004	T	0	T	0.012	-0.212	2.972	2.74	0.315	0.8	6.231
chr1	23419261	23419261	G	A	exonic	LUZP1	NA	synonymous SNV	LUZP1:NM_001142546:exon3:c.C1494T:p.S498S,LUZP1:NM_033631:exon4:c.C1494T:p.S498S	0.7529	0.6559	0.4889	0.8124	0.8811	0.8364	0.7996	0.5764	rs477717	NA	NA	NA	NA	NA	NA	NA	NA	NA	NA	NA	NA	NA	NA	NA	NA	NA	NA	NA	NA	NA	NA	NA	NA	NA
chr1	23419374	23419374	G	T	exonic	LUZP1	NA	nonsynonymous SNV	LUZP1:NM_001142546:exon3:c.C1381A:p.Q461K,LUZP1:NM_033631:exon4:c.C1381A:p.Q461K	0.749	0.6118	0.4871	0.8119	0.8811	0.8364	0.7996	0.576	rs3765407	0.13	T	0.634	P	0.116	B	0.076	N	1	P	1.59	L	2.7	T	-1.097	T	0	T	0.262	1.475	10.88	3.97	2.694	3.507	13.124
chr1	23419383	23419383	C	T	exonic	LUZP1	NA	nonsynonymous SNV	LUZP1:NM_001142546:exon3:c.G1372A:p.G458S,LUZP1:NM_033631:exon4:c.G1372A:p.G458S	0.753	0.656	0.4886	0.8125	0.8808	0.8365	0.7996	0.5767	rs477830	0.55	T	0.038	B	0.012	B	0	D	1	P	1.445	L	2.59	T	-1.062	T	0	T	0.174	1.618	11.37	3.97	1.414	2.361	12.789
chr1	23419855	23419855	T	C	exonic	LUZP1	NA	synonymous SNV	LUZP1:NM_001142546:exon3:c.A900G:p.T300T,LUZP1:NM_033631:exon4:c.A900G:p.T300T	0.7691	0.8299	0.4961	0.8113	0.8809	0.8376	0.8073	0.5766	rs1983965	NA	NA	NA	NA	NA	NA	NA	NA	NA	NA	NA	NA	NA	NA	NA	NA	NA	NA	NA	NA	NA	NA	NA	NA	NA
chr1	23670802	23670802	T	G	UTR5	HNRNPR	NM_001102397:c.-6475A>C,NM_001102398:c.-3301A>C,NM_001102399:c.-6475A>C,NM_005826:c.-3301A>C,NM_001297622:c.-6475A>C,NM_001297621:c.-6475A>C,NM_001297620:c.-3301A>C	NA	NA	NA	NA	NA	NA	NA	NA	NA	NA	NA	NA	NA	NA	NA	NA	NA	NA	NA	NA	NA	NA	NA	NA	NA	NA	NA	NA	NA	NA	NA	NA	NA	NA	NA	NA
chr1	23686246	23686246	C	T	UTR3	ZNF436	NM_030634:c.*2216G>A,NM_001077195:c.*2216G>A	NA	NA	NA	NA	NA	NA	NA	NA	NA	NA	rs13523	NA	NA	NA	NA	NA	NA	NA	NA	NA	NA	NA	NA	NA	NA	NA	NA	NA	NA	NA	NA	NA	NA	NA	NA	NA
chr1	23688178	23688178	A	G	UTR3	ZNF436	NM_030634:c.*284T>C,NM_001077195:c.*284T>C	NA	NA	NA	NA	NA	NA	NA	NA	NA	NA	rs646193	NA	NA	NA	NA	NA	NA	NA	NA	NA	NA	NA	NA	NA	NA	NA	NA	NA	NA	NA	NA	NA	NA	NA	NA	NA
chr1	23688933	23688933	A	G	exonic	ZNF436	NA	synonymous SNV	ZNF436:NM_030634:exon3:c.T942C:p.N314N,ZNF436:NM_001077195:exon4:c.T942C:p.N314N	0.6487	0.2577	0.6241	0.6406	0.7299	0.7337	0.6586	0.5402	rs2849028	NA	NA	NA	NA	NA	NA	NA	NA	NA	NA	NA	NA	NA	NA	NA	NA	NA	NA	NA	NA	NA	NA	NA	NA	NA
chr1	23695556	23695556	G	-	ncRNA_exonic	ZNF436-AS1	NA	NA	NA	NA	NA	NA	NA	NA	NA	NA	NA	NA	NA	NA	NA	NA	NA	NA	NA	NA	NA	NA	NA	NA	NA	NA	NA	NA	NA	NA	NA	NA	NA	NA	NA	NA	NA
chr1	23696152	23696152	G	A	ncRNA_exonic	ZNF436-AS1	NA	NA	NA	0.8854	0.5907	0.9407	0.9191	0.943	0.9226	0.8837	0.8353	rs665977	0	D	0	B	0	B	.	.	0.105	P	.	.	.	.	-1.057	T	0	T	0.032	0.858	8.474	0.567	-0.343	1.03	3.196
chr1	23696252	23696252	T	C	ncRNA_exonic	ZNF436-AS1	NA	NA	NA	NA	NA	NA	NA	NA	NA	NA	NA	NA	NA	NA	NA	NA	NA	NA	NA	NA	NA	NA	NA	NA	NA	NA	NA	NA	NA	NA	NA	NA	NA	NA	NA	NA	NA
chr1	23755513	23755513	T	C	UTR3	ASAP3	NM_017707:c.*836A>G,NM_001143778:c.*836A>G	NA	NA	NA	NA	NA	NA	NA	NA	NA	NA	rs1198430	NA	NA	NA	NA	NA	NA	NA	NA	NA	NA	NA	NA	NA	NA	NA	NA	NA	NA	NA	NA	NA	NA	NA	NA	NA
chr1	23755716	23755716	T	C	UTR3	ASAP3	NM_017707:c.*633A>G,NM_001143778:c.*633A>G	NA	NA	NA	NA	NA	NA	NA	NA	NA	NA	rs1198431	NA	NA	NA	NA	NA	NA	NA	NA	NA	NA	NA	NA	NA	NA	NA	NA	NA	NA	NA	NA	NA	NA	NA	NA	NA
chr1	23756155	23756155	T	C	UTR3	ASAP3	NM_017707:c.*194A>G,NM_001143778:c.*194A>G	NA	NA	NA	NA	NA	NA	NA	NA	NA	NA	rs1198432	NA	NA	NA	NA	NA	NA	NA	NA	NA	NA	NA	NA	NA	NA	NA	NA	NA	NA	NA	NA	NA	NA	NA	NA	NA
chr1	23762513	23762513	C	T	exonic	ASAP3	NA	nonsynonymous SNV	ASAP3:NM_001143778:exon16:c.G1553A:p.R518H,ASAP3:NM_017707:exon17:c.G1580A:p.R527H	NA	NA	NA	NA	NA	NA	NA	NA	NA	0	D	1	D	1	D	0	D	1	D	3.79	H	0.83	T	0.141	D	0.422	T	0.781	4.651	25.6	4.15	2.319	7.031	15.522
chr1	23763449	23763449	G	A	exonic	ASAP3	NA	synonymous SNV	ASAP3:NM_001143778:exon14:c.C1404T:p.R468R,ASAP3:NM_017707:exon15:c.C1431T:p.R477R	0.0884	0.0256	0.0458	0.0002	0.1289	0.1141	0.0792	0.0848	rs115515935	NA	NA	NA	NA	NA	NA	NA	NA	NA	NA	NA	NA	NA	NA	NA	NA	NA	NA	NA	NA	NA	NA	NA	NA	NA
chr1	23833611	23833611	G	T	UTR3	E2F2	NM_004091:c.*2761C>A	NA	NA	NA	NA	NA	NA	NA	NA	NA	NA	rs12026768	NA	NA	NA	NA	NA	NA	NA	NA	NA	NA	NA	NA	NA	NA	NA	NA	NA	NA	NA	NA	NA	NA	NA	NA	NA
chr1	23833993	23833993	G	A	UTR3	E2F2	NM_004091:c.*2379C>T	NA	NA	NA	NA	NA	NA	NA	NA	NA	NA	rs12027599	NA	NA	NA	NA	NA	NA	NA	NA	NA	NA	NA	NA	NA	NA	NA	NA	NA	NA	NA	NA	NA	NA	NA	NA	NA
chr1	23834486	23834486	G	A	UTR3	E2F2	NM_004091:c.*1886C>T	NA	NA	NA	NA	NA	NA	NA	NA	NA	NA	rs3820028	NA	NA	NA	NA	NA	NA	NA	NA	NA	NA	NA	NA	NA	NA	NA	NA	NA	NA	NA	NA	NA	NA	NA	NA	NA
chr1	23835794	23835794	A	G	UTR3	E2F2	NM_004091:c.*578T>C	NA	NA	NA	NA	NA	NA	NA	NA	NA	NA	rs3218211	NA	NA	NA	NA	NA	NA	NA	NA	NA	NA	NA	NA	NA	NA	NA	NA	NA	NA	NA	NA	NA	NA	NA	NA	NA
chr1	23835919	23835919	C	T	UTR3	E2F2	NM_004091:c.*453G>A	NA	NA	NA	NA	NA	NA	NA	NA	NA	NA	rs369180953	NA	NA	NA	NA	NA	NA	NA	NA	NA	NA	NA	NA	NA	NA	NA	NA	NA	NA	NA	NA	NA	NA	NA	NA	NA
chr1	23836364	23836364	A	G	UTR3	E2F2	NM_004091:c.*8T>C	NA	NA	0.4727	0.1262	0.3763	0.5988	0.5874	0.5258	0.503	0.3725	rs2075993	NA	NA	NA	NA	NA	NA	NA	NA	NA	NA	NA	NA	NA	NA	NA	NA	NA	NA	NA	NA	NA	NA	NA	NA	NA
chr1	23847464	23847464	C	A	exonic	E2F2	NA	nonsynonymous SNV	E2F2:NM_004091:exon4:c.G678T:p.Q226H	0.4514	0.1134	0.3623	0.6199	0.5781	0.5112	0.457	0.3455	rs2075995	0.36	T	0.985	D	0.669	P	0	D	0.024	P	1.7	L	-2	D	-0.876	T	0	T	0.132	2.68	14.92	5.06	1.521	0.027	14.136
chr1	23847537	23847537	G	A	exonic	E2F2	NA	nonsynonymous SNV	E2F2:NM_004091:exon4:c.C605T:p.T202I	0.003	0.0014	0.0049	0	0.0002	0.0041	0.0034	0.0008	rs116694174	0.09	T	0.974	D	0.601	P	0.128	N	0.593	N	1.61	L	-2.39	D	0.367	D	0.66	D	0.207	1.996	12.63	4.07	0.823	0.911	15.56
chr1	23884661	23884661	G	A	UTR3	ID3	NM_002167:c.*271C>T	NA	NA	NA	NA	NA	NA	NA	NA	NA	NA	rs1050096	NA	NA	NA	NA	NA	NA	NA	NA	NA	NA	NA	NA	NA	NA	NA	NA	NA	NA	NA	NA	NA	NA	NA	NA	NA
chr1	23884710	23884710	C	T	UTR3	ID3	NM_002167:c.*222G>A	NA	NA	NA	NA	NA	NA	NA	NA	NA	NA	NA	NA	NA	NA	NA	NA	NA	NA	NA	NA	NA	NA	NA	NA	NA	NA	NA	NA	NA	NA	NA	NA	NA	NA	NA	NA
chr1	23885498	23885498	T	C	exonic	ID3	NA	nonsynonymous SNV	ID3:NM_002167:exon2:c.A313G:p.T105A	0.8037	0.9508	0.7009	0.9754	0.6796	0.762	0.8142	0.9101	rs11574	0.99	T	0	B	0	B	0.902	N	1	P	-0.55	N	-0.56	T	-0.986	T	0	T	0.016	-1.671	0.012	-2.76	-0.734	-0.616	4.909
chr1	24021224	24021224	C	T	exonic	RPL11	NA	synonymous SNV	RPL11:NM_000975:exon4:c.C339T:p.I113I,RPL11:NM_001199802:exon4:c.C336T:p.I112I	0.0251	0.0062	0.0123	0	0.0336	0.0375	0.0187	0.0064	rs8880	NA	NA	NA	NA	NA	NA	NA	NA	NA	NA	NA	NA	NA	NA	NA	NA	NA	NA	NA	NA	NA	NA	NA	NA	NA
chr1	24022914	24022914	A	G	UTR3	RPL11	NM_001199802:c.*51A>G,NM_000975:c.*51A>G	NA	NA	NA	NA	NA	NA	NA	NA	NA	NA	NA	NA	NA	NA	NA	NA	NA	NA	NA	NA	NA	NA	NA	NA	NA	NA	NA	NA	NA	NA	NA	NA	NA	NA	NA	NA
chr1	24080667	24080667	G	A	exonic	TCEB3	NA	nonsynonymous SNV	TCEB3:NM_003198:exon6:c.G1693A:p.G565S	NA	NA	NA	NA	NA	NA	NA	NA	NA	0	D	1	D	0.999	D	0	D	1	D	2.74	M	1.13	T	-0.356	T	0.327	T	0.862	5.831	36	5.71	2.699	9.835	19.854
chr1	24086806	24086807	TT	-	UTR3	TCEB3	NM_003198:c.*743_*744delTT	NA	NA	NA	NA	NA	NA	NA	NA	NA	NA	NA	NA	NA	NA	NA	NA	NA	NA	NA	NA	NA	NA	NA	NA	NA	NA	NA	NA	NA	NA	NA	NA	NA	NA	NA	NA
chr1	24088128	24088128	G	A	ncRNA_intronic	TCEB3-AS1	NA	NA	NA	NA	NA	NA	NA	NA	NA	NA	NA	rs1045017	NA	NA	NA	NA	NA	NA	NA	NA	NA	NA	NA	NA	NA	NA	NA	NA	NA	NA	NA	NA	NA	NA	NA	NA	NA
chr1	24088273	24088273	A	T	ncRNA_intronic	TCEB3-AS1	NA	NA	NA	NA	NA	NA	NA	NA	NA	NA	NA	NA	NA	NA	NA	NA	NA	NA	NA	NA	NA	NA	NA	NA	NA	NA	NA	NA	NA	NA	NA	NA	NA	NA	NA	NA	NA
chr1	24114129	24114129	G	A	UTR3	PITHD1	NM_020362:c.*263G>A	NA	NA	NA	NA	NA	NA	NA	NA	NA	NA	rs4237	NA	NA	NA	NA	NA	NA	NA	NA	NA	NA	NA	NA	NA	NA	NA	NA	NA	NA	NA	NA	NA	NA	NA	NA	NA
chr1	24121601	24121601	C	T	UTR3	LYPLA2	NM_007260:c.*379C>T	NA	NA	NA	NA	NA	NA	NA	NA	NA	NA	rs1063433	NA	NA	NA	NA	NA	NA	NA	NA	NA	NA	NA	NA	NA	NA	NA	NA	NA	NA	NA	NA	NA	NA	NA	NA	NA
chr1	24128467	24128467	C	T	UTR3	HMGCL	NM_000191:c.*486G>A,NM_001166059:c.*486G>A	NA	NA	NA	NA	NA	NA	NA	NA	NA	NA	rs11714	NA	NA	NA	NA	NA	NA	NA	NA	NA	NA	NA	NA	NA	NA	NA	NA	NA	NA	NA	NA	NA	NA	NA	NA	NA
chr1	24134721	24134721	T	C	exonic	HMGCL	NA	synonymous SNV	HMGCL:NM_001166059:exon5:c.A441G:p.L147L,HMGCL:NM_000191:exon7:c.A654G:p.L218L	0.9042	0.9668	0.9007	0.792	0.9631	0.9114	0.9108	0.8727	rs719400	.	.	.	.	.	.	.	.	0	P	.	.	.	.	-1.024	T	0	T	.	0.961	8.919	4.74	0.768	0.873	7.968
chr1	24144044	24144044	C	T	exonic	HMGCL	NA	synonymous SNV	HMGCL:NM_000191:exon3:c.G174A:p.K58K,HMGCL:NM_001166059:exon3:c.G174A:p.K58K	NA	NA	NA	NA	NA	NA	NA	NA	NA	NA	NA	NA	NA	NA	NA	NA	NA	NA	NA	NA	NA	NA	NA	NA	NA	NA	NA	NA	NA	NA	NA	NA	NA	NA
chr1	24200524	24200524	C	T	UTR3	CNR2	NM_001841:c.*501G>A	NA	NA	NA	NA	NA	NA	NA	NA	NA	NA	rs1130321	NA	NA	NA	NA	NA	NA	NA	NA	NA	NA	NA	NA	NA	NA	NA	NA	NA	NA	NA	NA	NA	NA	NA	NA	NA
chr1	24200606	24200606	A	G	UTR3	CNR2	NM_001841:c.*419T>C	NA	NA	NA	NA	NA	NA	NA	NA	NA	NA	rs1130320	NA	NA	NA	NA	NA	NA	NA	NA	NA	NA	NA	NA	NA	NA	NA	NA	NA	NA	NA	NA	NA	NA	NA	NA	NA
chr1	24200724	24200724	G	A	UTR3	CNR2	NM_001841:c.*301C>T	NA	NA	NA	NA	NA	NA	NA	NA	NA	NA	NA	NA	NA	NA	NA	NA	NA	NA	NA	NA	NA	NA	NA	NA	NA	NA	NA	NA	NA	NA	NA	NA	NA	NA	NA	NA
chr1	24200772	24200772	C	G	UTR3	CNR2	NM_001841:c.*253G>C	NA	NA	NA	NA	NA	NA	NA	NA	NA	NA	rs1106	NA	NA	NA	NA	NA	NA	NA	NA	NA	NA	NA	NA	NA	NA	NA	NA	NA	NA	NA	NA	NA	NA	NA	NA	NA
chr1	24200800	24200800	T	C	UTR3	CNR2	NM_001841:c.*225A>G	NA	NA	NA	NA	NA	NA	NA	NA	NA	NA	rs1105	NA	NA	NA	NA	NA	NA	NA	NA	NA	NA	NA	NA	NA	NA	NA	NA	NA	NA	NA	NA	NA	NA	NA	NA	NA
chr1	24200903	24200903	G	C	UTR3	CNR2	NM_001841:c.*122C>G	NA	NA	NA	NA	NA	NA	NA	NA	NA	NA	rs2229586	NA	NA	NA	NA	NA	NA	NA	NA	NA	NA	NA	NA	NA	NA	NA	NA	NA	NA	NA	NA	NA	NA	NA	NA	NA
chr1	24200921	24200921	T	C	UTR3	CNR2	NM_001841:c.*104A>G	NA	NA	NA	NA	NA	NA	NA	NA	NA	NA	rs2229585	NA	NA	NA	NA	NA	NA	NA	NA	NA	NA	NA	NA	NA	NA	NA	NA	NA	NA	NA	NA	NA	NA	NA	NA	NA
chr1	24200969	24200969	T	C	UTR3	CNR2	NM_001841:c.*56A>G	NA	NA	NA	NA	NA	NA	NA	NA	NA	NA	rs2229584	NA	NA	NA	NA	NA	NA	NA	NA	NA	NA	NA	NA	NA	NA	NA	NA	NA	NA	NA	NA	NA	NA	NA	NA	NA
chr1	24200983	24200983	C	T	UTR3	CNR2	NM_001841:c.*42G>A	NA	NA	0.6201	0.7838	0.7123	0.538	0.5711	0.5729	0.6452	0.7288	rs2229583	NA	NA	NA	NA	NA	NA	NA	NA	NA	NA	NA	NA	NA	NA	NA	NA	NA	NA	NA	NA	NA	NA	NA	NA	NA
chr1	24201094	24201094	G	C	exonic	CNR2	NA	synonymous SNV	CNR2:NM_001841:exon2:c.C1014G:p.T338T	0.619	0.7589	0.711	0.5385	0.5712	0.572	0.6454	0.7159	rs2229581	NA	NA	NA	NA	NA	NA	NA	NA	NA	NA	NA	NA	NA	NA	NA	NA	NA	NA	NA	NA	NA	NA	NA	NA	NA
chr1	24201109	24201109	C	T	exonic	CNR2	NA	synonymous SNV	CNR2:NM_001841:exon2:c.G999A:p.P333P	0.619	0.7589	0.7112	0.5391	0.5712	0.572	0.6454	0.7158	rs2229580	NA	NA	NA	NA	NA	NA	NA	NA	NA	NA	NA	NA	NA	NA	NA	NA	NA	NA	NA	NA	NA	NA	NA	NA	NA
chr1	24201262	24201262	A	G	exonic	CNR2	NA	synonymous SNV	CNR2:NM_001841:exon2:c.T846C:p.A282A	0.619	0.7589	0.7113	0.5389	0.5716	0.5719	0.6457	0.716	rs2502993	NA	NA	NA	NA	NA	NA	NA	NA	NA	NA	NA	NA	NA	NA	NA	NA	NA	NA	NA	NA	NA	NA	NA	NA	NA
chr1	24201357	24201357	A	G	exonic	CNR2	NA	synonymous SNV	CNR2:NM_001841:exon2:c.T751C:p.L251L	0.6184	0.7587	0.7102	0.537	0.5708	0.5712	0.646	0.7159	rs4649124	NA	NA	NA	NA	NA	NA	NA	NA	NA	NA	NA	NA	NA	NA	NA	NA	NA	NA	NA	NA	NA	NA	NA	NA	NA
chr1	24201448	24201448	C	T	exonic	CNR2	NA	synonymous SNV	CNR2:NM_001841:exon2:c.G660A:p.V220V	0.6191	0.759	0.7111	0.5402	0.5708	0.5722	0.6477	0.718	rs3003336	NA	NA	NA	NA	NA	NA	NA	NA	NA	NA	NA	NA	NA	NA	NA	NA	NA	NA	NA	NA	NA	NA	NA	NA	NA
chr1	24201643	24201643	G	A	exonic	CNR2	NA	synonymous SNV	CNR2:NM_001841:exon2:c.C465T:p.G155G	0.6198	0.7588	0.7117	0.5412	0.5716	0.5723	0.646	0.7199	rs2501431	NA	NA	NA	NA	NA	NA	NA	NA	NA	NA	NA	NA	NA	NA	NA	NA	NA	NA	NA	NA	NA	NA	NA	NA	NA
chr1	24201919	24201919	T	C	exonic	CNR2	NA	synonymous SNV	CNR2:NM_001841:exon2:c.A189G:p.Q63Q	0.6183	0.7586	0.7106	0.5381	0.5711	0.5711	0.6449	0.7157	rs2502992	NA	NA	NA	NA	NA	NA	NA	NA	NA	NA	NA	NA	NA	NA	NA	NA	NA	NA	NA	NA	NA	NA	NA	NA	NA
chr1	24201920	24201920	T	C	exonic	CNR2	NA	nonsynonymous SNV	CNR2:NM_001841:exon2:c.A188G:p.Q63R	0.6182	0.7575	0.7104	0.5376	0.5711	0.5711	0.6449	0.7156	rs2501432	0.66	T	0	B	0	B	0.091	N	1	P	-0.995	N	-0.51	T	-0.955	T	0	T	0.02	-1.626	0.013	5.12	1.585	1.434	8.677
chr1	24288476	24288476	T	C	UTR3	PNRC2	NM_017761:c.*109T>C	NA	NA	NA	NA	NA	NA	NA	NA	NA	NA	rs3211053	NA	NA	NA	NA	NA	NA	NA	NA	NA	NA	NA	NA	NA	NA	NA	NA	NA	NA	NA	NA	NA	NA	NA	NA	NA
chr1	24288534	24288534	-	TT	UTR3	PNRC2	NM_017761:c.*167_*168insTT	NA	NA	NA	NA	NA	NA	NA	NA	NA	NA	NA	NA	NA	NA	NA	NA	NA	NA	NA	NA	NA	NA	NA	NA	NA	NA	NA	NA	NA	NA	NA	NA	NA	NA	NA	NA
chr1	24289057	24289057	G	C	UTR3	PNRC2	NM_017761:c.*690G>C	NA	NA	NA	NA	NA	NA	NA	NA	NA	NA	rs1043880	NA	NA	NA	NA	NA	NA	NA	NA	NA	NA	NA	NA	NA	NA	NA	NA	NA	NA	NA	NA	NA	NA	NA	NA	NA
chr1	24294249	24294249	C	T	UTR3	SRSF10	NM_001191006:c.*167G>A,NM_001191005:c.*3383G>A,NM_054016:c.*3383G>A,NM_001300936:c.*167G>A	NA	NA	0.5148	0.25	0.3676	1	.	0.7696	0.8	0.9762	rs4276860	NA	NA	NA	NA	NA	NA	NA	NA	NA	NA	NA	NA	NA	NA	NA	NA	NA	NA	NA	NA	NA	NA	NA	NA	NA
chr1	24296088	24296088	G	T	UTR3	SRSF10	NM_001191005:c.*1544C>A,NM_054016:c.*1544C>A	NA	NA	NA	NA	NA	NA	NA	NA	NA	NA	rs7552371	NA	NA	NA	NA	NA	NA	NA	NA	NA	NA	NA	NA	NA	NA	NA	NA	NA	NA	NA	NA	NA	NA	NA	NA	NA
chr1	24298093	24298093	C	T	exonic	SRSF10	NA	nonsynonymous SNV	SRSF10:NM_001191005:exon5:c.G458A:p.R153Q,SRSF10:NM_001191006:exon5:c.G461A:p.R154Q,SRSF10:NM_001191007:exon5:c.G458A:p.R153Q,SRSF10:NM_001300936:exon5:c.G458A:p.R153Q,SRSF10:NM_001300937:exon5:c.G461A:p.R154Q,SRSF10:NM_006625:exon5:c.G461A:p.R154Q,SRSF10:NM_054016:exon5:c.G461A:p.R154Q	NA	NA	NA	NA	NA	NA	NA	NA	NA	0.18	T	0.305	B	0.078	B	0.01	U	1	D	0.425	N	3.23	T	-1.039	T	0.024	T	0.333	1.788	11.94	3.84	2.173	2.878	10.107
chr1	24481719	24481720	TG	-	UTR3	IFNLR1	NM_173065:c.*2598_*2597delCA,NM_173064:c.*1901_*1900delCA,NM_170743:c.*1901_*1900delCA	NA	NA	NA	NA	NA	NA	NA	NA	NA	NA	NA	NA	NA	NA	NA	NA	NA	NA	NA	NA	NA	NA	NA	NA	NA	NA	NA	NA	NA	NA	NA	NA	NA	NA	NA	NA
chr1	24481862	24481862	C	T	UTR3	IFNLR1	NM_173065:c.*2455G>A,NM_173064:c.*1758G>A,NM_170743:c.*1758G>A	NA	NA	NA	NA	NA	NA	NA	NA	NA	NA	NA	NA	NA	NA	NA	NA	NA	NA	NA	NA	NA	NA	NA	NA	NA	NA	NA	NA	NA	NA	NA	NA	NA	NA	NA	NA
chr1	24482474	24482474	G	A	UTR3	IFNLR1	NM_173065:c.*1843C>T,NM_173064:c.*1146C>T,NM_170743:c.*1146C>T	NA	NA	NA	NA	NA	NA	NA	NA	NA	NA	rs11249006	NA	NA	NA	NA	NA	NA	NA	NA	NA	NA	NA	NA	NA	NA	NA	NA	NA	NA	NA	NA	NA	NA	NA	NA	NA
chr1	24482748	24482748	T	G	UTR3	IFNLR1	NM_173065:c.*1569A>C,NM_173064:c.*872A>C,NM_170743:c.*872A>C	NA	NA	NA	NA	NA	NA	NA	NA	NA	NA	rs2153334	NA	NA	NA	NA	NA	NA	NA	NA	NA	NA	NA	NA	NA	NA	NA	NA	NA	NA	NA	NA	NA	NA	NA	NA	NA
chr1	24483455	24483455	G	A	UTR3	IFNLR1	NM_173065:c.*862C>T,NM_173064:c.*165C>T,NM_170743:c.*165C>T	NA	NA	NA	NA	NA	NA	NA	NA	NA	NA	rs7522997	NA	NA	NA	NA	NA	NA	NA	NA	NA	NA	NA	NA	NA	NA	NA	NA	NA	NA	NA	NA	NA	NA	NA	NA	NA
chr1	24483491	24483491	A	G	UTR3	IFNLR1	NM_173065:c.*826T>C,NM_173064:c.*129T>C,NM_170743:c.*129T>C	NA	NA	NA	NA	NA	NA	NA	NA	NA	NA	rs7536412	NA	NA	NA	NA	NA	NA	NA	NA	NA	NA	NA	NA	NA	NA	NA	NA	NA	NA	NA	NA	NA	NA	NA	NA	NA
chr1	24768673	24768673	G	A	exonic	NIPAL3	NA	synonymous SNV	NIPAL3:NM_020448:exon4:c.G291A:p.A97A	2.472e-05	0	0	0	0	4.497e-05	0	0	NA	NA	NA	NA	NA	NA	NA	NA	NA	NA	NA	NA	NA	NA	NA	NA	NA	NA	NA	NA	NA	NA	NA	NA	NA	NA
chr1	24785393	24785393	C	T	exonic	NIPAL3	NA	synonymous SNV	NIPAL3:NM_020448:exon9:c.C789T:p.A263A	0.2959	0.1677	0.4834	0.4564	0.2542	0.2692	0.2885	0.2867	rs2272935	.	.	.	.	.	.	.	.	0	P	.	.	.	.	-0.923	T	0	T	.	3.098	16.35	1.62	0.366	0.53	1.499
chr1	24798001	24798001	G	A	UTR3	NIPAL3	NM_020448:c.*2326G>A	NA	NA	NA	NA	NA	NA	NA	NA	NA	NA	rs195728	NA	NA	NA	NA	NA	NA	NA	NA	NA	NA	NA	NA	NA	NA	NA	NA	NA	NA	NA	NA	NA	NA	NA	NA	NA
chr1	24798383	24798383	C	T	UTR3	NIPAL3	NM_020448:c.*2708C>T	NA	NA	NA	NA	NA	NA	NA	NA	NA	NA	rs195729	NA	NA	NA	NA	NA	NA	NA	NA	NA	NA	NA	NA	NA	NA	NA	NA	NA	NA	NA	NA	NA	NA	NA	NA	NA
chr1	24859617	24859617	G	A	exonic	RCAN3	NA	synonymous SNV	RCAN3:NM_001251980:exon3:c.G384A:p.P128P,RCAN3:NM_001251981:exon3:c.G240A:p.P80P,RCAN3:NM_001251983:exon3:c.G39A:p.P13P,RCAN3:NM_001251984:exon3:c.G39A:p.P13P,RCAN3:NM_001251977:exon4:c.G414A:p.P138P,RCAN3:NM_001251978:exon4:c.G414A:p.P138P,RCAN3:NM_001251979:exon4:c.G414A:p.P138P,RCAN3:NM_013441:exon4:c.G414A:p.P138P	0.3597	0.2613	0.341	0.65	0.328	0.3373	0.3455	0.3895	rs196429	NA	NA	NA	NA	NA	NA	NA	NA	NA	NA	NA	NA	NA	NA	NA	NA	NA	NA	NA	NA	NA	NA	NA	NA	NA
chr1	24859665	24859665	G	A	exonic	RCAN3	NA	synonymous SNV	RCAN3:NM_001251980:exon3:c.G432A:p.P144P,RCAN3:NM_001251981:exon3:c.G288A:p.P96P,RCAN3:NM_001251983:exon3:c.G87A:p.P29P,RCAN3:NM_001251984:exon3:c.G87A:p.P29P,RCAN3:NM_001251977:exon4:c.G462A:p.P154P,RCAN3:NM_001251978:exon4:c.G462A:p.P154P,RCAN3:NM_001251979:exon4:c.G462A:p.P154P,RCAN3:NM_013441:exon4:c.G462A:p.P154P	0.3552	0.2603	0.3417	0.6501	0.3245	0.3346	0.3456	0.3659	rs196430	NA	NA	NA	NA	NA	NA	NA	NA	NA	NA	NA	NA	NA	NA	NA	NA	NA	NA	NA	NA	NA	NA	NA	NA	NA
chr1	24861704	24861704	G	A	exonic	RCAN3	NA	nonsynonymous SNV	RCAN3:NM_001251985:exon2:c.G317A:p.R106Q,RCAN3:NM_001251982:exon3:c.G491A:p.R164Q	0.4822	0.4614	0.3865	0.7088	0.5061	0.4726	0.4525	0.4742	rs196432	0.87	T	0.014	B	0.005	B	.	.	0	P	.	.	.	.	-1.029	T	0	T	.	-1.348	0.029	-11.6	-4.477	-3.588	9.401
chr1	24862643	24862643	T	G	UTR3	RCAN3	NM_001251984:c.*876T>G,NM_001251979:c.*876T>G,NM_013441:c.*876T>G,NM_001251977:c.*876T>G,NM_001251983:c.*876T>G,NM_001251981:c.*876T>G,NM_001251978:c.*876T>G,NM_001251985:c.*908T>G,NM_001251982:c.*908T>G,NM_001251980:c.*876T>G	NA	NA	NA	NA	NA	NA	NA	NA	NA	NA	rs196433	NA	NA	NA	NA	NA	NA	NA	NA	NA	NA	NA	NA	NA	NA	NA	NA	NA	NA	NA	NA	NA	NA	NA	NA	NA
chr1	24862649	24862649	A	G	UTR3	RCAN3	NM_001251984:c.*882A>G,NM_001251979:c.*882A>G,NM_013441:c.*882A>G,NM_001251977:c.*882A>G,NM_001251983:c.*882A>G,NM_001251981:c.*882A>G,NM_001251978:c.*882A>G,NM_001251985:c.*914A>G,NM_001251982:c.*914A>G,NM_001251980:c.*882A>G	NA	NA	NA	NA	NA	NA	NA	NA	NA	NA	rs196434	NA	NA	NA	NA	NA	NA	NA	NA	NA	NA	NA	NA	NA	NA	NA	NA	NA	NA	NA	NA	NA	NA	NA	NA	NA
chr1	25168124	25168124	G	C	UTR3	CLIC4	NM_013943:c.*696G>C	NA	NA	NA	NA	NA	NA	NA	NA	NA	NA	rs9259	NA	NA	NA	NA	NA	NA	NA	NA	NA	NA	NA	NA	NA	NA	NA	NA	NA	NA	NA	NA	NA	NA	NA	NA	NA
chr1	25169875	25169875	C	A	UTR3	CLIC4	NM_013943:c.*2447C>A	NA	NA	NA	NA	NA	NA	NA	NA	NA	NA	rs4649025	NA	NA	NA	NA	NA	NA	NA	NA	NA	NA	NA	NA	NA	NA	NA	NA	NA	NA	NA	NA	NA	NA	NA	NA	NA
chr1	25291226	25291226	C	T	UTR5	RUNX3	NM_001031680:c.-164G>A	NA	NA	NA	NA	NA	NA	NA	NA	NA	NA	NA	NA	NA	NA	NA	NA	NA	NA	NA	NA	NA	NA	NA	NA	NA	NA	NA	NA	NA	NA	NA	NA	NA	NA	NA	NA
chr1	25554719	25554719	G	A	exonic	SYF2	NA	nonsynonymous SNV	SYF2:NM_207170:exon3:c.C140T:p.A47V,SYF2:NM_015484:exon4:c.C266T:p.A89V	0.0234	0.0037	0.0356	0.0002	0.0679	0.0249	0.0384	0.0143	rs35324907	0.17	T	0.279	B	0.072	B	0	D	1	D	1.855	L	0.89	T	-1.048	T	0.057	T	0.226	2.594	14.63	5.96	2.832	6.373	18.986
chr1	25570081	25570081	T	C	exonic	RSRP1	NA	nonsynonymous SNV	RSRP1:NM_020317:exon4:c.A716G:p.E239G	0.1996	0.0465	0.1331	0.024	0.2628	0.2731	0.2274	0.1111	rs1043879	0.04	D	0.087	B	0.063	B	0.29	N	0	P	1.59	L	1.41	T	-1.036	T	0	T	0.198	0.936	8.815	3.97	0.969	1.995	8.521
chr1	25594264	25594264	C	G	intergenic	RSRP1,RHD	dist=20279;dist=4713	NA	NA	NA	NA	NA	NA	NA	NA	NA	NA	rs34265899	NA	NA	NA	NA	NA	NA	NA	NA	NA	NA	NA	NA	NA	NA	NA	NA	NA	NA	NA	NA	NA	NA	NA	NA	NA
chr1	25656330	25656330	A	T	UTR3	RHD	NM_016124:c.*915A>T,NM_001282870:c.*703A>T,NM_001127691:c.*915A>T,NM_001282872:c.*969A>T,NM_001282871:c.*703A>T,NM_001282867:c.*915A>T,NM_001282868:c.*824A>T,NM_001282869:c.*824A>T	NA	NA	NA	NA	NA	NA	NA	NA	NA	NA	rs28668998	NA	NA	NA	NA	NA	NA	NA	NA	NA	NA	NA	NA	NA	NA	NA	NA	NA	NA	NA	NA	NA	NA	NA	NA	NA
chr1	25656531	25656531	T	C	UTR3	RHD	NM_016124:c.*1116T>C,NM_001282870:c.*904T>C,NM_001127691:c.*1116T>C,NM_001282872:c.*1170T>C,NM_001282871:c.*904T>C,NM_001282867:c.*1116T>C,NM_001282868:c.*1025T>C,NM_001282869:c.*1025T>C	NA	NA	NA	NA	NA	NA	NA	NA	NA	NA	NA	NA	NA	NA	NA	NA	NA	NA	NA	NA	NA	NA	NA	NA	NA	NA	NA	NA	NA	NA	NA	NA	NA	NA	NA	NA
chr1	25656673	25656673	C	T	UTR3	RHD	NM_016124:c.*1258C>T,NM_001282870:c.*1046C>T,NM_001127691:c.*1258C>T,NM_001282872:c.*1312C>T,NM_001282871:c.*1046C>T,NM_001282867:c.*1258C>T,NM_001282868:c.*1167C>T,NM_001282869:c.*1167C>T	NA	NA	NA	NA	NA	NA	NA	NA	NA	NA	rs667179	NA	NA	NA	NA	NA	NA	NA	NA	NA	NA	NA	NA	NA	NA	NA	NA	NA	NA	NA	NA	NA	NA	NA	NA	NA
chr1	25683302	25683302	C	T	exonic	TMEM50A	NA	nonsynonymous SNV	TMEM50A:NM_014313:exon6:c.C386T:p.P129L	NA	NA	NA	NA	NA	NA	NA	NA	NA	0.78	T	0.996	D	0.964	D	0	D	1	D	1.97	M	1.56	T	-1.01	T	0.16	T	0.795	4.578	24.9	5.86	2.937	6.213	19.131
chr1	25687742	25687742	C	T	UTR3	TMEM50A	NM_014313:c.*546C>T	NA	NA	NA	NA	NA	NA	NA	NA	NA	NA	rs3093642	NA	NA	NA	NA	NA	NA	NA	NA	NA	NA	NA	NA	NA	NA	NA	NA	NA	NA	NA	NA	NA	NA	NA	NA	NA
chr1	25687901	25687901	T	C	UTR3	TMEM50A	NM_014313:c.*705T>C	NA	NA	NA	NA	NA	NA	NA	NA	NA	NA	rs1053438	NA	NA	NA	NA	NA	NA	NA	NA	NA	NA	NA	NA	NA	NA	NA	NA	NA	NA	NA	NA	NA	NA	NA	NA	NA
chr1	25785357	25785357	G	A	exonic	TMEM57	NA	synonymous SNV	TMEM57:NM_018202:exon6:c.G1128A:p.Q376Q	NA	NA	NA	NA	NA	NA	NA	NA	NA	NA	NA	NA	NA	NA	NA	NA	NA	NA	NA	NA	NA	NA	NA	NA	NA	NA	NA	NA	NA	NA	NA	NA	NA	NA
chr1	25825781	25825781	G	A	UTR3	TMEM57	NM_001282564:c.*824G>A,NM_018202:c.*824G>A	NA	NA	NA	NA	NA	NA	NA	NA	NA	NA	rs61775206	NA	NA	NA	NA	NA	NA	NA	NA	NA	NA	NA	NA	NA	NA	NA	NA	NA	NA	NA	NA	NA	NA	NA	NA	NA
chr1	25825950	25825950	G	-	UTR3	TMEM57	NM_001282564:c.*993delG,NM_018202:c.*993delG	NA	NA	NA	NA	NA	NA	NA	NA	NA	NA	rs200391466	NA	NA	NA	NA	NA	NA	NA	NA	NA	NA	NA	NA	NA	NA	NA	NA	NA	NA	NA	NA	NA	NA	NA	NA	NA
chr1	25826063	25826064	TT	-	UTR3	TMEM57	NM_001282564:c.*1106_*1107delTT,NM_018202:c.*1106_*1107delTT	NA	NA	NA	NA	NA	NA	NA	NA	NA	NA	NA	NA	NA	NA	NA	NA	NA	NA	NA	NA	NA	NA	NA	NA	NA	NA	NA	NA	NA	NA	NA	NA	NA	NA	NA	NA
chr1	25826328	25826328	G	A	UTR3	TMEM57	NM_001282564:c.*1371G>A,NM_018202:c.*1371G>A	NA	NA	NA	NA	NA	NA	NA	NA	NA	NA	rs11538134	NA	NA	NA	NA	NA	NA	NA	NA	NA	NA	NA	NA	NA	NA	NA	NA	NA	NA	NA	NA	NA	NA	NA	NA	NA
chr1	25826502	25826502	A	G	UTR3	TMEM57	NM_001282564:c.*1545A>G,NM_018202:c.*1545A>G	NA	NA	NA	NA	NA	NA	NA	NA	NA	NA	rs34491689	NA	NA	NA	NA	NA	NA	NA	NA	NA	NA	NA	NA	NA	NA	NA	NA	NA	NA	NA	NA	NA	NA	NA	NA	NA
chr1	25826657	25826658	TT	-	UTR3	TMEM57	NM_001282564:c.*1700_*1701delTT,NM_018202:c.*1700_*1701delTT	NA	NA	NA	NA	NA	NA	NA	NA	NA	NA	NA	NA	NA	NA	NA	NA	NA	NA	NA	NA	NA	NA	NA	NA	NA	NA	NA	NA	NA	NA	NA	NA	NA	NA	NA	NA
chr1	25889632	25889632	T	C	exonic	LDLRAP1	NA	nonsynonymous SNV	LDLRAP1:NM_015627:exon6:c.T604C:p.S202P	0.5011	0.3527	0.5547	0.4507	0.5026	0.5376	0.5223	0.4334	rs6687605	0.3	T	0.079	B	0.048	B	0.252	N	1	P	1.655	L	0.36	T	-0.928	T	0	T	0.023	1.574	11.22	-2.44	-0.325	-0.615	2.213
chr1	25890189	25890189	A	G	exonic	LDLRAP1	NA	synonymous SNV	LDLRAP1:NM_015627:exon7:c.A654G:p.T218T	0.5515	0.7906	0.5881	0.4524	0.5021	0.5497	0.5682	0.4533	rs28969504	NA	NA	NA	NA	NA	NA	NA	NA	NA	NA	NA	NA	NA	NA	NA	NA	NA	NA	NA	NA	NA	NA	NA	NA	NA
chr1	25894468	25894468	-	TG	UTR3	LDLRAP1	NM_015627:c.*985_*986insTG	NA	NA	NA	NA	NA	NA	NA	NA	NA	NA	rs10635955	NA	NA	NA	NA	NA	NA	NA	NA	NA	NA	NA	NA	NA	NA	NA	NA	NA	NA	NA	NA	NA	NA	NA	NA	NA
chr1	26110654	26110654	G	-	UTR3	MAN1C1	NM_001289010:c.*313delG,NM_020379:c.*374delG	NA	NA	NA	NA	NA	NA	NA	NA	NA	NA	NA	NA	NA	NA	NA	NA	NA	NA	NA	NA	NA	NA	NA	NA	NA	NA	NA	NA	NA	NA	NA	NA	NA	NA	NA	NA
chr1	26131654	26131654	G	A	exonic	SEPN1	NA	unknown	UNKNOWN	0.8144	0.7804	0.915	0.9416	0.7282	0.7777	0.8158	0.8805	rs7349185	1	T	0	B	0	B	0.076	N	1	P	0.805	L	3.02	T	-0.907	T	0	T	0.193	-1.181	0.082	1.58	0.168	0.962	0.97
chr1	26138262	26138262	T	C	exonic	SEPN1	NA	unknown	UNKNOWN	0.8132	0.6368	0.9016	0.9641	0.7717	0.7917	0.8045	0.8825	rs760597	NA	NA	NA	NA	NA	NA	NA	NA	NA	NA	NA	NA	NA	NA	NA	NA	NA	NA	NA	NA	NA	NA	NA	NA	NA
chr1	26140573	26140573	C	A	exonic	SEPN1	NA	unknown	UNKNOWN	0.7747	0.2938	0.8902	0.9643	0.7486	0.7769	0.7964	0.8804	rs2294228	0.11	T	0	B	0.001	B	0.054	N	0.1	P	1.39	L	-2.36	D	-0.998	T	0	T	0.079	1.18	9.799	2.58	0.271	0.158	7.686
chr1	26143202	26143202	-	T	UTR3	SEPN1	NM_020451:c.*993_*994insT,NM_206926:c.*993_*994insT	NA	NA	NA	NA	NA	NA	NA	NA	NA	NA	NA	NA	NA	NA	NA	NA	NA	NA	NA	NA	NA	NA	NA	NA	NA	NA	NA	NA	NA	NA	NA	NA	NA	NA	NA	NA
chr1	26143821	26143821	T	C	UTR3	SEPN1	NM_020451:c.*1612T>C,NM_206926:c.*1612T>C	NA	NA	NA	NA	NA	NA	NA	NA	NA	NA	rs1139710	NA	NA	NA	NA	NA	NA	NA	NA	NA	NA	NA	NA	NA	NA	NA	NA	NA	NA	NA	NA	NA	NA	NA	NA	NA
chr1	26143931	26143931	T	C	UTR3	SEPN1	NM_020451:c.*1722T>C,NM_206926:c.*1722T>C	NA	NA	NA	NA	NA	NA	NA	NA	NA	NA	rs4659383	NA	NA	NA	NA	NA	NA	NA	NA	NA	NA	NA	NA	NA	NA	NA	NA	NA	NA	NA	NA	NA	NA	NA	NA	NA
chr1	26144445	26144445	C	-	UTR3	SEPN1	NM_020451:c.*2236delC,NM_206926:c.*2236delC	NA	NA	NA	NA	NA	NA	NA	NA	NA	NA	NA	NA	NA	NA	NA	NA	NA	NA	NA	NA	NA	NA	NA	NA	NA	NA	NA	NA	NA	NA	NA	NA	NA	NA	NA	NA
chr1	26146539	26146539	A	C	ncRNA_exonic	LOC646471	NA	NA	NA	NA	NA	NA	NA	NA	NA	NA	NA	rs2223224	NA	NA	NA	NA	NA	NA	NA	NA	NA	NA	NA	NA	NA	NA	NA	NA	NA	NA	NA	NA	NA	NA	NA	NA	NA
chr1	26148941	26148941	T	C	ncRNA_exonic	LOC646471	NA	NA	NA	NA	NA	NA	NA	NA	NA	NA	NA	rs6598922	NA	NA	NA	NA	NA	NA	NA	NA	NA	NA	NA	NA	NA	NA	NA	NA	NA	NA	NA	NA	NA	NA	NA	NA	NA
chr1	26149183	26149183	A	G	ncRNA_exonic	LOC646471	NA	NA	NA	NA	NA	NA	NA	NA	NA	NA	NA	rs2142623	NA	NA	NA	NA	NA	NA	NA	NA	NA	NA	NA	NA	NA	NA	NA	NA	NA	NA	NA	NA	NA	NA	NA	NA	NA
chr1	26149309	26149309	G	T	ncRNA_exonic	LOC646471	NA	NA	NA	NA	NA	NA	NA	NA	NA	NA	NA	NA	NA	NA	NA	NA	NA	NA	NA	NA	NA	NA	NA	NA	NA	NA	NA	NA	NA	NA	NA	NA	NA	NA	NA	NA	NA
chr1	26149357	26149358	CT	-	ncRNA_exonic	LOC646471	NA	NA	NA	NA	NA	NA	NA	NA	NA	NA	NA	rs3033467	NA	NA	NA	NA	NA	NA	NA	NA	NA	NA	NA	NA	NA	NA	NA	NA	NA	NA	NA	NA	NA	NA	NA	NA	NA
chr1	26150023	26150023	C	T	ncRNA_exonic	LOC646471	NA	NA	NA	NA	NA	NA	NA	NA	NA	NA	NA	rs11247758	NA	NA	NA	NA	NA	NA	NA	NA	NA	NA	NA	NA	NA	NA	NA	NA	NA	NA	NA	NA	NA	NA	NA	NA	NA
chr1	26158903	26158903	-	TC	UTR3	MTFR1L	NM_001099627:c.*538_*539insTC,NM_001099625:c.*386_*387insTC,NM_019557:c.*386_*387insTC,NM_001099626:c.*386_*387insTC	NA	NA	NA	NA	NA	NA	NA	NA	NA	NA	NA	NA	NA	NA	NA	NA	NA	NA	NA	NA	NA	NA	NA	NA	NA	NA	NA	NA	NA	NA	NA	NA	NA	NA	NA	NA
chr1	26158962	26158962	A	G	UTR3	MTFR1L	NM_001099627:c.*597A>G,NM_001099625:c.*445A>G,NM_019557:c.*445A>G,NM_001099626:c.*445A>G	NA	NA	NA	NA	NA	NA	NA	NA	NA	NA	rs15045	NA	NA	NA	NA	NA	NA	NA	NA	NA	NA	NA	NA	NA	NA	NA	NA	NA	NA	NA	NA	NA	NA	NA	NA	NA
chr1	26161037	26161037	G	C	UTR3	AUNIP	NM_024037:c.*447C>G	NA	NA	NA	NA	NA	NA	NA	NA	NA	NA	rs7555012	NA	NA	NA	NA	NA	NA	NA	NA	NA	NA	NA	NA	NA	NA	NA	NA	NA	NA	NA	NA	NA	NA	NA	NA	NA
chr1	26161086	26161086	A	G	UTR3	AUNIP	NM_024037:c.*398T>C	NA	NA	NA	NA	NA	NA	NA	NA	NA	NA	rs11247767	NA	NA	NA	NA	NA	NA	NA	NA	NA	NA	NA	NA	NA	NA	NA	NA	NA	NA	NA	NA	NA	NA	NA	NA	NA
chr1	26189947	26189947	C	T	exonic	PAQR7	NA	synonymous SNV	PAQR7:NM_178422:exon2:c.G384A:p.Q128Q	NA	NA	NA	NA	NA	NA	NA	NA	NA	NA	NA	NA	NA	NA	NA	NA	NA	NA	NA	NA	NA	NA	NA	NA	NA	NA	NA	NA	NA	NA	NA	NA	NA	NA
chr1	26286840	26286840	G	A	UTR3	PAFAH2	NM_000437:c.*1640C>T	NA	NA	NA	NA	NA	NA	NA	NA	NA	NA	rs2782814	NA	NA	NA	NA	NA	NA	NA	NA	NA	NA	NA	NA	NA	NA	NA	NA	NA	NA	NA	NA	NA	NA	NA	NA	NA
chr1	26287563	26287563	T	C	UTR3	PAFAH2	NM_000437:c.*917A>G	NA	NA	NA	NA	NA	NA	NA	NA	NA	NA	rs2012311	NA	NA	NA	NA	NA	NA	NA	NA	NA	NA	NA	NA	NA	NA	NA	NA	NA	NA	NA	NA	NA	NA	NA	NA	NA
chr1	26324582	26324582	T	G	UTR5	PAFAH2	NM_000437:c.-7275A>C	NA	NA	NA	NA	NA	NA	NA	NA	NA	NA	rs3008239	NA	NA	NA	NA	NA	NA	NA	NA	NA	NA	NA	NA	NA	NA	NA	NA	NA	NA	NA	NA	NA	NA	NA	NA	NA
chr1	26448447	26448447	A	G	exonic	PDIK1L	NA	synonymous SNV	PDIK1L:NM_001243532:exon3:c.A405G:p.K135K,PDIK1L:NM_152835:exon3:c.A405G:p.K135K,PDIK1L:NM_001243533:exon4:c.A405G:p.K135K	0.1456	0.1967	0.0796	0.0209	0.1556	0.1816	0.1366	0.0762	rs17257107	NA	NA	NA	NA	NA	NA	NA	NA	NA	NA	NA	NA	NA	NA	NA	NA	NA	NA	NA	NA	NA	NA	NA	NA	NA
chr1	26448849	26448849	T	C	exonic	PDIK1L	NA	synonymous SNV	PDIK1L:NM_001243532:exon3:c.T807C:p.Y269Y,PDIK1L:NM_152835:exon3:c.T807C:p.Y269Y,PDIK1L:NM_001243533:exon4:c.T807C:p.Y269Y	0.1457	0.1972	0.0797	0.0209	0.1556	0.1818	0.1369	0.0762	rs17356867	NA	NA	NA	NA	NA	NA	NA	NA	NA	NA	NA	NA	NA	NA	NA	NA	NA	NA	NA	NA	NA	NA	NA	NA	NA
chr1	26449327	26449327	A	G	UTR3	PDIK1L	NM_001243532:c.*259A>G,NM_152835:c.*259A>G,NM_001243533:c.*259A>G	NA	NA	NA	NA	NA	NA	NA	NA	NA	NA	rs75786059	NA	NA	NA	NA	NA	NA	NA	NA	NA	NA	NA	NA	NA	NA	NA	NA	NA	NA	NA	NA	NA	NA	NA	NA	NA
chr1	26449336	26449337	AA	-	UTR3	PDIK1L	NM_001243532:c.*268_*269delAA,NM_152835:c.*268_*269delAA,NM_001243533:c.*268_*269delAA	NA	NA	NA	NA	NA	NA	NA	NA	NA	NA	rs3833547	NA	NA	NA	NA	NA	NA	NA	NA	NA	NA	NA	NA	NA	NA	NA	NA	NA	NA	NA	NA	NA	NA	NA	NA	NA
chr1	26449595	26449595	G	A	UTR3	PDIK1L	NM_001243532:c.*527G>A,NM_152835:c.*527G>A,NM_001243533:c.*527G>A	NA	NA	NA	NA	NA	NA	NA	NA	NA	NA	rs17257113	NA	NA	NA	NA	NA	NA	NA	NA	NA	NA	NA	NA	NA	NA	NA	NA	NA	NA	NA	NA	NA	NA	NA	NA	NA
chr1	26449681	26449682	TT	-	UTR3	PDIK1L	NM_001243532:c.*613_*614delTT,NM_152835:c.*613_*614delTT,NM_001243533:c.*613_*614delTT	NA	NA	NA	NA	NA	NA	NA	NA	NA	NA	NA	NA	NA	NA	NA	NA	NA	NA	NA	NA	NA	NA	NA	NA	NA	NA	NA	NA	NA	NA	NA	NA	NA	NA	NA	NA
chr1	26449703	26449703	T	-	UTR3	PDIK1L	NM_001243532:c.*635delT,NM_152835:c.*635delT,NM_001243533:c.*635delT	NA	NA	NA	NA	NA	NA	NA	NA	NA	NA	NA	NA	NA	NA	NA	NA	NA	NA	NA	NA	NA	NA	NA	NA	NA	NA	NA	NA	NA	NA	NA	NA	NA	NA	NA	NA
chr1	26450009	26450009	C	T	UTR3	PDIK1L	NM_001243532:c.*941C>T,NM_152835:c.*941C>T,NM_001243533:c.*941C>T	NA	NA	NA	NA	NA	NA	NA	NA	NA	NA	rs17163588	NA	NA	NA	NA	NA	NA	NA	NA	NA	NA	NA	NA	NA	NA	NA	NA	NA	NA	NA	NA	NA	NA	NA	NA	NA
chr1	26496455	26496455	C	T	UTR5	ZNF593	NM_015871:c.-20C>T	NA	NA	0.3381	0.1503	0.3333	0.4678	0.5882	0.4342	0.3485	0.2735	rs2232648	NA	NA	NA	NA	NA	NA	NA	NA	NA	NA	NA	NA	NA	NA	NA	NA	NA	NA	NA	NA	NA	NA	NA	NA	NA
chr1	26496651	26496651	T	C	exonic	ZNF593	NA	synonymous SNV	ZNF593:NM_015871:exon1:c.T177C:p.G59G	0.4912	0.6395	0.6806	0.6932	0.394	0.4023	0.4375	0.497	rs7087	NA	NA	NA	NA	NA	NA	NA	NA	NA	NA	NA	NA	NA	NA	NA	NA	NA	NA	NA	NA	NA	NA	NA	NA	NA
chr1	26497340	26497340	A	C	UTR3	ZNF593	NM_015871:c.*133A>C	NA	NA	NA	NA	NA	NA	NA	NA	NA	NA	rs8768	NA	NA	NA	NA	NA	NA	NA	NA	NA	NA	NA	NA	NA	NA	NA	NA	NA	NA	NA	NA	NA	NA	NA	NA	NA
chr1	26507365	26507365	G	A	exonic	CNKSR1	NA	nonsynonymous SNV	CNKSR1:NM_001297647:exon3:c.G370A:p.A124T,CNKSR1:NM_006314:exon3:c.G370A:p.A124T	2.471e-05	0	0	0.0001	0	2.997e-05	0	0	NA	0.37	T	0.008	B	0.01	B	0.135	N	1	N	0.68	N	2.51	T	-1.002	T	0.015	T	0.044	-0.046	3.782	-4.07	-0.664	0.078	2.527
chr1	26582091	26582091	G	A	exonic	CEP85	NA	nonsynonymous SNV	CEP85:NM_001281517:exon3:c.G485A:p.S162N,CEP85:NM_022778:exon4:c.G638A:p.S213N	0.2533	0.0867	0.2539	0.2477	0.2994	0.3003	0.272	0.1515	rs3795686	1	T	0	B	0.001	B	0	D	0.995	P	-0.205	N	2.78	T	-0.933	T	0	T	0.004	-1.134	0.115	4.24	1.069	1.327	9.919
chr1	26603993	26603993	A	C	UTR3	CEP85	NM_022778:c.*209A>C,NM_001281517:c.*209A>C,NM_001281518:c.*209A>C	NA	NA	NA	NA	NA	NA	NA	NA	NA	NA	rs3820519	NA	NA	NA	NA	NA	NA	NA	NA	NA	NA	NA	NA	NA	NA	NA	NA	NA	NA	NA	NA	NA	NA	NA	NA	NA
chr1	26608852	26608852	G	A	exonic	UBXN11	NA	nonsynonymous SNV	UBXN11:NM_001077262:exon11:c.C1141T:p.P381S,UBXN11:NM_145345:exon15:c.C1402T:p.P468S,UBXN11:NM_183008:exon16:c.C1501T:p.P501S	0.001	0	0.0007	0	0	0.0051	0	0.0007	rs61775089	1	T	.	.	.	.	.	.	1	P	0	N	2.12	T	-0.936	T	0	T	0.234	0.967	8.946	.	0	-0.536	.
chr1	26609259	26609259	C	T	exonic	UBXN11	NA	synonymous SNV	UBXN11:NM_001077262:exon10:c.G813A:p.T271T,UBXN11:NM_145345:exon14:c.G1074A:p.T358T,UBXN11:NM_183008:exon15:c.G1173A:p.T391T	0.5273	0.3816	0.3836	0.29	0.5957	0.6443	0.5478	0.3371	rs7522905	NA	NA	NA	NA	NA	NA	NA	NA	NA	NA	NA	NA	NA	NA	NA	NA	NA	NA	NA	NA	NA	NA	NA	NA	NA
chr1	26610891	26610891	A	C	exonic	UBXN11	NA	nonsynonymous SNV	UBXN11:NM_001077262:exon7:c.T575G:p.L192R,UBXN11:NM_145345:exon11:c.T836G:p.L279R,UBXN11:NM_183008:exon12:c.T935G:p.L312R	0.8276	0.8816	0.6272	0.4478	0.9031	0.9342	0.8618	0.6702	rs4332350	0.55	T	0	B	0	B	0.372	N	1	P	-1.61	N	2.63	T	-1.021	T	0	T	0.268	-0.475	1.811	-2.06	-0.475	-0.442	3.125
chr1	26627478	26627478	T	C	exonic	UBXN11	NA	synonymous SNV	UBXN11:NM_001077262:exon4:c.A138G:p.S46S,UBXN11:NM_183008:exon5:c.A138G:p.S46S	0.6687	0.6259	0.5524	0.43	0.6992	0.7545	0.7	0.5392	rs2276712	NA	NA	NA	NA	NA	NA	NA	NA	NA	NA	NA	NA	NA	NA	NA	NA	NA	NA	NA	NA	NA	NA	NA	NA	NA
chr1	26646726	26646726	A	G	exonic	CD52	NA	nonsynonymous SNV	CD52:NM_001803:exon2:c.A119G:p.N40S	0.6711	0.6561	0.5513	0.4292	0.6992	0.7541	0.7004	0.5422	rs1071849	0.53	T	0.009	B	0.007	B	0.493	N	1	P	.	.	1.72	T	-1.013	T	0	T	0.02	1.509	10.99	-1.87	-0.296	0.157	4.278
chr1	26646730	26646730	A	G	exonic	CD52	NA	nonsynonymous SNV	CD52:NM_001803:exon2:c.A123G:p.I41M	0.6711	0.6562	0.5514	0.4293	0.6992	0.7541	0.7004	0.5423	rs17645	0.54	T	0	B	0.001	B	0.258	N	1	P	.	.	1.53	T	-0.972	T	0	T	0.062	0.413	6.245	3.42	0.796	0.087	7.166
chr1	26691174	26691174	C	A	exonic	ZNF683	NA	nonsynonymous SNV	ZNF683:NM_001114759:exon4:c.G863T:p.R288L,ZNF683:NM_001307925:exon4:c.G863T:p.R288L,ZNF683:NM_173574:exon4:c.G863T:p.R288L	0.3251	0.1631	0.4042	0.2583	0.3815	0.3561	0.3377	0.2577	rs11247933	0.69	T	0.006	B	0.017	B	0.061	N	1	P	0.55	N	3.01	T	-0.933	T	0	T	0.086	0.673	7.602	-7.04	-2.439	-2.192	3.865
chr1	26795867	26795867	A	G	UTR3	DHDDS	NM_001243564:c.*245A>G,NM_205861:c.*245A>G,NM_001243565:c.*245A>G,NM_024887:c.*245A>G	NA	NA	NA	NA	NA	NA	NA	NA	NA	NA	NA	NA	NA	NA	NA	NA	NA	NA	NA	NA	NA	NA	NA	NA	NA	NA	NA	NA	NA	NA	NA	NA	NA	NA	NA	NA
chr1	26796391	26796391	G	T	UTR3	DHDDS	NM_001243564:c.*769G>T,NM_205861:c.*769G>T,NM_001243565:c.*769G>T,NM_024887:c.*769G>T	NA	NA	NA	NA	NA	NA	NA	NA	NA	NA	rs80313266	NA	NA	NA	NA	NA	NA	NA	NA	NA	NA	NA	NA	NA	NA	NA	NA	NA	NA	NA	NA	NA	NA	NA	NA	NA
chr1	26796922	26796922	G	C	UTR3	DHDDS	NM_001243564:c.*1300G>C,NM_205861:c.*1300G>C,NM_001243565:c.*1300G>C,NM_024887:c.*1300G>C	NA	NA	NA	NA	NA	NA	NA	NA	NA	NA	rs12096239	NA	NA	NA	NA	NA	NA	NA	NA	NA	NA	NA	NA	NA	NA	NA	NA	NA	NA	NA	NA	NA	NA	NA	NA	NA
chr1	26802004	26802004	G	T	UTR3	HMGN2	NM_005517:c.*365G>T	NA	NA	NA	NA	NA	NA	NA	NA	NA	NA	rs7551199	NA	NA	NA	NA	NA	NA	NA	NA	NA	NA	NA	NA	NA	NA	NA	NA	NA	NA	NA	NA	NA	NA	NA	NA	NA
chr1	26802548	26802548	T	C	UTR3	HMGN2	NM_005517:c.*909T>C	NA	NA	NA	NA	NA	NA	NA	NA	NA	NA	rs12741800	NA	NA	NA	NA	NA	NA	NA	NA	NA	NA	NA	NA	NA	NA	NA	NA	NA	NA	NA	NA	NA	NA	NA	NA	NA
chr1	26856462	26856462	T	G	exonic	RPS6KA1	NA	synonymous SNV	RPS6KA1:NM_002953:exon1:c.T51G:p.P17P	0.9212	0.9318	0.9222	0.9478	.	0.9426	0.9107	0.9127	rs11800553	NA	NA	NA	NA	NA	NA	NA	NA	NA	NA	NA	NA	NA	NA	NA	NA	NA	NA	NA	NA	NA	NA	NA	NA	NA
chr1	26879920	26879920	T	C	exonic	RPS6KA1	NA	synonymous SNV	RPS6KA1:NM_001006665:exon6:c.T534C:p.A178A,RPS6KA1:NM_002953:exon7:c.T507C:p.A169A	0.9978	0.9755	0.9995	1	0.9995	1	0.9989	0.9999	rs4970490	NA	NA	NA	NA	NA	NA	NA	NA	NA	NA	NA	NA	NA	NA	NA	NA	NA	NA	NA	NA	NA	NA	NA	NA	NA
chr1	26883511	26883511	A	C	exonic	RPS6KA1	NA	nonsynonymous SNV	RPS6KA1:NM_001006665:exon12:c.A1031C:p.K344T,RPS6KA1:NM_002953:exon13:c.A1004C:p.K335T	0.2115	0.0427	0.2957	0.175	0.1969	0.2204	0.1949	0.2491	rs2229712	0.09	T	0.295	B	0.104	B	0	D	0	P	1.145	L	0.63	T	-1.031	T	0	T	0.629	2.834	15.44	5.49	2.093	7.218	10.011
chr1	26900708	26900708	G	A	UTR3	RPS6KA1	NM_002953:c.*16G>A,NM_001006665:c.*16G>A	NA	NA	0.1123	0.1102	0.0504	0.0157	0.1668	0.1424	0.1082	0.0648	rs2229714	NA	NA	NA	NA	NA	NA	NA	NA	NA	NA	NA	NA	NA	NA	NA	NA	NA	NA	NA	NA	NA	NA	NA	NA	NA
chr1	26900735	26900735	C	G	UTR3	RPS6KA1	NM_002953:c.*43C>G,NM_001006665:c.*43C>G	NA	NA	0.779	0.7626	0.6971	0.8475	0.7834	0.7784	0.7838	0.8112	rs282179	NA	NA	NA	NA	NA	NA	NA	NA	NA	NA	NA	NA	NA	NA	NA	NA	NA	NA	NA	NA	NA	NA	NA	NA	NA
chr1	26900805	26900805	G	A	UTR3	RPS6KA1	NM_002953:c.*113G>A,NM_001006665:c.*113G>A	NA	NA	NA	NA	NA	NA	NA	NA	NA	NA	rs12121702	NA	NA	NA	NA	NA	NA	NA	NA	NA	NA	NA	NA	NA	NA	NA	NA	NA	NA	NA	NA	NA	NA	NA	NA	NA
chr1	26900906	26900906	C	T	UTR3	RPS6KA1	NM_002953:c.*214C>T,NM_001006665:c.*214C>T	NA	NA	0.0003	0	0	0.0039	0	2.413e-05	0	0	NA	0	D	.	.	.	.	.	.	1	N	.	.	-0.22	T	-0.853	T	0.184	T	0.043	2.115	13.03	-2.07	-0.639	-0.428	0.497
chr1	26900920	26900920	A	T	UTR3	RPS6KA1	NM_002953:c.*228A>T,NM_001006665:c.*228A>T	NA	NA	0.1335	0.0322	0.0668	0.0229	0.2079	0.1807	0.1293	0.0647	rs12118436	0	D	.	.	.	.	.	.	0	P	.	.	-0.21	T	-0.957	T	0.005	T	0.165	2.596	14.64	1.69	0.032	0.896	7.255
chr1	27056333	27056333	C	T	exonic	ARID1A	NA	synonymous SNV	ARID1A:NM_006015:exon2:c.C1329T:p.G443G,ARID1A:NM_139135:exon2:c.C1329T:p.G443G	2.506e-05	9.952e-05	0	0	0	3.039e-05	0	0	rs369923774	NA	NA	NA	NA	NA	NA	NA	NA	NA	NA	NA	NA	NA	NA	NA	NA	NA	NA	NA	NA	NA	NA	NA	NA	NA
chr1	27106975	27106975	C	T	exonic	ARID1A	NA	synonymous SNV	ARID1A:NM_006015:exon20:c.C6586T:p.L2196L,ARID1A:NM_139135:exon20:c.C5935T:p.L1979L	0.0051	0.0006	0.0008	0	0.0297	0.0058	0.0088	0.0007	rs149633292	.	.	.	.	.	.	.	.	1	D	.	.	.	.	-0.802	T	0.176	T	.	-0.742	0.841	4.09	1.473	0.878	10.787
chr1	27108262	27108262	C	T	UTR3	ARID1A	NM_006015:c.*1015C>T,NM_139135:c.*1015C>T	NA	NA	NA	NA	NA	NA	NA	NA	NA	NA	NA	NA	NA	NA	NA	NA	NA	NA	NA	NA	NA	NA	NA	NA	NA	NA	NA	NA	NA	NA	NA	NA	NA	NA	NA	NA
chr1	27180829	27180829	A	C	UTR3	ZDHHC18	NM_032283:c.*495A>C	NA	NA	NA	NA	NA	NA	NA	NA	NA	NA	rs737524	NA	NA	NA	NA	NA	NA	NA	NA	NA	NA	NA	NA	NA	NA	NA	NA	NA	NA	NA	NA	NA	NA	NA	NA	NA
chr1	27181427	27181427	G	A	UTR3	ZDHHC18	NM_032283:c.*1093G>A	NA	NA	NA	NA	NA	NA	NA	NA	NA	NA	rs760093	NA	NA	NA	NA	NA	NA	NA	NA	NA	NA	NA	NA	NA	NA	NA	NA	NA	NA	NA	NA	NA	NA	NA	NA	NA
chr1	27210721	27210721	T	C	exonic	GPN2	NA	nonsynonymous SNV	GPN2:NM_018066:exon4:c.A790G:p.R264G	0.732	0.9285	0.859	0.9985	0.6239	0.6262	0.7241	0.8503	rs3170660	1	T	0	B	0	B	0	N	0.917	P	0	N	2.37	T	-0.92	T	0	T	0.142	1.021	9.172	5.48	1.329	5.788	14.182
chr1	27269255	27269255	G	C	exonic	NUDC	NA	synonymous SNV	NUDC:NM_006600:exon5:c.G534C:p.L178L	NA	NA	NA	NA	NA	NA	NA	NA	NA	NA	NA	NA	NA	NA	NA	NA	NA	NA	NA	NA	NA	NA	NA	NA	NA	NA	NA	NA	NA	NA	NA	NA	NA	NA
chr1	27269526	27269526	C	T	exonic	NUDC	NA	synonymous SNV	NUDC:NM_006600:exon6:c.C711T:p.D237D	6.59e-05	0	0.0002	0	0	2.997e-05	0	0.0002	rs142020224	NA	NA	NA	NA	NA	NA	NA	NA	NA	NA	NA	NA	NA	NA	NA	NA	NA	NA	NA	NA	NA	NA	NA	NA	NA
chr1	27426219	27426219	A	G	UTR3	SLC9A1	NM_003047:c.*579T>C	NA	NA	NA	NA	NA	NA	NA	NA	NA	NA	rs5810	NA	NA	NA	NA	NA	NA	NA	NA	NA	NA	NA	NA	NA	NA	NA	NA	NA	NA	NA	NA	NA	NA	NA	NA	NA
chr1	27426796	27426796	T	C	UTR3	SLC9A1	NM_003047:c.*2A>G	NA	NA	0.9685	0.9902	0.9808	1	0.9465	0.9576	0.9661	0.9914	rs4266911	NA	NA	NA	NA	NA	NA	NA	NA	NA	NA	NA	NA	NA	NA	NA	NA	NA	NA	NA	NA	NA	NA	NA	NA	NA
chr1	27427041	27427041	T	C	exonic	SLC9A1	NA	synonymous SNV	SLC9A1:NM_003047:exon12:c.A2205G:p.E735E	0.9694	0.9961	0.9814	1	0.9465	0.9568	0.9626	0.989	rs4418629	NA	NA	NA	NA	NA	NA	NA	NA	NA	NA	NA	NA	NA	NA	NA	NA	NA	NA	NA	NA	NA	NA	NA	NA	NA
chr1	27480757	27480757	A	G	exonic	SLC9A1	NA	synonymous SNV	SLC9A1:NM_003047:exon1:c.T69C:p.V23V	0.3069	0.2721	0.1666	0.1009	0.3836	0.3514	0.2966	0.326	rs34306208	NA	NA	NA	NA	NA	NA	NA	NA	NA	NA	NA	NA	NA	NA	NA	NA	NA	NA	NA	NA	NA	NA	NA	NA	NA
chr1	27662235	27662235	G	T	UTR3	TMEM222	NM_032125:c.*278G>T	NA	NA	NA	NA	NA	NA	NA	NA	NA	NA	rs3813792	NA	NA	NA	NA	NA	NA	NA	NA	NA	NA	NA	NA	NA	NA	NA	NA	NA	NA	NA	NA	NA	NA	NA	NA	NA
chr1	27662666	27662666	A	G	UTR3	TMEM222	NM_032125:c.*709A>G	NA	NA	NA	NA	NA	NA	NA	NA	NA	NA	rs9203	NA	NA	NA	NA	NA	NA	NA	NA	NA	NA	NA	NA	NA	NA	NA	NA	NA	NA	NA	NA	NA	NA	NA	NA	NA
chr1	27676622	27676622	C	A	exonic	SYTL1	NA	nonsynonymous SNV	SYTL1:NM_001193308:exon9:c.C907A:p.P303T,SYTL1:NM_032872:exon9:c.C871A:p.P291T	NA	NA	NA	NA	NA	NA	NA	NA	NA	0	D	1	D	0.999	D	0	D	1	D	3.13	M	-1.05	T	0.548	D	0.677	D	0.724	3.466	17.75	4.55	2.215	1.986	14.562
chr1	27676623	27676623	C	G	exonic	SYTL1	NA	nonsynonymous SNV	SYTL1:NM_001193308:exon9:c.C908G:p.P303R,SYTL1:NM_032872:exon9:c.C872G:p.P291R	NA	NA	NA	NA	NA	NA	NA	NA	NA	0	D	1	D	1	D	0	D	1	D	4.78	H	-1.14	T	0.919	D	0.798	D	0.925	3.477	17.79	4.55	2.215	4.04	14.562
chr1	27676925	27676925	G	A	exonic	SYTL1	NA	synonymous SNV	SYTL1:NM_001193308:exon10:c.G954A:p.K318K,SYTL1:NM_032872:exon10:c.G918A:p.K306K	0.3132	0.163	0.1564	0.1726	0.4081	0.3652	0.3215	0.3428	rs6702341	.	.	.	.	.	.	.	.	0	P	.	.	.	.	-0.917	T	0	T	.	1.546	11.12	3.87	2.155	0.998	6.072
chr1	27679797	27679797	A	G	exonic	SYTL1	NA	nonsynonymous SNV	SYTL1:NM_001193308:exon14:c.A1367G:p.Q456R,SYTL1:NM_032872:exon14:c.A1331G:p.Q444R	0.6508	0.4558	0.4485	0.3327	0.7133	0.7138	0.6661	0.7181	rs3813795	1	T	0	B	0.001	B	0.003	N	0	P	-1.355	N	3.28	T	-0.999	T	0	T	0.085	0.113	4.608	2.68	0.327	0.946	4.745
chr1	27679954	27679954	G	A	exonic	SYTL1	NA	synonymous SNV	SYTL1:NM_001193308:exon14:c.G1524A:p.G508G,SYTL1:NM_032872:exon14:c.G1488A:p.G496G	0.3509	0.187	0.2157	0.1983	0.454	0.3958	0.3567	0.3773	rs1128918	NA	NA	NA	NA	NA	NA	NA	NA	NA	NA	NA	NA	NA	NA	NA	NA	NA	NA	NA	NA	NA	NA	NA	NA	NA
chr1	27680292	27680292	A	G	exonic	SYTL1	NA	synonymous SNV	SYTL1:NM_001193308:exon15:c.A1638G:p.E546E,SYTL1:NM_032872:exon15:c.A1602G:p.E534E	0.6224	0.6938	0.3426	0.2405	0.6935	0.7219	0.6479	0.5412	rs8533	NA	NA	NA	NA	NA	NA	NA	NA	NA	NA	NA	NA	NA	NA	NA	NA	NA	NA	NA	NA	NA	NA	NA	NA	NA
chr1	27731651	27731651	C	T	UTR3	WASF2	NM_006990:c.*3032G>A,NM_001201404:c.*3168G>A	NA	NA	NA	NA	NA	NA	NA	NA	NA	NA	rs11548323	NA	NA	NA	NA	NA	NA	NA	NA	NA	NA	NA	NA	NA	NA	NA	NA	NA	NA	NA	NA	NA	NA	NA	NA	NA
chr1	27732716	27732716	C	T	UTR3	WASF2	NM_006990:c.*1967G>A,NM_001201404:c.*2103G>A	NA	NA	NA	NA	NA	NA	NA	NA	NA	NA	NA	NA	NA	NA	NA	NA	NA	NA	NA	NA	NA	NA	NA	NA	NA	NA	NA	NA	NA	NA	NA	NA	NA	NA	NA	NA
chr1	27861098	27861098	G	A	UTR3	AHDC1	NM_001029882:c.*373C>T	NA	NA	NA	NA	NA	NA	NA	NA	NA	NA	NA	NA	NA	NA	NA	NA	NA	NA	NA	NA	NA	NA	NA	NA	NA	NA	NA	NA	NA	NA	NA	NA	NA	NA	NA	NA
chr1	27875824	27875824	C	T	exonic	AHDC1	NA	nonsynonymous SNV	AHDC1:NM_001029882:exon6:c.G2803A:p.A935T	0.9956	0.9987	0.9977	1	0.9995	0.9938	0.9967	0.9956	rs4908364	1	T	0	B	0	B	0.39	N	1	P	0.345	N	0.97	T	-0.955	T	0	T	0.036	0.569	7.077	-2.09	-0.71	-0.691	7.47
chr1	27876090	27876090	G	A	exonic	AHDC1	NA	nonsynonymous SNV	AHDC1:NM_001029882:exon6:c.C2537T:p.S846L	8.472e-06	0	0	0	0	0	0	6.071e-05	NA	0.16	T	1	D	0.995	D	0.004	N	1	D	0.695	N	0.1	T	-0.637	T	0.269	T	0.788	4.809	27.2	5.77	2.723	8.825	18.755
chr1	27876171	27876171	G	A	exonic	AHDC1	NA	nonsynonymous SNV	AHDC1:NM_001029882:exon6:c.C2456T:p.T819M	8.537e-06	0	0	0	0	1.569e-05	0	0	NA	0.01	D	0.973	D	0.481	P	0.275	U	1	N	0.345	N	0.88	T	-1.019	T	0.084	T	0.366	2.002	12.65	4.8	2.723	3.411	14.526
chr1	27876482	27876482	C	A	exonic	AHDC1	NA	synonymous SNV	AHDC1:NM_001029882:exon6:c.G2145T:p.P715P	0.6813	0.9308	0.8045	0.7942	0.5868	0.6088	0.6384	0.707	rs2076457	NA	NA	NA	NA	NA	NA	NA	NA	NA	NA	NA	NA	NA	NA	NA	NA	NA	NA	NA	NA	NA	NA	NA	NA	NA
chr1	27878225	27878225	G	T	exonic	AHDC1	NA	synonymous SNV	AHDC1:NM_001029882:exon6:c.C402A:p.L134L	NA	NA	NA	NA	NA	NA	NA	NA	NA	NA	NA	NA	NA	NA	NA	NA	NA	NA	NA	NA	NA	NA	NA	NA	NA	NA	NA	NA	NA	NA	NA	NA	NA	NA
chr1	27878690	27878690	G	A	UTR5	AHDC1	NM_001029882:c.-64C>T	NA	NA	NA	NA	NA	NA	NA	NA	NA	NA	NA	NA	NA	NA	NA	NA	NA	NA	NA	NA	NA	NA	NA	NA	NA	NA	NA	NA	NA	NA	NA	NA	NA	NA	NA	NA
chr1	27939418	27939418	G	A	UTR3	FGR	NM_001042747:c.*7C>T,NM_005248:c.*7C>T,NM_001042729:c.*7C>T	NA	NA	4.729e-05	0	0	0.0004	0	3.377e-05	0	0	rs370126738	NA	NA	NA	NA	NA	NA	NA	NA	NA	NA	NA	NA	NA	NA	NA	NA	NA	NA	NA	NA	NA	NA	NA	NA	NA
chr1	27950302	27950302	C	T	exonic	FGR	NA	synonymous SNV	FGR:NM_001042729:exon3:c.G126A:p.R42R,FGR:NM_001042747:exon3:c.G126A:p.R42R,FGR:NM_005248:exon3:c.G126A:p.R42R	NA	NA	NA	NA	NA	NA	NA	NA	NA	NA	NA	NA	NA	NA	NA	NA	NA	NA	NA	NA	NA	NA	NA	NA	NA	NA	NA	NA	NA	NA	NA	NA	NA	NA
chr1	27992671	27992671	G	C	UTR3	IFI6	NM_002038:c.*221C>G,NM_022872:c.*221C>G,NM_022873:c.*221C>G	NA	NA	NA	NA	NA	NA	NA	NA	NA	NA	NA	NA	NA	NA	NA	NA	NA	NA	NA	NA	NA	NA	NA	NA	NA	NA	NA	NA	NA	NA	NA	NA	NA	NA	NA	NA
chr1	28087781	28087781	A	-	UTR3	FAM76A	NM_001143913:c.*689delA,NM_001143912:c.*689delA,NM_152660:c.*689delA,NM_001143915:c.*689delA,NM_001143914:c.*689delA	NA	NA	NA	NA	NA	NA	NA	NA	NA	NA	NA	NA	NA	NA	NA	NA	NA	NA	NA	NA	NA	NA	NA	NA	NA	NA	NA	NA	NA	NA	NA	NA	NA	NA	NA	NA
chr1	28208949	28208949	G	T	exonic	THEMIS2	NA	nonsynonymous SNV	THEMIS2:NM_001105556:exon4:c.G1114T:p.D372Y	NA	NA	NA	NA	NA	NA	NA	NA	NA	0	D	1	D	0.998	D	0	D	1	D	2.62	M	2.42	T	-0.066	T	0.441	T	0.97	4.192	21.7	5.32	2.653	7.012	18.965
chr1	28213034	28213034	G	-	UTR3	THEMIS2	NM_001039477:c.*677delG,NM_004848:c.*677delG,NM_001105556:c.*601delG,NM_001286115:c.*601delG,NM_001286113:c.*601delG	NA	NA	NA	NA	NA	NA	NA	NA	NA	NA	NA	NA	NA	NA	NA	NA	NA	NA	NA	NA	NA	NA	NA	NA	NA	NA	NA	NA	NA	NA	NA	NA	NA	NA	NA	NA
chr1	28218100	28218100	T	C	UTR3	RPA2	NM_001297558:c.*574A>G,NM_001286076:c.*574A>G,NM_002946:c.*574A>G	NA	NA	NA	NA	NA	NA	NA	NA	NA	NA	rs7356	NA	NA	NA	NA	NA	NA	NA	NA	NA	NA	NA	NA	NA	NA	NA	NA	NA	NA	NA	NA	NA	NA	NA	NA	NA
chr1	28294051	28294051	T	C	UTR3	XKR8	NM_018053:c.*340T>C	NA	NA	NA	NA	NA	NA	NA	NA	NA	NA	rs4243821	NA	NA	NA	NA	NA	NA	NA	NA	NA	NA	NA	NA	NA	NA	NA	NA	NA	NA	NA	NA	NA	NA	NA	NA	NA
chr1	28298088	28298088	G	C	UTR3	EYA3	NM_001282562:c.*2889C>G,NM_001282561:c.*2889C>G,NM_001990:c.*2889C>G	NA	NA	NA	NA	NA	NA	NA	NA	NA	NA	rs56302332	NA	NA	NA	NA	NA	NA	NA	NA	NA	NA	NA	NA	NA	NA	NA	NA	NA	NA	NA	NA	NA	NA	NA	NA	NA
chr1	28298951	28298951	C	T	UTR3	EYA3	NM_001282562:c.*2026G>A,NM_001282561:c.*2026G>A,NM_001990:c.*2026G>A	NA	NA	NA	NA	NA	NA	NA	NA	NA	NA	rs6699701	NA	NA	NA	NA	NA	NA	NA	NA	NA	NA	NA	NA	NA	NA	NA	NA	NA	NA	NA	NA	NA	NA	NA	NA	NA
chr1	28300079	28300079	T	A	UTR3	EYA3	NM_001282562:c.*898A>T,NM_001282561:c.*898A>T,NM_001990:c.*898A>T	NA	NA	NA	NA	NA	NA	NA	NA	NA	NA	rs33981147	NA	NA	NA	NA	NA	NA	NA	NA	NA	NA	NA	NA	NA	NA	NA	NA	NA	NA	NA	NA	NA	NA	NA	NA	NA
chr1	28415089	28415089	T	C	UTR5	EYA3	NM_001282562:c.-49675A>G,NM_001282561:c.-30552A>G,NM_001990:c.-30552A>G,NM_001282560:c.-30552A>G	NA	NA	NA	NA	NA	NA	NA	NA	NA	NA	rs115264371	NA	NA	NA	NA	NA	NA	NA	NA	NA	NA	NA	NA	NA	NA	NA	NA	NA	NA	NA	NA	NA	NA	NA	NA	NA
chr1	28527011	28527011	A	G	UTR3	DNAJC8	NM_014280:c.*748T>C	NA	NA	0.322	0.586	0.3548	0.101	0.3956	0.3887	0.3427	0.2614	rs1049504	NA	NA	NA	NA	NA	NA	NA	NA	NA	NA	NA	NA	NA	NA	NA	NA	NA	NA	NA	NA	NA	NA	NA	NA	NA
chr1	28527061	28527061	C	G	UTR3	DNAJC8	NM_014280:c.*698G>C	NA	NA	NA	NA	NA	NA	NA	NA	NA	NA	NA	NA	NA	NA	NA	NA	NA	NA	NA	NA	NA	NA	NA	NA	NA	NA	NA	NA	NA	NA	NA	NA	NA	NA	NA	NA
chr1	28562676	28562676	A	G	UTR5	ATPIF1	NM_178190:c.-19A>G,NM_178191:c.-19A>G,NM_016311:c.-19A>G	NA	NA	0.2974	0.6161	0.2211	0.1024	0.2852	0.2996	0.3214	0.2511	rs12154	NA	NA	NA	NA	NA	NA	NA	NA	NA	NA	NA	NA	NA	NA	NA	NA	NA	NA	NA	NA	NA	NA	NA	NA	NA
chr1	28563084	28563084	C	T	UTR3	ATPIF1	NM_178191:c.*117C>T	NA	NA	NA	NA	NA	NA	NA	NA	NA	NA	rs2078348	NA	NA	NA	NA	NA	NA	NA	NA	NA	NA	NA	NA	NA	NA	NA	NA	NA	NA	NA	NA	NA	NA	NA	NA	NA
chr1	28563463	28563463	C	T	UTR3	ATPIF1	NM_178191:c.*496C>T	NA	NA	NA	NA	NA	NA	NA	NA	NA	NA	NA	NA	NA	NA	NA	NA	NA	NA	NA	NA	NA	NA	NA	NA	NA	NA	NA	NA	NA	NA	NA	NA	NA	NA	NA	NA
chr1	28564252	28564252	A	G	UTR3	ATPIF1	NM_178191:c.*1285A>G	NA	NA	0.3476	0.6871	0.2519	0.102	0.3316	0.3662	0.3637	0.2582	rs8559	NA	NA	NA	NA	NA	NA	NA	NA	NA	NA	NA	NA	NA	NA	NA	NA	NA	NA	NA	NA	NA	NA	NA	NA	NA
chr1	28564279	28564279	A	G	exonic	ATPIF1	NA	nonsynonymous SNV	ATPIF1:NM_178190:exon3:c.A187G:p.R63G	0.2958	0.6104	0.2205	0.101	0.2756	0.2978	0.32	0.251	rs9508	0.91	T	0.002	B	0.003	B	.	.	1	P	.	.	.	.	-0.987	T	0	T	0.027	-0.487	1.761	-6.62	-1.963	-1.794	8.582
chr1	28599274	28599274	C	G	exonic	SESN2	NA	synonymous SNV	SESN2:NM_031459:exon5:c.C720G:p.P240P	NA	NA	NA	NA	NA	NA	NA	NA	NA	NA	NA	NA	NA	NA	NA	NA	NA	NA	NA	NA	NA	NA	NA	NA	NA	NA	NA	NA	NA	NA	NA	NA	NA	NA
chr1	28607922	28607922	G	A	UTR3	SESN2	NM_031459:c.*609G>A	NA	NA	NA	NA	NA	NA	NA	NA	NA	NA	NA	NA	NA	NA	NA	NA	NA	NA	NA	NA	NA	NA	NA	NA	NA	NA	NA	NA	NA	NA	NA	NA	NA	NA	NA	NA
chr1	28608772	28608772	G	C	UTR3	SESN2	NM_031459:c.*1459G>C	NA	NA	NA	NA	NA	NA	NA	NA	NA	NA	NA	NA	NA	NA	NA	NA	NA	NA	NA	NA	NA	NA	NA	NA	NA	NA	NA	NA	NA	NA	NA	NA	NA	NA	NA	NA
chr1	28608802	28608802	C	A	UTR3	SESN2	NM_031459:c.*1489C>A	NA	NA	NA	NA	NA	NA	NA	NA	NA	NA	NA	NA	NA	NA	NA	NA	NA	NA	NA	NA	NA	NA	NA	NA	NA	NA	NA	NA	NA	NA	NA	NA	NA	NA	NA	NA
chr1	28661576	28661576	A	G	UTR3	MED18	NM_017638:c.*95A>G,NM_001127350:c.*95A>G	NA	NA	NA	NA	NA	NA	NA	NA	NA	NA	NA	NA	NA	NA	NA	NA	NA	NA	NA	NA	NA	NA	NA	NA	NA	NA	NA	NA	NA	NA	NA	NA	NA	NA	NA	NA
chr1	28661665	28661665	A	G	UTR3	MED18	NM_017638:c.*184A>G,NM_001127350:c.*184A>G	NA	NA	NA	NA	NA	NA	NA	NA	NA	NA	NA	NA	NA	NA	NA	NA	NA	NA	NA	NA	NA	NA	NA	NA	NA	NA	NA	NA	NA	NA	NA	NA	NA	NA	NA	NA
chr1	28661702	28661702	G	A	UTR3	MED18	NM_017638:c.*221G>A,NM_001127350:c.*221G>A	NA	NA	NA	NA	NA	NA	NA	NA	NA	NA	NA	NA	NA	NA	NA	NA	NA	NA	NA	NA	NA	NA	NA	NA	NA	NA	NA	NA	NA	NA	NA	NA	NA	NA	NA	NA
chr1	28662072	28662072	A	G	UTR3	MED18	NM_017638:c.*591A>G,NM_001127350:c.*591A>G	NA	NA	NA	NA	NA	NA	NA	NA	NA	NA	NA	NA	NA	NA	NA	NA	NA	NA	NA	NA	NA	NA	NA	NA	NA	NA	NA	NA	NA	NA	NA	NA	NA	NA	NA	NA
chr1	28662199	28662199	A	G	UTR3	MED18	NM_017638:c.*718A>G,NM_001127350:c.*718A>G	NA	NA	NA	NA	NA	NA	NA	NA	NA	NA	NA	NA	NA	NA	NA	NA	NA	NA	NA	NA	NA	NA	NA	NA	NA	NA	NA	NA	NA	NA	NA	NA	NA	NA	NA	NA
chr1	28662253	28662253	A	G	UTR3	MED18	NM_017638:c.*772A>G,NM_001127350:c.*772A>G	NA	NA	NA	NA	NA	NA	NA	NA	NA	NA	rs1131732	NA	NA	NA	NA	NA	NA	NA	NA	NA	NA	NA	NA	NA	NA	NA	NA	NA	NA	NA	NA	NA	NA	NA	NA	NA
chr1	28696324	28696324	G	T	UTR5	PHACTR4	NM_001048183:c.-37635G>T	NA	NA	NA	NA	NA	NA	NA	NA	NA	NA	NA	NA	NA	NA	NA	NA	NA	NA	NA	NA	NA	NA	NA	NA	NA	NA	NA	NA	NA	NA	NA	NA	NA	NA	NA	NA
chr1	28824965	28824965	C	T	UTR3	PHACTR4	NM_001048183:c.*1904C>T,NM_023923:c.*1904C>T	NA	NA	NA	NA	NA	NA	NA	NA	NA	NA	NA	NA	NA	NA	NA	NA	NA	NA	NA	NA	NA	NA	NA	NA	NA	NA	NA	NA	NA	NA	NA	NA	NA	NA	NA	NA
chr1	28825370	28825370	A	G	UTR3	PHACTR4	NM_001048183:c.*2309A>G,NM_023923:c.*2309A>G	NA	NA	NA	NA	NA	NA	NA	NA	NA	NA	NA	NA	NA	NA	NA	NA	NA	NA	NA	NA	NA	NA	NA	NA	NA	NA	NA	NA	NA	NA	NA	NA	NA	NA	NA	NA
chr1	28825433	28825433	A	G	UTR3	PHACTR4	NM_001048183:c.*2372A>G,NM_023923:c.*2372A>G	NA	NA	NA	NA	NA	NA	NA	NA	NA	NA	NA	NA	NA	NA	NA	NA	NA	NA	NA	NA	NA	NA	NA	NA	NA	NA	NA	NA	NA	NA	NA	NA	NA	NA	NA	NA
chr1	28825466	28825466	A	G	UTR3	PHACTR4	NM_001048183:c.*2405A>G,NM_023923:c.*2405A>G	NA	NA	NA	NA	NA	NA	NA	NA	NA	NA	NA	NA	NA	NA	NA	NA	NA	NA	NA	NA	NA	NA	NA	NA	NA	NA	NA	NA	NA	NA	NA	NA	NA	NA	NA	NA
chr1	28825505	28825505	A	G	UTR3	PHACTR4	NM_001048183:c.*2444A>G,NM_023923:c.*2444A>G	NA	NA	NA	NA	NA	NA	NA	NA	NA	NA	NA	NA	NA	NA	NA	NA	NA	NA	NA	NA	NA	NA	NA	NA	NA	NA	NA	NA	NA	NA	NA	NA	NA	NA	NA	NA
chr1	28825781	28825781	A	G	UTR3	PHACTR4	NM_001048183:c.*2720A>G,NM_023923:c.*2720A>G	NA	NA	NA	NA	NA	NA	NA	NA	NA	NA	NA	NA	NA	NA	NA	NA	NA	NA	NA	NA	NA	NA	NA	NA	NA	NA	NA	NA	NA	NA	NA	NA	NA	NA	NA	NA
chr1	28825792	28825792	C	T	UTR3	PHACTR4	NM_001048183:c.*2731C>T,NM_023923:c.*2731C>T	NA	NA	NA	NA	NA	NA	NA	NA	NA	NA	NA	NA	NA	NA	NA	NA	NA	NA	NA	NA	NA	NA	NA	NA	NA	NA	NA	NA	NA	NA	NA	NA	NA	NA	NA	NA
chr1	28825984	28825984	T	A	UTR3	PHACTR4	NM_001048183:c.*2923T>A,NM_023923:c.*2923T>A	NA	NA	NA	NA	NA	NA	NA	NA	NA	NA	NA	NA	NA	NA	NA	NA	NA	NA	NA	NA	NA	NA	NA	NA	NA	NA	NA	NA	NA	NA	NA	NA	NA	NA	NA	NA
chr1	28826031	28826031	A	G	UTR3	PHACTR4	NM_001048183:c.*2970A>G,NM_023923:c.*2970A>G	NA	NA	NA	NA	NA	NA	NA	NA	NA	NA	NA	NA	NA	NA	NA	NA	NA	NA	NA	NA	NA	NA	NA	NA	NA	NA	NA	NA	NA	NA	NA	NA	NA	NA	NA	NA
chr1	28826190	28826190	A	G	UTR3	PHACTR4	NM_001048183:c.*3129A>G,NM_023923:c.*3129A>G	NA	NA	NA	NA	NA	NA	NA	NA	NA	NA	rs1129048	NA	NA	NA	NA	NA	NA	NA	NA	NA	NA	NA	NA	NA	NA	NA	NA	NA	NA	NA	NA	NA	NA	NA	NA	NA
chr1	28836872	28836872	A	G	ncRNA_exonic	SNHG3	NA	NA	NA	NA	NA	NA	NA	NA	NA	NA	NA	NA	NA	NA	NA	NA	NA	NA	NA	NA	NA	NA	NA	NA	NA	NA	NA	NA	NA	NA	NA	NA	NA	NA	NA	NA	NA
chr1	28836912	28836912	A	G	ncRNA_exonic	SNHG3	NA	NA	NA	NA	NA	NA	NA	NA	NA	NA	NA	NA	NA	NA	NA	NA	NA	NA	NA	NA	NA	NA	NA	NA	NA	NA	NA	NA	NA	NA	NA	NA	NA	NA	NA	NA	NA
chr1	28836974	28836974	A	G	ncRNA_exonic	SNHG3	NA	NA	NA	NA	NA	NA	NA	NA	NA	NA	NA	NA	NA	NA	NA	NA	NA	NA	NA	NA	NA	NA	NA	NA	NA	NA	NA	NA	NA	NA	NA	NA	NA	NA	NA	NA	NA
chr1	28837164	28837164	C	T	ncRNA_exonic	SNHG3	NA	NA	NA	NA	NA	NA	NA	NA	NA	NA	NA	NA	NA	NA	NA	NA	NA	NA	NA	NA	NA	NA	NA	NA	NA	NA	NA	NA	NA	NA	NA	NA	NA	NA	NA	NA	NA
chr1	28897693	28897693	G	A	exonic	TRNAU1AP	NA	nonsynonymous SNV	TRNAU1AP:NM_017846:exon7:c.G536A:p.R179H	8.241e-06	0	0	0	0	0	0	6.058e-05	NA	0.09	T	0.002	B	0.001	B	0.002	N	0.998	D	0.205	N	1.77	T	-1.102	T	0.043	T	0.483	2.763	15.2	5.87	2.778	5.608	16.902
chr1	28969314	28969314	A	G	UTR5	TAF12	NM_001135218:c.-20721T>C	NA	NA	NA	NA	NA	NA	NA	NA	NA	NA	rs4252958	NA	NA	NA	NA	NA	NA	NA	NA	NA	NA	NA	NA	NA	NA	NA	NA	NA	NA	NA	NA	NA	NA	NA	NA	NA
chr1	29041849	29041849	G	A	UTR3	GMEB1	NM_024482:c.*564G>A,NM_006582:c.*564G>A	NA	NA	NA	NA	NA	NA	NA	NA	NA	NA	NA	NA	NA	NA	NA	NA	NA	NA	NA	NA	NA	NA	NA	NA	NA	NA	NA	NA	NA	NA	NA	NA	NA	NA	NA	NA
chr1	29041856	29041856	A	G	UTR3	GMEB1	NM_024482:c.*571A>G,NM_006582:c.*571A>G	NA	NA	NA	NA	NA	NA	NA	NA	NA	NA	NA	NA	NA	NA	NA	NA	NA	NA	NA	NA	NA	NA	NA	NA	NA	NA	NA	NA	NA	NA	NA	NA	NA	NA	NA	NA
chr1	29063559	29063559	A	C	UTR5	YTHDF2	NM_001173128:c.-74A>C,NM_016258:c.-74A>C,NM_001172828:c.-5374A>C	NA	NA	NA	NA	NA	NA	NA	NA	NA	NA	rs6697540	NA	NA	NA	NA	NA	NA	NA	NA	NA	NA	NA	NA	NA	NA	NA	NA	NA	NA	NA	NA	NA	NA	NA	NA	NA
chr1	29069731	29069731	G	A	exonic	YTHDF2	NA	nonsynonymous SNV	YTHDF2:NM_001172828:exon3:c.G799A:p.V267M,YTHDF2:NM_016258:exon4:c.G949A:p.V317M,YTHDF2:NM_001173128:exon5:c.G949A:p.V317M	NA	NA	NA	NA	NA	NA	NA	NA	NA	.	.	0.412	B	0.109	B	0.023	N	0.658	D	-0.55	N	0.95	T	-1.005	T	0.042	T	0.485	1.081	9.414	5.16	2.685	4.489	12.637
chr1	29070040	29070040	G	A	exonic	YTHDF2	NA	nonsynonymous SNV	YTHDF2:NM_001172828:exon3:c.G1108A:p.E370K,YTHDF2:NM_016258:exon4:c.G1258A:p.E420K,YTHDF2:NM_001173128:exon5:c.G1258A:p.E420K	NA	NA	NA	NA	NA	NA	NA	NA	NA	.	.	1	D	1	D	0	D	1	D	3.215	M	1.51	T	-0.45	T	0.28	T	0.938	4.525	24.4	6.03	2.861	9.737	19.328
chr1	29443675	29443675	T	C	UTR3	EPB41	NM_001166007:c.*351T>C,NM_004437:c.*351T>C,NM_203343:c.*351T>C,NM_203342:c.*351T>C,NM_001166005:c.*351T>C	NA	NA	NA	NA	NA	NA	NA	NA	NA	NA	rs502393	NA	NA	NA	NA	NA	NA	NA	NA	NA	NA	NA	NA	NA	NA	NA	NA	NA	NA	NA	NA	NA	NA	NA	NA	NA
chr1	29443723	29443723	A	G	UTR3	EPB41	NM_001166007:c.*399A>G,NM_004437:c.*399A>G,NM_203343:c.*399A>G,NM_203342:c.*399A>G,NM_001166005:c.*399A>G	NA	NA	NA	NA	NA	NA	NA	NA	NA	NA	rs2249138	NA	NA	NA	NA	NA	NA	NA	NA	NA	NA	NA	NA	NA	NA	NA	NA	NA	NA	NA	NA	NA	NA	NA	NA	NA
chr1	29445514	29445514	C	A	UTR3	EPB41	NM_001166007:c.*2190C>A,NM_004437:c.*2190C>A,NM_203343:c.*2190C>A,NM_203342:c.*2190C>A,NM_001166005:c.*2190C>A	NA	NA	NA	NA	NA	NA	NA	NA	NA	NA	rs553253	NA	NA	NA	NA	NA	NA	NA	NA	NA	NA	NA	NA	NA	NA	NA	NA	NA	NA	NA	NA	NA	NA	NA	NA	NA
chr1	29445934	29445934	C	T	UTR3	EPB41	NM_001166007:c.*2610C>T,NM_004437:c.*2610C>T,NM_203343:c.*2610C>T,NM_203342:c.*2610C>T,NM_001166005:c.*2610C>T	NA	NA	NA	NA	NA	NA	NA	NA	NA	NA	NA	NA	NA	NA	NA	NA	NA	NA	NA	NA	NA	NA	NA	NA	NA	NA	NA	NA	NA	NA	NA	NA	NA	NA	NA	NA
chr1	29446811	29446811	A	G	UTR3	TMEM200B	NM_001171868:c.*606T>C,NM_001003682:c.*606T>C	NA	NA	NA	NA	NA	NA	NA	NA	NA	NA	rs2452788	NA	NA	NA	NA	NA	NA	NA	NA	NA	NA	NA	NA	NA	NA	NA	NA	NA	NA	NA	NA	NA	NA	NA	NA	NA
chr1	29475341	29475341	C	T	exonic	SRSF4	NA	nonsynonymous SNV	SRSF4:NM_005626:exon6:c.G1066A:p.G356S	0.6603	0.5974	0.5223	0.1629	0.7669	0.7815	0.662	0.5038	rs2230678	0.65	T	0.008	B	0.003	B	0.963	N	0	P	0.69	N	3.77	T	-1.052	T	0	T	0.036	1.015	9.148	3.76	0.73	1.246	9.548
chr1	29475394	29475394	C	G	exonic	SRSF4	NA	nonsynonymous SNV	SRSF4:NM_005626:exon6:c.G1013C:p.G338A	0.6586	0.5957	0.5187	0.1594	0.7685	0.7823	0.6605	0.5027	rs2230677	1	T	0	B	0	B	0.674	N	1	P	0	N	2.64	T	-0.969	T	0	T	0.088	-0.681	1.034	-0.673	-0.178	0.426	2.466
chr1	29475648	29475648	T	G	exonic	SRSF4	NA	nonsynonymous SNV	SRSF4:NM_005626:exon6:c.A759C:p.E253D	0.8179	0.7488	0.7386	0.5665	0.9015	0.8862	0.8238	0.7388	rs2230679	0.87	T	0	B	0	B	0.005	N	1	P	-0.255	N	2.58	T	-0.959	T	0	T	0.023	0.86	8.48	-3.25	-0.452	-1.716	1.1
chr1	29519665	29519665	T	C	UTR3	MECR	NM_001024732:c.*869A>G,NM_016011:c.*869A>G	NA	NA	NA	NA	NA	NA	NA	NA	NA	NA	rs1138115	NA	NA	NA	NA	NA	NA	NA	NA	NA	NA	NA	NA	NA	NA	NA	NA	NA	NA	NA	NA	NA	NA	NA	NA	NA
chr1	29519778	29519778	T	G	UTR3	MECR	NM_001024732:c.*756A>C,NM_016011:c.*756A>C	NA	NA	NA	NA	NA	NA	NA	NA	NA	NA	rs2640464	NA	NA	NA	NA	NA	NA	NA	NA	NA	NA	NA	NA	NA	NA	NA	NA	NA	NA	NA	NA	NA	NA	NA	NA	NA
chr1	29522755	29522755	C	T	exonic	MECR	NA	nonsynonymous SNV	MECR:NM_001024732:exon8:c.G618A:p.M206I,MECR:NM_016011:exon8:c.G846A:p.M282I	NA	NA	NA	NA	NA	NA	NA	NA	NA	0.14	T	0.088	B	0.072	B	0	D	1	D	1.785	L	3.86	T	-1.034	T	0.017	T	0.827	3.803	19.31	5.08	2.634	7.211	16.018
chr1	29529699	29529699	T	C	exonic	MECR	NA	synonymous SNV	MECR:NM_001024732:exon5:c.A369G:p.A123A,MECR:NM_016011:exon5:c.A597G:p.A199A	0.8089	0.8296	0.7316	0.5825	0.8866	0.8749	0.7946	0.736	rs1062924	NA	NA	NA	NA	NA	NA	NA	NA	NA	NA	NA	NA	NA	NA	NA	NA	NA	NA	NA	NA	NA	NA	NA	NA	NA
chr1	29542637	29542637	A	G	exonic	MECR	NA	nonsynonymous SNV	MECR:NM_001024732:exon3:c.T58C:p.F20L,MECR:NM_016011:exon3:c.T286C:p.F96L	0.8168	0.7466	0.7374	0.567	0.8992	0.8849	0.8205	0.7388	rs1128400	0.65	T	0	B	0	B	0	N	1	P	-0.38	N	1.01	T	-1.017	T	0	T	0.016	0.16	4.859	1.39	0.052	0.287	4.877
chr1	29630455	29630455	C	T	exonic	PTPRU	NA	synonymous SNV	PTPRU:NM_001195001:exon16:c.C2565T:p.Y855Y,PTPRU:NM_133177:exon16:c.C2565T:p.Y855Y,PTPRU:NM_133178:exon16:c.C2565T:p.Y855Y,PTPRU:NM_005704:exon17:c.C2595T:p.Y865Y	0.2631	0.3246	0.4277	0.6492	0.1888	0.155	0.2649	0.371	rs2295061	NA	NA	NA	NA	NA	NA	NA	NA	NA	NA	NA	NA	NA	NA	NA	NA	NA	NA	NA	NA	NA	NA	NA	NA	NA
chr1	29641939	29641939	G	A	exonic	PTPRU	NA	nonsynonymous SNV	PTPRU:NM_001195001:exon23:c.G3274A:p.A1092T,PTPRU:NM_133178:exon23:c.G3283A:p.A1095T,PTPRU:NM_005704:exon24:c.G3313A:p.A1105T,PTPRU:NM_133177:exon24:c.G3301A:p.A1101T	NA	NA	NA	NA	NA	NA	NA	NA	NA	.	.	1	D	0.999	D	0	D	1	D	2.275	M	-1.78	D	0.436	D	0.702	D	0.63	5.454	35	4.66	2.579	9.657	17.088
chr1	29644328	29644328	C	T	exonic	PTPRU	NA	synonymous SNV	PTPRU:NM_001195001:exon25:c.C3573T:p.R1191R,PTPRU:NM_133178:exon25:c.C3582T:p.R1194R,PTPRU:NM_005704:exon26:c.C3612T:p.R1204R,PTPRU:NM_133177:exon26:c.C3600T:p.R1200R	0.0923	0.0918	0.0473	0.001	0.123	0.1029	0.0998	0.1162	rs1045453	NA	NA	NA	NA	NA	NA	NA	NA	NA	NA	NA	NA	NA	NA	NA	NA	NA	NA	NA	NA	NA	NA	NA	NA	NA
chr1	29653184	29653184	T	C	UTR3	PTPRU	NM_005704:c.*1011T>C,NM_133177:c.*1011T>C,NM_133178:c.*1011T>C,NM_001195001:c.*1011T>C	NA	NA	NA	NA	NA	NA	NA	NA	NA	NA	NA	NA	NA	NA	NA	NA	NA	NA	NA	NA	NA	NA	NA	NA	NA	NA	NA	NA	NA	NA	NA	NA	NA	NA	NA	NA
chr1	31205796	31205796	T	C	UTR3	LAPTM5	NM_006762:c.*879A>G	NA	NA	NA	NA	NA	NA	NA	NA	NA	NA	rs8048	NA	NA	NA	NA	NA	NA	NA	NA	NA	NA	NA	NA	NA	NA	NA	NA	NA	NA	NA	NA	NA	NA	NA	NA	NA
chr1	31206637	31206637	C	T	UTR3	LAPTM5	NM_006762:c.*38G>A	NA	NA	0.222	0.0547	0.1077	0.1	0.3197	0.2845	0.2529	0.1628	rs3795438	NA	NA	NA	NA	NA	NA	NA	NA	NA	NA	NA	NA	NA	NA	NA	NA	NA	NA	NA	NA	NA	NA	NA	NA	NA
chr1	31208042	31208042	C	T	exonic	LAPTM5	NA	nonsynonymous SNV	LAPTM5:NM_006762:exon7:c.G677A:p.R226K	0.1979	0.0728	0.0911	0.0809	0.2842	0.2552	0.2236	0.1456	rs35351292	0.92	T	0.002	B	0.021	B	0.618	N	1	P	0	N	0.96	T	-1.022	T	0	T	0.012	-0.135	3.338	-3.43	-0.202	-1.033	1.383
chr1	31215364	31215364	T	C	exonic	LAPTM5	NA	synonymous SNV	LAPTM5:NM_006762:exon2:c.A120G:p.S40S	0.552	0.6052	0.7461	0.6951	0.5821	0.4887	0.5466	0.5521	rs1050663	NA	NA	NA	NA	NA	NA	NA	NA	NA	NA	NA	NA	NA	NA	NA	NA	NA	NA	NA	NA	NA	NA	NA	NA	NA
chr1	31343091	31343091	C	T	UTR3	SDC3	NM_014654:c.*2967G>A	NA	NA	NA	NA	NA	NA	NA	NA	NA	NA	NA	NA	NA	NA	NA	NA	NA	NA	NA	NA	NA	NA	NA	NA	NA	NA	NA	NA	NA	NA	NA	NA	NA	NA	NA	NA
chr1	31344952	31344952	C	T	UTR3	SDC3	NM_014654:c.*1106G>A	NA	NA	NA	NA	NA	NA	NA	NA	NA	NA	rs2488238	NA	NA	NA	NA	NA	NA	NA	NA	NA	NA	NA	NA	NA	NA	NA	NA	NA	NA	NA	NA	NA	NA	NA	NA	NA
chr1	31345785	31345785	T	A	UTR3	SDC3	NM_014654:c.*273A>T	NA	NA	NA	NA	NA	NA	NA	NA	NA	NA	rs12757735	NA	NA	NA	NA	NA	NA	NA	NA	NA	NA	NA	NA	NA	NA	NA	NA	NA	NA	NA	NA	NA	NA	NA	NA	NA
chr1	31345892	31345892	G	A	UTR3	SDC3	NM_014654:c.*166C>T	NA	NA	NA	NA	NA	NA	NA	NA	NA	NA	rs3766285	NA	NA	NA	NA	NA	NA	NA	NA	NA	NA	NA	NA	NA	NA	NA	NA	NA	NA	NA	NA	NA	NA	NA	NA	NA
chr1	31346199	31346199	G	A	exonic	SDC3	NA	synonymous SNV	SDC3:NM_014654:exon5:c.C1188T:p.G396G	0.0905	0.0185	0.0425	0.0782	0.1216	0.1155	0.0741	0.0634	rs1539360	NA	NA	NA	NA	NA	NA	NA	NA	NA	NA	NA	NA	NA	NA	NA	NA	NA	NA	NA	NA	NA	NA	NA	NA	NA
chr1	31405404	31405404	A	T	UTR3	PUM1	NM_014676:c.*654T>A,NM_001020658:c.*654T>A	NA	NA	NA	NA	NA	NA	NA	NA	NA	NA	rs12760571	NA	NA	NA	NA	NA	NA	NA	NA	NA	NA	NA	NA	NA	NA	NA	NA	NA	NA	NA	NA	NA	NA	NA	NA	NA
chr1	31405510	31405510	A	-	UTR3	PUM1	NM_014676:c.*548delT,NM_001020658:c.*548delT	NA	NA	NA	NA	NA	NA	NA	NA	NA	NA	rs370838185	NA	NA	NA	NA	NA	NA	NA	NA	NA	NA	NA	NA	NA	NA	NA	NA	NA	NA	NA	NA	NA	NA	NA	NA	NA
chr1	31405706	31405706	T	-	UTR3	PUM1	NM_014676:c.*352delA,NM_001020658:c.*352delA	NA	NA	NA	NA	NA	NA	NA	NA	NA	NA	NA	NA	NA	NA	NA	NA	NA	NA	NA	NA	NA	NA	NA	NA	NA	NA	NA	NA	NA	NA	NA	NA	NA	NA	NA	NA
chr1	31426815	31426815	A	G	exonic	PUM1	NA	synonymous SNV	PUM1:NM_001020658:exon15:c.T2337C:p.N779N,PUM1:NM_014676:exon15:c.T2337C:p.N779N	0.4136	0.3056	0.5105	0.3397	0.5129	0.4141	0.3998	0.4113	rs2275741	.	.	.	.	.	.	.	.	0	P	.	.	.	.	-1.046	T	0	T	.	0.842	8.399	-4.63	-1.276	-0.433	16.103
chr1	31653733	31653733	T	C	UTR3	NKAIN1	NM_024522:c.*817A>G	NA	NA	NA	NA	NA	NA	NA	NA	NA	NA	rs6425714	NA	NA	NA	NA	NA	NA	NA	NA	NA	NA	NA	NA	NA	NA	NA	NA	NA	NA	NA	NA	NA	NA	NA	NA	NA
chr1	31732892	31732892	G	A	UTR3	SNRNP40	NM_004814:c.*27C>T	NA	NA	0.1901	0.2678	0.1517	0.1946	0.2076	0.1631	0.2084	0.2669	rs2292165	NA	NA	NA	NA	NA	NA	NA	NA	NA	NA	NA	NA	NA	NA	NA	NA	NA	NA	NA	NA	NA	NA	NA	NA	NA
chr1	31837089	31837089	T	C	UTR3	ZCCHC17	NM_016505:c.*49T>C,NM_001282574:c.*188T>C,NM_001282573:c.*21T>C,NM_001282572:c.*21T>C,NM_001282571:c.*49T>C,NM_001282569:c.*49T>C,NM_001282570:c.*49T>C,NM_001282568:c.*49T>C,NM_001282567:c.*49T>C,NM_001282566:c.*49T>C	NA	NA	0.1239	0.1554	0.0801	0.0002	0.1525	0.1544	0.1343	0.0482	rs12139997	NA	NA	NA	NA	NA	NA	NA	NA	NA	NA	NA	NA	NA	NA	NA	NA	NA	NA	NA	NA	NA	NA	NA	NA	NA
chr1	31837320	31837320	T	C	UTR3	ZCCHC17	NM_016505:c.*280T>C,NM_001282574:c.*419T>C,NM_001282573:c.*252T>C,NM_001282572:c.*252T>C,NM_001282571:c.*280T>C,NM_001282569:c.*280T>C,NM_001282570:c.*280T>C,NM_001282568:c.*280T>C,NM_001282567:c.*280T>C,NM_001282566:c.*280T>C	NA	NA	NA	NA	NA	NA	NA	NA	NA	NA	rs11436	NA	NA	NA	NA	NA	NA	NA	NA	NA	NA	NA	NA	NA	NA	NA	NA	NA	NA	NA	NA	NA	NA	NA	NA	NA
chr1	31837632	31837632	C	T	UTR3	ZCCHC17	NM_016505:c.*592C>T,NM_001282574:c.*731C>T,NM_001282573:c.*564C>T,NM_001282572:c.*564C>T,NM_001282571:c.*592C>T,NM_001282569:c.*592C>T,NM_001282570:c.*592C>T,NM_001282568:c.*592C>T,NM_001282567:c.*592C>T,NM_001282566:c.*592C>T	NA	NA	NA	NA	NA	NA	NA	NA	NA	NA	rs17495262	NA	NA	NA	NA	NA	NA	NA	NA	NA	NA	NA	NA	NA	NA	NA	NA	NA	NA	NA	NA	NA	NA	NA	NA	NA
chr1	31837683	31837683	C	A	UTR3	ZCCHC17	NM_016505:c.*643C>A,NM_001282574:c.*782C>A,NM_001282573:c.*615C>A,NM_001282572:c.*615C>A,NM_001282571:c.*643C>A,NM_001282569:c.*643C>A,NM_001282570:c.*643C>A,NM_001282568:c.*643C>A,NM_001282567:c.*643C>A,NM_001282566:c.*643C>A	NA	NA	NA	NA	NA	NA	NA	NA	NA	NA	rs41263944	NA	NA	NA	NA	NA	NA	NA	NA	NA	NA	NA	NA	NA	NA	NA	NA	NA	NA	NA	NA	NA	NA	NA	NA	NA
chr1	31838253	31838253	C	T	UTR3	FABP3	NM_004102:c.*480G>A	NA	NA	NA	NA	NA	NA	NA	NA	NA	NA	rs61780773	NA	NA	NA	NA	NA	NA	NA	NA	NA	NA	NA	NA	NA	NA	NA	NA	NA	NA	NA	NA	NA	NA	NA	NA	NA
chr1	31902279	31902279	G	A	exonic	SERINC2	NA	nonsynonymous SNV	SERINC2:NM_001199037:exon8:c.G919A:p.G307S,SERINC2:NM_018565:exon8:c.G919A:p.G307S,SERINC2:NM_178865:exon8:c.G907A:p.G303S,SERINC2:NM_001199038:exon9:c.G934A:p.G312S,SERINC2:NM_001199039:exon9:c.G742A:p.G248S	0.0726	0.0406	0.0391	0.0002	0.1103	0.1004	0.0743	0.0256	rs34728687	0.43	T	0.003	B	0.006	B	0.391	N	1	P	0.245	N	2.53	T	-0.967	T	0.001	T	0.014	0.472	6.561	-4.81	-0.88	-0.45	12.766
chr1	31907102	31907102	A	G	UTR3	SERINC2	NM_001199038:c.*56A>G,NM_001199037:c.*56A>G,NM_178865:c.*56A>G,NM_018565:c.*56A>G,NM_001199039:c.*56A>G	NA	NA	NA	NA	NA	NA	NA	NA	NA	NA	rs7417775	NA	NA	NA	NA	NA	NA	NA	NA	NA	NA	NA	NA	NA	NA	NA	NA	NA	NA	NA	NA	NA	NA	NA	NA	NA
chr1	31907457	31907457	A	C	UTR3	SERINC2	NM_001199038:c.*411A>C,NM_001199037:c.*411A>C,NM_178865:c.*411A>C,NM_018565:c.*411A>C,NM_001199039:c.*411A>C	NA	NA	NA	NA	NA	NA	NA	NA	NA	NA	rs4233	NA	NA	NA	NA	NA	NA	NA	NA	NA	NA	NA	NA	NA	NA	NA	NA	NA	NA	NA	NA	NA	NA	NA	NA	NA
chr1	31973348	31973348	A	C	ncRNA_exonic	LINC01225	NA	NA	NA	0.5355	0.6158	0.5106	0.4901	0	0.5836	0.6591	0.5063	rs1574106	NA	NA	NA	NA	NA	NA	NA	NA	NA	NA	NA	NA	NA	NA	NA	NA	NA	NA	NA	NA	NA	NA	NA	NA	NA
chr1	31973409	31973409	G	A	ncRNA_exonic	LINC01225	NA	NA	NA	0.5353	0.6157	0.5106	0.49	0	0.5831	0.6591	0.5063	rs1574105	NA	NA	NA	NA	NA	NA	NA	NA	NA	NA	NA	NA	NA	NA	NA	NA	NA	NA	NA	NA	NA	NA	NA	NA	NA
chr1	31973440	31973440	G	A	ncRNA_exonic	LINC01225	NA	NA	NA	0.5388	0.6171	0.5161	0.49	0.25	0.5848	0.6567	0.5108	rs1574104	NA	NA	NA	NA	NA	NA	NA	NA	NA	NA	NA	NA	NA	NA	NA	NA	NA	NA	NA	NA	NA	NA	NA	NA	NA
chr1	31973481	31973481	C	T	ncRNA_exonic	LINC01225	NA	NA	NA	0.4264	0.4225	0.4444	0.1935	0.4	0.5734	0.5593	0.357	rs1573837	NA	NA	NA	NA	NA	NA	NA	NA	NA	NA	NA	NA	NA	NA	NA	NA	NA	NA	NA	NA	NA	NA	NA	NA	NA
chr1	31973703	31973703	T	C	ncRNA_exonic	LINC01225	NA	NA	NA	NA	NA	NA	NA	NA	NA	NA	NA	rs1320578	NA	NA	NA	NA	NA	NA	NA	NA	NA	NA	NA	NA	NA	NA	NA	NA	NA	NA	NA	NA	NA	NA	NA	NA	NA
chr1	31973846	31973846	A	G	ncRNA_exonic	LINC01225	NA	NA	NA	NA	NA	NA	NA	NA	NA	NA	NA	rs1320579	NA	NA	NA	NA	NA	NA	NA	NA	NA	NA	NA	NA	NA	NA	NA	NA	NA	NA	NA	NA	NA	NA	NA	NA	NA
chr1	31973873	31973873	G	C	ncRNA_exonic	LINC01225	NA	NA	NA	NA	NA	NA	NA	NA	NA	NA	NA	rs1320580	NA	NA	NA	NA	NA	NA	NA	NA	NA	NA	NA	NA	NA	NA	NA	NA	NA	NA	NA	NA	NA	NA	NA	NA	NA
chr1	31973944	31973944	A	G	ncRNA_exonic	LINC01225	NA	NA	NA	NA	NA	NA	NA	NA	NA	NA	NA	rs1320581	NA	NA	NA	NA	NA	NA	NA	NA	NA	NA	NA	NA	NA	NA	NA	NA	NA	NA	NA	NA	NA	NA	NA	NA	NA
chr1	31988149	31988149	A	G	ncRNA_exonic	LINC01226	NA	NA	NA	NA	NA	NA	NA	NA	NA	NA	NA	rs6425761	NA	NA	NA	NA	NA	NA	NA	NA	NA	NA	NA	NA	NA	NA	NA	NA	NA	NA	NA	NA	NA	NA	NA	NA	NA
chr1	31988653	31988653	C	T	ncRNA_exonic	LINC01226	NA	NA	NA	NA	NA	NA	NA	NA	NA	NA	NA	rs2153275	NA	NA	NA	NA	NA	NA	NA	NA	NA	NA	NA	NA	NA	NA	NA	NA	NA	NA	NA	NA	NA	NA	NA	NA	NA
chr1	31989116	31989116	C	T	ncRNA_exonic	LINC01226	NA	NA	NA	NA	NA	NA	NA	NA	NA	NA	NA	rs6687694	NA	NA	NA	NA	NA	NA	NA	NA	NA	NA	NA	NA	NA	NA	NA	NA	NA	NA	NA	NA	NA	NA	NA	NA	NA
chr1	31989212	31989212	A	G	ncRNA_exonic	LINC01226	NA	NA	NA	NA	NA	NA	NA	NA	NA	NA	NA	rs7552509	NA	NA	NA	NA	NA	NA	NA	NA	NA	NA	NA	NA	NA	NA	NA	NA	NA	NA	NA	NA	NA	NA	NA	NA	NA
chr1	31989237	31989237	A	G	ncRNA_exonic	LINC01226	NA	NA	NA	NA	NA	NA	NA	NA	NA	NA	NA	rs41263955	NA	NA	NA	NA	NA	NA	NA	NA	NA	NA	NA	NA	NA	NA	NA	NA	NA	NA	NA	NA	NA	NA	NA	NA	NA
chr1	31989261	31989261	C	G	ncRNA_exonic	LINC01226	NA	NA	NA	NA	NA	NA	NA	NA	NA	NA	NA	rs41263957	NA	NA	NA	NA	NA	NA	NA	NA	NA	NA	NA	NA	NA	NA	NA	NA	NA	NA	NA	NA	NA	NA	NA	NA	NA
chr1	32096265	32096265	A	G	exonic	PEF1	NA	synonymous SNV	PEF1:NM_012392:exon5:c.T804C:p.I268I	0.4955	0.1451	0.4911	0.2567	0.5675	0.5596	0.531	0.5549	rs1061770	NA	NA	NA	NA	NA	NA	NA	NA	NA	NA	NA	NA	NA	NA	NA	NA	NA	NA	NA	NA	NA	NA	NA	NA	NA
chr1	32119252	32119252	T	C	exonic	COL16A1	NA	synonymous SNV	COL16A1:NM_001856:exon70:c.A4560G:p.K1520K	NA	NA	NA	NA	NA	NA	NA	NA	NA	NA	NA	NA	NA	NA	NA	NA	NA	NA	NA	NA	NA	NA	NA	NA	NA	NA	NA	NA	NA	NA	NA	NA	NA	NA
chr1	32193647	32193647	T	C	exonic	ADGRB2	NA	synonymous SNV	ADGRB2:NM_001294336:exon31:c.A4449G:p.A1483A,ADGRB2:NM_001294335:exon32:c.A4548G:p.A1516A	0.6758	0.8094	0.6	0.4432	0.6922	0.6978	0.6389	0.6393	rs1127100	NA	NA	NA	NA	NA	NA	NA	NA	NA	NA	NA	NA	NA	NA	NA	NA	NA	NA	NA	NA	NA	NA	NA	NA	NA
chr1	32200784	32200784	A	C	exonic	ADGRB2	NA	nonsynonymous SNV	ADGRB2:NM_001294335:exon25:c.T3452G:p.M1151R	NA	NA	NA	NA	NA	NA	NA	NA	NA	.	.	0.007	B	0.026	B	0	D	1	D	0.85	L	1.32	T	-1.087	T	0.064	T	0.741	1.596	11.29	4.18	1.677	6.845	12.547
chr1	32200785	32200785	T	C	exonic	ADGRB2	NA	nonsynonymous SNV	ADGRB2:NM_001294335:exon25:c.A3451G:p.M1151V	NA	NA	NA	NA	NA	NA	NA	NA	NA	0.56	T	0.689	P	0.555	P	0	D	1	D	0.67	N	1.25	T	-1.09	T	0.07	T	0.482	1.212	9.92	4.18	1.677	4.661	7.537
chr1	32203089	32203089	G	T	exonic	ADGRB2	NA	nonsynonymous SNV	ADGRB2:NM_001294335:exon20:c.C2920A:p.L974M,ADGRB2:NM_001294336:exon20:c.C2920A:p.L974M	NA	NA	NA	NA	NA	NA	NA	NA	NA	0.01	D	0.977	D	0.936	D	0.005	N	0.896	D	2.695	M	0.77	T	-0.438	T	0.265	T	0.512	2.337	13.77	1.93	0.793	0.631	7.591
chr1	32208489	32208489	C	T	exonic	ADGRB2	NA	nonsynonymous SNV	ADGRB2:NM_001294335:exon7:c.G1202A:p.C401Y,ADGRB2:NM_001294336:exon7:c.G1202A:p.C401Y	NA	NA	NA	NA	NA	NA	NA	NA	NA	0	D	1	D	0.999	D	0.001	N	1	D	4.65	H	-0.39	T	0.655	D	0.662	D	0.721	4.663	25.7	3.79	2.118	7.537	13.547
chr1	32208526	32208526	G	A	exonic	ADGRB2	NA	nonsynonymous SNV	ADGRB2:NM_001294335:exon7:c.C1165T:p.R389W,ADGRB2:NM_001294336:exon7:c.C1165T:p.R389W	NA	NA	NA	NA	NA	NA	NA	NA	NA	0	D	1	D	1	D	0.006	N	1	D	4.31	H	-0.17	T	0.525	D	0.599	D	0.861	4.344	22.9	3.79	2.118	3.562	13.547
chr1	32372313	32372313	C	T	UTR3	PTP4A2	NM_001195101:c.*2140G>A,NM_001195100:c.*2140G>A,NM_080391:c.*2140G>A	NA	NA	NA	NA	NA	NA	NA	NA	NA	NA	NA	NA	NA	NA	NA	NA	NA	NA	NA	NA	NA	NA	NA	NA	NA	NA	NA	NA	NA	NA	NA	NA	NA	NA	NA	NA
chr1	32372352	32372352	C	T	UTR3	PTP4A2	NM_001195101:c.*2101G>A,NM_001195100:c.*2101G>A,NM_080391:c.*2101G>A	NA	NA	NA	NA	NA	NA	NA	NA	NA	NA	NA	NA	NA	NA	NA	NA	NA	NA	NA	NA	NA	NA	NA	NA	NA	NA	NA	NA	NA	NA	NA	NA	NA	NA	NA	NA
chr1	32374187	32374187	C	T	UTR3	PTP4A2	NM_001195101:c.*266G>A,NM_001195100:c.*266G>A,NM_080391:c.*266G>A	NA	NA	NA	NA	NA	NA	NA	NA	NA	NA	NA	NA	NA	NA	NA	NA	NA	NA	NA	NA	NA	NA	NA	NA	NA	NA	NA	NA	NA	NA	NA	NA	NA	NA	NA	NA
chr1	32377391	32377391	G	A	exonic	PTP4A2	NA	stopgain	PTP4A2:NM_001195101:exon2:c.C133T:p.Q45X,PTP4A2:NM_001195100:exon3:c.C226T:p.Q76X,PTP4A2:NM_080391:exon4:c.C226T:p.Q76X	NA	NA	NA	NA	NA	NA	NA	NA	NA	0.61	T	.	.	.	.	0	D	1	D	.	.	.	.	.	.	.	.	.	11.571	45	4.99	2.489	5.452	14.729
chr1	32503573	32503573	G	A	exonic	KHDRBS1	NA	nonsynonymous SNV	KHDRBS1:NM_001271878:exon5:c.G926A:p.R309Q,KHDRBS1:NM_006559:exon6:c.G1043A:p.R348Q	8.276e-06	0	0	0	0	0	0	6.063e-05	NA	0	D	0.032	B	0.006	B	0.001	N	0.998	D	2.465	M	0.67	T	-0.808	T	0.197	T	0.346	5.087	31	5.84	2.937	6.072	20.122
chr1	32557500	32557500	G	A	exonic	TMEM39B	NA	nonsynonymous SNV	TMEM39B:NM_018056:exon6:c.G815A:p.R272H	8.255e-06	0	0	0	0	0	0	6.065e-05	NA	0	D	1	D	0.999	D	0	D	1	D	2.215	M	.	.	-0.122	T	0.454	T	0.972	5.545	35	5.58	2.806	9.329	19.95
chr1	32636331	32636331	C	T	exonic	KPNA6	NA	stopgain	KPNA6:NM_012316:exon14:c.C1447T:p.Q483X	NA	NA	NA	NA	NA	NA	NA	NA	NA	0	D	.	.	.	.	0	D	1	D	.	.	.	.	.	.	.	.	.	6.144	37	5.16	2.784	7.445	19.539
chr1	32637476	32637476	C	T	UTR3	KPNA6	NM_012316:c.*981C>T	NA	NA	NA	NA	NA	NA	NA	NA	NA	NA	rs376282693	NA	NA	NA	NA	NA	NA	NA	NA	NA	NA	NA	NA	NA	NA	NA	NA	NA	NA	NA	NA	NA	NA	NA	NA	NA
chr1	32637703	32637703	A	C	UTR3	KPNA6	NM_012316:c.*1208A>C	NA	NA	NA	NA	NA	NA	NA	NA	NA	NA	NA	NA	NA	NA	NA	NA	NA	NA	NA	NA	NA	NA	NA	NA	NA	NA	NA	NA	NA	NA	NA	NA	NA	NA	NA	NA
chr1	32658865	32658865	C	T	exonic	TXLNA	NA	synonymous SNV	TXLNA:NM_175852:exon9:c.C1215T:p.S405S	NA	NA	NA	NA	NA	NA	NA	NA	NA	NA	NA	NA	NA	NA	NA	NA	NA	NA	NA	NA	NA	NA	NA	NA	NA	NA	NA	NA	NA	NA	NA	NA	NA	NA
chr1	32661592	32661593	TT	-	UTR3	TXLNA	NM_175852:c.*796_*797delTT	NA	NA	NA	NA	NA	NA	NA	NA	NA	NA	NA	NA	NA	NA	NA	NA	NA	NA	NA	NA	NA	NA	NA	NA	NA	NA	NA	NA	NA	NA	NA	NA	NA	NA	NA	NA
chr1	32669645	32669645	C	T	exonic	CCDC28B	NA	synonymous SNV	CCDC28B:NM_001301011:exon3:c.C330T:p.F110F,CCDC28B:NM_024296:exon3:c.C330T:p.F110F	0.0112	0.0022	0.0071	0	0.0014	0.0157	0.0238	0.0108	rs41263993	NA	NA	NA	NA	NA	NA	NA	NA	NA	NA	NA	NA	NA	NA	NA	NA	NA	NA	NA	NA	NA	NA	NA	NA	NA
chr1	32669852	32669852	C	T	exonic	CCDC28B	NA	nonsynonymous SNV	CCDC28B:NM_001301011:exon4:c.C397T:p.H133Y,CCDC28B:NM_024296:exon4:c.C397T:p.H133Y	NA	NA	NA	NA	NA	NA	NA	NA	NA	0	D	0.006	B	0.007	B	0	D	1	D	2.565	M	0.37	T	-0.732	T	0.209	T	0.946	4.054	20.8	2.81	0.715	4.606	10.697
chr1	32681914	32681914	T	C	UTR3	TMEM234	NM_019118:c.*540A>G	NA	NA	NA	NA	NA	NA	NA	NA	NA	NA	NA	NA	NA	NA	NA	NA	NA	NA	NA	NA	NA	NA	NA	NA	NA	NA	NA	NA	NA	NA	NA	NA	NA	NA	NA	NA
chr1	32681967	32681967	T	C	UTR3	TMEM234	NM_019118:c.*487A>G	NA	NA	NA	NA	NA	NA	NA	NA	NA	NA	NA	NA	NA	NA	NA	NA	NA	NA	NA	NA	NA	NA	NA	NA	NA	NA	NA	NA	NA	NA	NA	NA	NA	NA	NA	NA
chr1	32682860	32682860	G	A	exonic	TMEM234	NA	stopgain	TMEM234:NM_019118:exon4:c.C328T:p.R110X	4.124e-05	0	0.0004	0	0	0	0	0	NA	0.04	D	0.591	P	0.025	B	0.388	N	1	N	.	.	.	.	-0.997	T	0.031	T	.	4.101	21.1	0.007	0.057	-0.082	5.499
chr1	32705784	32705784	G	T	ncRNA_exonic	MTMR9LP	NA	NA	NA	NA	NA	NA	NA	NA	NA	NA	NA	NA	NA	NA	NA	NA	NA	NA	NA	NA	NA	NA	NA	NA	NA	NA	NA	NA	NA	NA	NA	NA	NA	NA	NA	NA	NA
chr1	32739982	32739982	G	A	exonic	LCK	NA	nonsynonymous SNV	LCK:NM_001042771:exon2:c.G52A:p.D18N,LCK:NM_005356:exon2:c.G52A:p.D18N	8.248e-06	9.61e-05	0	0	0	0	0	0	NA	0.08	T	0.967	D	0.361	B	0	D	1	D	2.045	M	0.89	T	-0.814	T	0.132	T	0.136	4.497	24.1	5.03	2.519	7.307	17.364
chr1	32751510	32751510	A	G	UTR3	LCK	NM_005356:c.*193A>G,NM_001042771:c.*193A>G	NA	NA	NA	NA	NA	NA	NA	NA	NA	NA	rs1042546	NA	NA	NA	NA	NA	NA	NA	NA	NA	NA	NA	NA	NA	NA	NA	NA	NA	NA	NA	NA	NA	NA	NA	NA	NA
chr1	32751514	32751514	G	A	UTR3	LCK	NM_005356:c.*197G>A,NM_001042771:c.*197G>A	NA	NA	NA	NA	NA	NA	NA	NA	NA	NA	NA	NA	NA	NA	NA	NA	NA	NA	NA	NA	NA	NA	NA	NA	NA	NA	NA	NA	NA	NA	NA	NA	NA	NA	NA	NA
chr1	32799671	32799671	C	T	UTR3	MARCKSL1	NM_023009:c.*527G>A	NA	NA	NA	NA	NA	NA	NA	NA	NA	NA	NA	NA	NA	NA	NA	NA	NA	NA	NA	NA	NA	NA	NA	NA	NA	NA	NA	NA	NA	NA	NA	NA	NA	NA	NA	NA
chr1	32800347	32800347	C	T	exonic	MARCKSL1	NA	nonsynonymous SNV	MARCKSL1:NM_023009:exon2:c.G439A:p.A147T	NA	NA	NA	NA	NA	NA	NA	NA	NA	0.25	T	0.024	B	0.053	B	0.014	N	0.996	D	0.69	N	1.34	T	-1.091	T	0.062	T	0.32	2.702	15	3.82	1.33	1.643	11.727
chr1	32801551	32801551	G	A	exonic	MARCKSL1	NA	synonymous SNV	MARCKSL1:NM_023009:exon1:c.C84T:p.G28G	2.323e-05	0	9.988e-05	0	0	1.987e-05	0	0	NA	NA	NA	NA	NA	NA	NA	NA	NA	NA	NA	NA	NA	NA	NA	NA	NA	NA	NA	NA	NA	NA	NA	NA	NA	NA
chr1	32829565	32829565	G	A	exonic	TSSK3	NA	nonsynonymous SNV	TSSK3:NM_052841:exon2:c.G515A:p.S172N	NA	NA	NA	NA	NA	NA	NA	NA	NA	0	D	1	D	0.999	D	0	D	1	D	3.05	M	1.62	T	-0.618	T	0.22	T	0.49	3.789	19.24	4.6	2.797	2.294	10.239
chr1	32830972	32830972	-	A	UTR3	BSDC1	NM_018045:c.*1250_*1251insT,NM_001143890:c.*1250_*1251insT,NM_001143889:c.*1250_*1251insT,NM_001143888:c.*1250_*1251insT,NM_001300958:c.*2961_*2962insT	NA	NA	NA	NA	NA	NA	NA	NA	NA	NA	NA	NA	NA	NA	NA	NA	NA	NA	NA	NA	NA	NA	NA	NA	NA	NA	NA	NA	NA	NA	NA	NA	NA	NA	NA	NA
chr1	32831543	32831543	C	T	UTR3	BSDC1	NM_018045:c.*680G>A,NM_001143890:c.*680G>A,NM_001143889:c.*680G>A,NM_001143888:c.*680G>A,NM_001300958:c.*2391G>A	NA	NA	NA	NA	NA	NA	NA	NA	NA	NA	rs476153	NA	NA	NA	NA	NA	NA	NA	NA	NA	NA	NA	NA	NA	NA	NA	NA	NA	NA	NA	NA	NA	NA	NA	NA	NA
chr1	33065947	33065947	G	C	exonic	ZBTB8A	NA	nonsynonymous SNV	ZBTB8A:NM_001040441:exon5:c.G1253C:p.G418A	1	0.9999	1	1	1	1	1	1	rs704886	1	T	0	B	0	B	0	N	0	P	-0.805	N	2.79	T	-0.974	T	0	T	0.034	0.719	7.825	5.59	1.526	3.226	14.508
chr1	33067010	33067010	A	G	UTR3	ZBTB8A	NM_001291496:c.*1112A>G,NM_001040441:c.*990A>G	NA	NA	NA	NA	NA	NA	NA	NA	NA	NA	NA	NA	NA	NA	NA	NA	NA	NA	NA	NA	NA	NA	NA	NA	NA	NA	NA	NA	NA	NA	NA	NA	NA	NA	NA	NA
chr1	33067085	33067085	A	-	UTR3	ZBTB8A	NM_001291496:c.*1187delA,NM_001040441:c.*1065delA	NA	NA	NA	NA	NA	NA	NA	NA	NA	NA	NA	NA	NA	NA	NA	NA	NA	NA	NA	NA	NA	NA	NA	NA	NA	NA	NA	NA	NA	NA	NA	NA	NA	NA	NA	NA
chr1	33068754	33068754	T	C	UTR3	ZBTB8A	NM_001291496:c.*2856T>C,NM_001040441:c.*2734T>C	NA	NA	NA	NA	NA	NA	NA	NA	NA	NA	rs422215	NA	NA	NA	NA	NA	NA	NA	NA	NA	NA	NA	NA	NA	NA	NA	NA	NA	NA	NA	NA	NA	NA	NA	NA	NA
chr1	33068981	33068981	A	G	UTR3	ZBTB8A	NM_001291496:c.*3083A>G,NM_001040441:c.*2961A>G	NA	NA	NA	NA	NA	NA	NA	NA	NA	NA	NA	NA	NA	NA	NA	NA	NA	NA	NA	NA	NA	NA	NA	NA	NA	NA	NA	NA	NA	NA	NA	NA	NA	NA	NA	NA
chr1	33068990	33068990	A	G	UTR3	ZBTB8A	NM_001291496:c.*3092A>G,NM_001040441:c.*2970A>G	NA	NA	NA	NA	NA	NA	NA	NA	NA	NA	NA	NA	NA	NA	NA	NA	NA	NA	NA	NA	NA	NA	NA	NA	NA	NA	NA	NA	NA	NA	NA	NA	NA	NA	NA	NA
chr1	33068991	33068991	A	G	UTR3	ZBTB8A	NM_001291496:c.*3093A>G,NM_001040441:c.*2971A>G	NA	NA	NA	NA	NA	NA	NA	NA	NA	NA	NA	NA	NA	NA	NA	NA	NA	NA	NA	NA	NA	NA	NA	NA	NA	NA	NA	NA	NA	NA	NA	NA	NA	NA	NA	NA
chr1	33071043	33071043	A	G	UTR3	ZBTB8A	NM_001291496:c.*5145A>G,NM_001040441:c.*5023A>G	NA	NA	NA	NA	NA	NA	NA	NA	NA	NA	NA	NA	NA	NA	NA	NA	NA	NA	NA	NA	NA	NA	NA	NA	NA	NA	NA	NA	NA	NA	NA	NA	NA	NA	NA	NA
chr1	33071141	33071141	A	G	UTR3	ZBTB8A	NM_001291496:c.*5243A>G,NM_001040441:c.*5121A>G	NA	NA	NA	NA	NA	NA	NA	NA	NA	NA	NA	NA	NA	NA	NA	NA	NA	NA	NA	NA	NA	NA	NA	NA	NA	NA	NA	NA	NA	NA	NA	NA	NA	NA	NA	NA
chr1	33071146	33071146	A	G	UTR3	ZBTB8A	NM_001291496:c.*5248A>G,NM_001040441:c.*5126A>G	NA	NA	NA	NA	NA	NA	NA	NA	NA	NA	NA	NA	NA	NA	NA	NA	NA	NA	NA	NA	NA	NA	NA	NA	NA	NA	NA	NA	NA	NA	NA	NA	NA	NA	NA	NA
chr1	33097456	33097456	G	A	exonic	ZBTB8OS	NA	stopgain	ZBTB8OS:NM_001308135:exon4:c.C367T:p.Q123X,ZBTB8OS:NM_001308138:exon4:c.C181T:p.Q61X,ZBTB8OS:NM_001308139:exon5:c.C181T:p.Q61X,ZBTB8OS:NM_001308140:exon5:c.C181T:p.Q61X,ZBTB8OS:NM_001308141:exon5:c.C181T:p.Q61X,ZBTB8OS:NM_178547:exon5:c.C388T:p.Q130X	NA	NA	NA	NA	NA	NA	NA	NA	NA	0.85	T	.	.	.	.	0	D	1	D	.	.	.	.	.	.	.	.	.	4.245	22.1	5.61	2.807	3.221	19.015
chr1	33133968	33133968	T	C	exonic	RBBP4	NA	synonymous SNV	RBBP4:NM_001135255:exon4:c.T450C:p.V150V,RBBP4:NM_001135256:exon4:c.T348C:p.V116V,RBBP4:NM_005610:exon4:c.T453C:p.V151V	0.9913	0.9064	0.9959	1	1	0.9997	0.9923	1	rs2762904	.	.	.	.	.	.	.	.	0	P	.	.	.	.	-1.004	T	0	T	.	1.318	10.32	1.77	0.108	-0.125	9.177
chr1	33134950	33134950	G	A	exonic	RBBP4	NA	nonsynonymous SNV	RBBP4:NM_001135255:exon7:c.G877A:p.A293T,RBBP4:NM_001135256:exon7:c.G775A:p.A259T,RBBP4:NM_005610:exon7:c.G880A:p.A294T	NA	NA	NA	NA	NA	NA	NA	NA	NA	0.23	T	0.041	B	0.043	B	0	D	1	D	1.78	L	0.1	T	0.024	D	0.5	T	0.719	3.586	18.27	5.27	2.634	9.869	18.246
chr1	33145675	33145675	C	T	UTR3	RBBP4,SYNC	NM_001135255:c.*369C>T,NM_005610:c.*369C>T,NM_001135256:c.*369C>T;NM_001161708:c.*1714G>A,NM_030786:c.*1776G>A	NA	NA	NA	NA	NA	NA	NA	NA	NA	NA	NA	NA	NA	NA	NA	NA	NA	NA	NA	NA	NA	NA	NA	NA	NA	NA	NA	NA	NA	NA	NA	NA	NA	NA	NA	NA
chr1	33145742	33145742	A	G	UTR3	RBBP4,SYNC	NM_001135255:c.*436A>G,NM_005610:c.*436A>G,NM_001135256:c.*436A>G;NM_001161708:c.*1647T>C,NM_030786:c.*1709T>C	NA	NA	NA	NA	NA	NA	NA	NA	NA	NA	rs9851	NA	NA	NA	NA	NA	NA	NA	NA	NA	NA	NA	NA	NA	NA	NA	NA	NA	NA	NA	NA	NA	NA	NA	NA	NA
chr1	33146501	33146501	A	G	UTR3	RBBP4,SYNC	NM_001135255:c.*1195A>G,NM_005610:c.*1195A>G,NM_001135256:c.*1195A>G;NM_001161708:c.*888T>C,NM_030786:c.*950T>C	NA	NA	NA	NA	NA	NA	NA	NA	NA	NA	rs360511	NA	NA	NA	NA	NA	NA	NA	NA	NA	NA	NA	NA	NA	NA	NA	NA	NA	NA	NA	NA	NA	NA	NA	NA	NA
chr1	33147143	33147143	C	T	UTR3	RBBP4,SYNC	NM_001135255:c.*1837C>T,NM_005610:c.*1837C>T,NM_001135256:c.*1837C>T;NM_001161708:c.*246G>A,NM_030786:c.*308G>A	NA	NA	NA	NA	NA	NA	NA	NA	NA	NA	rs360510	NA	NA	NA	NA	NA	NA	NA	NA	NA	NA	NA	NA	NA	NA	NA	NA	NA	NA	NA	NA	NA	NA	NA	NA	NA
chr1	33148364	33148364	-	CT	UTR3	RBBP4	NM_001135255:c.*3058_*3059insCT,NM_005610:c.*3058_*3059insCT,NM_001135256:c.*3058_*3059insCT	NA	NA	NA	NA	NA	NA	NA	NA	NA	NA	rs35252612	NA	NA	NA	NA	NA	NA	NA	NA	NA	NA	NA	NA	NA	NA	NA	NA	NA	NA	NA	NA	NA	NA	NA	NA	NA
chr1	33148623	33148623	A	G	UTR3	RBBP4	NM_001135255:c.*3317A>G,NM_005610:c.*3317A>G,NM_001135256:c.*3317A>G	NA	NA	NA	NA	NA	NA	NA	NA	NA	NA	rs1062305	NA	NA	NA	NA	NA	NA	NA	NA	NA	NA	NA	NA	NA	NA	NA	NA	NA	NA	NA	NA	NA	NA	NA	NA	NA
chr1	33148641	33148641	C	T	UTR3	RBBP4	NM_001135255:c.*3335C>T,NM_005610:c.*3335C>T,NM_001135256:c.*3335C>T	NA	NA	NA	NA	NA	NA	NA	NA	NA	NA	rs183113	NA	NA	NA	NA	NA	NA	NA	NA	NA	NA	NA	NA	NA	NA	NA	NA	NA	NA	NA	NA	NA	NA	NA	NA	NA
chr1	33148691	33148691	A	G	UTR3	RBBP4	NM_001135255:c.*3385A>G,NM_005610:c.*3385A>G,NM_001135256:c.*3385A>G	NA	NA	NA	NA	NA	NA	NA	NA	NA	NA	rs3179729	NA	NA	NA	NA	NA	NA	NA	NA	NA	NA	NA	NA	NA	NA	NA	NA	NA	NA	NA	NA	NA	NA	NA	NA	NA
chr1	33148789	33148789	A	G	UTR3	RBBP4	NM_001135255:c.*3483A>G,NM_005610:c.*3483A>G,NM_001135256:c.*3483A>G	NA	NA	NA	NA	NA	NA	NA	NA	NA	NA	NA	NA	NA	NA	NA	NA	NA	NA	NA	NA	NA	NA	NA	NA	NA	NA	NA	NA	NA	NA	NA	NA	NA	NA	NA	NA
chr1	33149266	33149266	A	G	UTR3	RBBP4	NM_001135255:c.*3960A>G,NM_005610:c.*3960A>G,NM_001135256:c.*3960A>G	NA	NA	NA	NA	NA	NA	NA	NA	NA	NA	NA	NA	NA	NA	NA	NA	NA	NA	NA	NA	NA	NA	NA	NA	NA	NA	NA	NA	NA	NA	NA	NA	NA	NA	NA	NA
chr1	33149373	33149373	A	G	UTR3	RBBP4	NM_001135255:c.*4067A>G,NM_005610:c.*4067A>G,NM_001135256:c.*4067A>G	NA	NA	NA	NA	NA	NA	NA	NA	NA	NA	NA	NA	NA	NA	NA	NA	NA	NA	NA	NA	NA	NA	NA	NA	NA	NA	NA	NA	NA	NA	NA	NA	NA	NA	NA	NA
chr1	33149376	33149376	A	G	UTR3	RBBP4	NM_001135255:c.*4070A>G,NM_005610:c.*4070A>G,NM_001135256:c.*4070A>G	NA	NA	NA	NA	NA	NA	NA	NA	NA	NA	NA	NA	NA	NA	NA	NA	NA	NA	NA	NA	NA	NA	NA	NA	NA	NA	NA	NA	NA	NA	NA	NA	NA	NA	NA	NA
chr1	33149468	33149468	A	G	UTR3	RBBP4	NM_001135255:c.*4162A>G,NM_005610:c.*4162A>G,NM_001135256:c.*4162A>G	NA	NA	NA	NA	NA	NA	NA	NA	NA	NA	NA	NA	NA	NA	NA	NA	NA	NA	NA	NA	NA	NA	NA	NA	NA	NA	NA	NA	NA	NA	NA	NA	NA	NA	NA	NA
chr1	33149502	33149502	A	G	UTR3	RBBP4	NM_001135255:c.*4196A>G,NM_005610:c.*4196A>G,NM_001135256:c.*4196A>G	NA	NA	NA	NA	NA	NA	NA	NA	NA	NA	NA	NA	NA	NA	NA	NA	NA	NA	NA	NA	NA	NA	NA	NA	NA	NA	NA	NA	NA	NA	NA	NA	NA	NA	NA	NA
chr1	33150597	33150597	C	T	UTR3	RBBP4	NM_001135255:c.*5291C>T,NM_005610:c.*5291C>T,NM_001135256:c.*5291C>T	NA	NA	NA	NA	NA	NA	NA	NA	NA	NA	rs634787	NA	NA	NA	NA	NA	NA	NA	NA	NA	NA	NA	NA	NA	NA	NA	NA	NA	NA	NA	NA	NA	NA	NA	NA	NA
chr1	33150598	33150598	T	C	UTR3	RBBP4	NM_001135255:c.*5292T>C,NM_005610:c.*5292T>C,NM_001135256:c.*5292T>C	NA	NA	NA	NA	NA	NA	NA	NA	NA	NA	rs398500	NA	NA	NA	NA	NA	NA	NA	NA	NA	NA	NA	NA	NA	NA	NA	NA	NA	NA	NA	NA	NA	NA	NA	NA	NA
chr1	33150643	33150643	G	A	UTR3	RBBP4	NM_001135255:c.*5337G>A,NM_005610:c.*5337G>A,NM_001135256:c.*5337G>A	NA	NA	NA	NA	NA	NA	NA	NA	NA	NA	rs634717	NA	NA	NA	NA	NA	NA	NA	NA	NA	NA	NA	NA	NA	NA	NA	NA	NA	NA	NA	NA	NA	NA	NA	NA	NA
chr1	33150718	33150718	T	C	UTR3	RBBP4	NM_001135255:c.*5412T>C,NM_005610:c.*5412T>C,NM_001135256:c.*5412T>C	NA	NA	NA	NA	NA	NA	NA	NA	NA	NA	rs602580	NA	NA	NA	NA	NA	NA	NA	NA	NA	NA	NA	NA	NA	NA	NA	NA	NA	NA	NA	NA	NA	NA	NA	NA	NA
chr1	33150865	33150865	G	A	UTR3	RBBP4	NM_001135255:c.*5559G>A,NM_005610:c.*5559G>A,NM_001135256:c.*5559G>A	NA	NA	NA	NA	NA	NA	NA	NA	NA	NA	rs702832	NA	NA	NA	NA	NA	NA	NA	NA	NA	NA	NA	NA	NA	NA	NA	NA	NA	NA	NA	NA	NA	NA	NA	NA	NA
chr1	33150951	33150951	T	C	UTR3	RBBP4	NM_001135255:c.*5645T>C,NM_005610:c.*5645T>C,NM_001135256:c.*5645T>C	NA	NA	NA	NA	NA	NA	NA	NA	NA	NA	rs601637	NA	NA	NA	NA	NA	NA	NA	NA	NA	NA	NA	NA	NA	NA	NA	NA	NA	NA	NA	NA	NA	NA	NA	NA	NA
chr1	33151228	33151228	C	A	UTR3	RBBP4	NM_001135255:c.*5922C>A,NM_005610:c.*5922C>A,NM_001135256:c.*5922C>A	NA	NA	NA	NA	NA	NA	NA	NA	NA	NA	NA	NA	NA	NA	NA	NA	NA	NA	NA	NA	NA	NA	NA	NA	NA	NA	NA	NA	NA	NA	NA	NA	NA	NA	NA	NA
chr1	33238727	33238727	T	C	UTR3	KIAA1522	NM_020888:c.*239T>C,NM_001198973:c.*239T>C,NM_001198972:c.*239T>C	NA	NA	NA	NA	NA	NA	NA	NA	NA	NA	rs190247919	NA	NA	NA	NA	NA	NA	NA	NA	NA	NA	NA	NA	NA	NA	NA	NA	NA	NA	NA	NA	NA	NA	NA	NA	NA
chr1	33240185	33240185	G	C	UTR3	KIAA1522	NM_020888:c.*1697G>C,NM_001198973:c.*1697G>C,NM_001198972:c.*1697G>C	NA	NA	NA	NA	NA	NA	NA	NA	NA	NA	rs8717	NA	NA	NA	NA	NA	NA	NA	NA	NA	NA	NA	NA	NA	NA	NA	NA	NA	NA	NA	NA	NA	NA	NA	NA	NA
chr1	33241598	33241598	C	G	exonic	YARS	NA	nonsynonymous SNV	YARS:NM_003680:exon13:c.G1571C:p.G524A	2.482e-05	0	0	0	0	4.513e-05	0	0	NA	0.01	D	0.957	D	0.186	B	0	D	1	D	2.495	M	-0.59	T	-0.19	T	0.337	T	0.702	4.306	22.6	5.85	2.941	7.453	20.547
chr1	33322696	33322696	-	T	UTR3	S100PBP	NM_001256121:c.*1057_*1058insT,NM_022753:c.*1057_*1058insT	NA	NA	NA	NA	NA	NA	NA	NA	NA	NA	NA	NA	NA	NA	NA	NA	NA	NA	NA	NA	NA	NA	NA	NA	NA	NA	NA	NA	NA	NA	NA	NA	NA	NA	NA	NA
chr1	33322928	33322929	TT	-	UTR3	S100PBP	NM_001256121:c.*1289_*1290delTT,NM_022753:c.*1289_*1290delTT	NA	NA	NA	NA	NA	NA	NA	NA	NA	NA	NA	NA	NA	NA	NA	NA	NA	NA	NA	NA	NA	NA	NA	NA	NA	NA	NA	NA	NA	NA	NA	NA	NA	NA	NA	NA
chr1	33324088	33324088	C	G	UTR3	S100PBP	NM_001256121:c.*2449C>G,NM_022753:c.*2449C>G	NA	NA	NA	NA	NA	NA	NA	NA	NA	NA	rs1284365	NA	NA	NA	NA	NA	NA	NA	NA	NA	NA	NA	NA	NA	NA	NA	NA	NA	NA	NA	NA	NA	NA	NA	NA	NA
chr1	33324136	33324136	T	C	UTR3	S100PBP	NM_001256121:c.*2497T>C,NM_022753:c.*2497T>C	NA	NA	NA	NA	NA	NA	NA	NA	NA	NA	rs9500	NA	NA	NA	NA	NA	NA	NA	NA	NA	NA	NA	NA	NA	NA	NA	NA	NA	NA	NA	NA	NA	NA	NA	NA	NA
chr1	33328165	33328165	G	A	UTR3	FNDC5	NM_153756:c.*1730C>T,NM_001171940:c.*1174C>T,NM_001171941:c.*2046C>T	NA	NA	NA	NA	NA	NA	NA	NA	NA	NA	rs3480	NA	NA	NA	NA	NA	NA	NA	NA	NA	NA	NA	NA	NA	NA	NA	NA	NA	NA	NA	NA	NA	NA	NA	NA	NA
chr1	33328214	33328214	C	A	UTR3	FNDC5	NM_153756:c.*1681G>T,NM_001171940:c.*1125G>T,NM_001171941:c.*1997G>T	NA	NA	NA	NA	NA	NA	NA	NA	NA	NA	NA	NA	NA	NA	NA	NA	NA	NA	NA	NA	NA	NA	NA	NA	NA	NA	NA	NA	NA	NA	NA	NA	NA	NA	NA	NA
chr1	33402172	33402172	C	T	UTR3	RNF19B	NM_001127361:c.*717G>A,NM_001300826:c.*235G>A,NM_153341:c.*235G>A	NA	NA	NA	NA	NA	NA	NA	NA	NA	NA	rs8040	NA	NA	NA	NA	NA	NA	NA	NA	NA	NA	NA	NA	NA	NA	NA	NA	NA	NA	NA	NA	NA	NA	NA	NA	NA
chr1	33409693	33409693	G	A	exonic	RNF19B	NA	synonymous SNV	RNF19B:NM_001127361:exon6:c.C1329T:p.G443G,RNF19B:NM_001300826:exon6:c.C1329T:p.G443G,RNF19B:NM_153341:exon6:c.C1332T:p.G444G	0.2301	0.0569	0.3272	0.2551	0.2415	0.2323	0.2428	0.2442	rs194645	NA	NA	NA	NA	NA	NA	NA	NA	NA	NA	NA	NA	NA	NA	NA	NA	NA	NA	NA	NA	NA	NA	NA	NA	NA
chr1	33487007	33487007	C	G	exonic	AK2	NA	nonsynonymous SNV	AK2:NM_001199199:exon4:c.G386C:p.S129T,AK2:NM_001625:exon4:c.G386C:p.S129T,AK2:NM_013411:exon4:c.G386C:p.S129T	NA	NA	NA	NA	NA	NA	NA	NA	NA	0.13	T	0.328	B	0.068	B	0.063	N	1	D	0.315	N	-0.89	T	-0.612	T	0.223	T	0.222	1.275	10.16	4.43	1.575	2.91	10.866
chr1	33502358	33502358	G	A	exonic	AK2	NA	synonymous SNV	AK2:NM_001199199:exon1:c.C72T:p.P24P,AK2:NM_001625:exon1:c.C72T:p.P24P,AK2:NM_013411:exon1:c.C72T:p.P24P	NA	NA	NA	NA	NA	NA	NA	NA	NA	NA	NA	NA	NA	NA	NA	NA	NA	NA	NA	NA	NA	NA	NA	NA	NA	NA	NA	NA	NA	NA	NA	NA	NA	NA
chr1	33549597	33549597	G	A	exonic	AZIN2	NA	nonsynonymous SNV	AZIN2:NM_001301825:exon2:c.G148A:p.V50M,AZIN2:NM_001301826:exon2:c.G148A:p.V50M,AZIN2:NM_001293562:exon4:c.G148A:p.V50M,AZIN2:NM_052998:exon5:c.G148A:p.V50M	NA	NA	NA	NA	NA	NA	NA	NA	NA	0.12	T	0.993	D	0.905	P	0.037	N	0.937	D	1.72	L	0.84	T	-0.473	T	0.245	T	0.218	3.11	16.39	4.84	2.4	1.812	17.928
chr1	33560300	33560300	G	T	exonic	AZIN2	NA	nonsynonymous SNV	AZIN2:NM_001301824:exon4:c.G454T:p.V152L,AZIN2:NM_001301823:exon5:c.G454T:p.V152L,AZIN2:NM_001301825:exon5:c.G739T:p.V247L,AZIN2:NM_001301826:exon5:c.G739T:p.V247L,AZIN2:NM_001293562:exon7:c.G739T:p.V247L,AZIN2:NM_052998:exon8:c.G739T:p.V247L	NA	NA	NA	NA	NA	NA	NA	NA	NA	1	T	0.919	P	0.419	B	0.005	N	0.994	D	0.165	N	0.96	T	-1.013	T	0.047	T	0.103	1.465	10.84	2.09	0.74	2.605	7.437
chr1	33585907	33585907	G	T	UTR3	AZIN2	NM_052998:c.*124G>T,NM_001293562:c.*124G>T,NM_001301824:c.*124G>T,NM_001301823:c.*124G>T,NM_001301825:c.*124G>T	NA	NA	NA	NA	NA	NA	NA	NA	NA	NA	NA	NA	NA	NA	NA	NA	NA	NA	NA	NA	NA	NA	NA	NA	NA	NA	NA	NA	NA	NA	NA	NA	NA	NA	NA	NA
chr1	33611890	33611890	C	T	UTR3	TRIM62	NM_018207:c.*888G>A	NA	NA	NA	NA	NA	NA	NA	NA	NA	NA	rs689187	NA	NA	NA	NA	NA	NA	NA	NA	NA	NA	NA	NA	NA	NA	NA	NA	NA	NA	NA	NA	NA	NA	NA	NA	NA
chr1	33631088	33631088	T	C	exonic	TRIM62	NA	nonsynonymous SNV	TRIM62:NM_018207:exon2:c.A488G:p.Q163R	NA	NA	NA	NA	NA	NA	NA	NA	NA	0.25	T	0.294	B	0.057	B	0	D	1	D	0.975	L	1.02	T	-1.069	T	0.077	T	0.545	3.421	17.56	4.87	1.809	6.671	12.423
chr1	33764961	33764962	TT	-	UTR3	ZNF362	NM_152493:c.*314_*315delTT	NA	NA	NA	NA	NA	NA	NA	NA	NA	NA	NA	NA	NA	NA	NA	NA	NA	NA	NA	NA	NA	NA	NA	NA	NA	NA	NA	NA	NA	NA	NA	NA	NA	NA	NA	NA
chr1	33832719	33832719	G	T	exonic	PHC2	NA	nonsynonymous SNV	PHC2:NM_198040:exon6:c.C974A:p.P325Q	NA	NA	NA	NA	NA	NA	NA	NA	NA	0.39	T	1	D	0.997	D	0	D	1	D	1.465	L	1.81	T	-1.002	T	0.171	T	0.62	4.285	22.4	5.88	2.782	7.732	15.742
chr1	33957152	33957152	T	G	exonic	ZSCAN20	NA	nonsynonymous SNV	ZSCAN20:NM_145238:exon6:c.T1294G:p.Y432D	0.9944	0.9995	0.9996	1	0.9763	0.9925	0.9922	1	rs4403594	1	T	0	B	0	B	0	N	1	P	-2.25	N	4.7	T	-0.966	T	0	T	0.294	-0.168	3.179	5.61	1.535	2.469	14.205
chr1	33960062	33960062	A	G	exonic	ZSCAN20	NA	synonymous SNV	ZSCAN20:NM_145238:exon8:c.A2118G:p.A706A	0.7443	0.825	0.5276	0.7444	0.6947	0.779	0.7257	0.7288	rs9943259	NA	NA	NA	NA	NA	NA	NA	NA	NA	NA	NA	NA	NA	NA	NA	NA	NA	NA	NA	NA	NA	NA	NA	NA	NA
chr1	33961147	33961147	T	G	UTR3	ZSCAN20	NM_145238:c.*71T>G	NA	NA	NA	NA	NA	NA	NA	NA	NA	NA	rs3795420	NA	NA	NA	NA	NA	NA	NA	NA	NA	NA	NA	NA	NA	NA	NA	NA	NA	NA	NA	NA	NA	NA	NA	NA	NA
chr1	33961722	33961722	C	T	UTR3	ZSCAN20	NM_145238:c.*646C>T	NA	NA	NA	NA	NA	NA	NA	NA	NA	NA	rs4233206	NA	NA	NA	NA	NA	NA	NA	NA	NA	NA	NA	NA	NA	NA	NA	NA	NA	NA	NA	NA	NA	NA	NA	NA	NA
chr1	35316497	35316497	G	A	UTR3	SMIM12	NM_001164825:c.*4803C>T,NM_001164824:c.*4803C>T,NM_138428:c.*4803C>T	NA	NA	NA	NA	NA	NA	NA	NA	NA	NA	rs12076918	NA	NA	NA	NA	NA	NA	NA	NA	NA	NA	NA	NA	NA	NA	NA	NA	NA	NA	NA	NA	NA	NA	NA	NA	NA
chr1	35317388	35317388	T	C	UTR3	SMIM12	NM_001164825:c.*3912A>G,NM_001164824:c.*3912A>G,NM_138428:c.*3912A>G	NA	NA	NA	NA	NA	NA	NA	NA	NA	NA	rs2025003	NA	NA	NA	NA	NA	NA	NA	NA	NA	NA	NA	NA	NA	NA	NA	NA	NA	NA	NA	NA	NA	NA	NA	NA	NA
chr1	35317414	35317414	C	G	UTR3	SMIM12	NM_001164825:c.*3886G>C,NM_001164824:c.*3886G>C,NM_138428:c.*3886G>C	NA	NA	NA	NA	NA	NA	NA	NA	NA	NA	rs2025004	NA	NA	NA	NA	NA	NA	NA	NA	NA	NA	NA	NA	NA	NA	NA	NA	NA	NA	NA	NA	NA	NA	NA	NA	NA
chr1	35317472	35317472	T	C	UTR3	SMIM12	NM_001164825:c.*3828A>G,NM_001164824:c.*3828A>G,NM_138428:c.*3828A>G	NA	NA	NA	NA	NA	NA	NA	NA	NA	NA	rs2025005	NA	NA	NA	NA	NA	NA	NA	NA	NA	NA	NA	NA	NA	NA	NA	NA	NA	NA	NA	NA	NA	NA	NA	NA	NA
chr1	35318368	35318368	A	G	UTR3	SMIM12	NM_001164825:c.*2932T>C,NM_001164824:c.*2932T>C,NM_138428:c.*2932T>C	NA	NA	NA	NA	NA	NA	NA	NA	NA	NA	rs7529736	NA	NA	NA	NA	NA	NA	NA	NA	NA	NA	NA	NA	NA	NA	NA	NA	NA	NA	NA	NA	NA	NA	NA	NA	NA
chr1	35318439	35318439	A	G	UTR3	SMIM12	NM_001164825:c.*2861T>C,NM_001164824:c.*2861T>C,NM_138428:c.*2861T>C	NA	NA	NA	NA	NA	NA	NA	NA	NA	NA	rs7529768	NA	NA	NA	NA	NA	NA	NA	NA	NA	NA	NA	NA	NA	NA	NA	NA	NA	NA	NA	NA	NA	NA	NA	NA	NA
chr1	35319323	35319323	C	T	UTR3	SMIM12	NM_001164825:c.*1977G>A,NM_001164824:c.*1977G>A,NM_138428:c.*1977G>A	NA	NA	NA	NA	NA	NA	NA	NA	NA	NA	rs7533744	NA	NA	NA	NA	NA	NA	NA	NA	NA	NA	NA	NA	NA	NA	NA	NA	NA	NA	NA	NA	NA	NA	NA	NA	NA
chr1	35319550	35319550	C	T	UTR3	SMIM12	NM_001164825:c.*1750G>A,NM_001164824:c.*1750G>A,NM_138428:c.*1750G>A	NA	NA	NA	NA	NA	NA	NA	NA	NA	NA	rs11263953	NA	NA	NA	NA	NA	NA	NA	NA	NA	NA	NA	NA	NA	NA	NA	NA	NA	NA	NA	NA	NA	NA	NA	NA	NA
chr1	35562965	35562965	G	A	exonic	ZMYM1	NA	nonsynonymous SNV	ZMYM1:NM_001289089:exon4:c.G217A:p.V73M,ZMYM1:NM_024772:exon4:c.G217A:p.V73M,ZMYM1:NM_001289088:exon5:c.G217A:p.V73M,ZMYM1:NM_001289090:exon5:c.G217A:p.V73M	0.8804	0.8185	0.7191	0.764	0.8712	0.9257	0.8703	0.9124	rs2971408	0.29	T	0.001	B	0.001	B	0.023	N	0	P	-1.59	N	2.54	T	-1.052	T	0	T	0.181	0.848	8.426	-0.077	-0.356	0.014	6.658
chr1	35581298	35581298	T	-	UTR3	ZMYM1	NM_001289088:c.*438delT,NM_024772:c.*438delT,NM_001289089:c.*438delT,NM_001289091:c.*438delT,NM_001289090:c.*438delT	NA	NA	NA	NA	NA	NA	NA	NA	NA	NA	NA	NA	NA	NA	NA	NA	NA	NA	NA	NA	NA	NA	NA	NA	NA	NA	NA	NA	NA	NA	NA	NA	NA	NA	NA	NA
chr1	35641993	35641993	T	C	intergenic	ZMYM1,SFPQ	dist=60534;dist=7208	NA	NA	NA	NA	NA	NA	NA	NA	NA	NA	NA	NA	NA	NA	NA	NA	NA	NA	NA	NA	NA	NA	NA	NA	NA	NA	NA	NA	NA	NA	NA	NA	NA	NA	NA	NA
chr1	36028038	36028038	C	T	exonic	NCDN	NA	nonsynonymous SNV	NCDN:NM_001014841:exon4:c.C1138T:p.R380W,NCDN:NM_014284:exon4:c.C1189T:p.R397W,NCDN:NM_001014839:exon5:c.C1189T:p.R397W	NA	NA	NA	NA	NA	NA	NA	NA	NA	0	D	1	D	0.999	D	0	D	1	D	1.935	M	-0.38	T	-0.163	T	0.419	T	0.972	4.115	21.2	3.82	2.503	3.92	12.581
chr1	36056349	36056349	G	A	exonic	TFAP2E	NA	nonsynonymous SNV	TFAP2E:NM_178548:exon6:c.G1019A:p.S340N	0.0018	0.0171	0.0004	0	0	2.959e-05	0.0027	0	rs139258756	0.14	T	0.801	P	0.339	B	0.001	D	0.869	N	0.895	L	-4.12	D	0.322	D	0.711	D	0.022	2.949	15.83	5.65	2.688	5.518	14.249
chr1	36060681	36060681	C	T	UTR3	TFAP2E	NM_178548:c.*404C>T	NA	NA	NA	NA	NA	NA	NA	NA	NA	NA	NA	NA	NA	NA	NA	NA	NA	NA	NA	NA	NA	NA	NA	NA	NA	NA	NA	NA	NA	NA	NA	NA	NA	NA	NA	NA
chr1	36065489	36065489	T	C	UTR3	PSMB2	NM_002794:c.*3379A>G,NM_001199780:c.*3379A>G,NM_001199779:c.*3379A>G	NA	NA	NA	NA	NA	NA	NA	NA	NA	NA	NA	NA	NA	NA	NA	NA	NA	NA	NA	NA	NA	NA	NA	NA	NA	NA	NA	NA	NA	NA	NA	NA	NA	NA	NA	NA
chr1	36065529	36065529	T	C	UTR3	PSMB2	NM_002794:c.*3339A>G,NM_001199780:c.*3339A>G,NM_001199779:c.*3339A>G	NA	NA	NA	NA	NA	NA	NA	NA	NA	NA	NA	NA	NA	NA	NA	NA	NA	NA	NA	NA	NA	NA	NA	NA	NA	NA	NA	NA	NA	NA	NA	NA	NA	NA	NA	NA
chr1	36065543	36065543	A	T	UTR3	PSMB2	NM_002794:c.*3325T>A,NM_001199780:c.*3325T>A,NM_001199779:c.*3325T>A	NA	NA	NA	NA	NA	NA	NA	NA	NA	NA	NA	NA	NA	NA	NA	NA	NA	NA	NA	NA	NA	NA	NA	NA	NA	NA	NA	NA	NA	NA	NA	NA	NA	NA	NA	NA
chr1	36065562	36065562	T	C	UTR3	PSMB2	NM_002794:c.*3306A>G,NM_001199780:c.*3306A>G,NM_001199779:c.*3306A>G	NA	NA	NA	NA	NA	NA	NA	NA	NA	NA	NA	NA	NA	NA	NA	NA	NA	NA	NA	NA	NA	NA	NA	NA	NA	NA	NA	NA	NA	NA	NA	NA	NA	NA	NA	NA
chr1	36065708	36065708	T	C	UTR3	PSMB2	NM_002794:c.*3160A>G,NM_001199780:c.*3160A>G,NM_001199779:c.*3160A>G	NA	NA	NA	NA	NA	NA	NA	NA	NA	NA	NA	NA	NA	NA	NA	NA	NA	NA	NA	NA	NA	NA	NA	NA	NA	NA	NA	NA	NA	NA	NA	NA	NA	NA	NA	NA
chr1	36065725	36065725	T	C	UTR3	PSMB2	NM_002794:c.*3143A>G,NM_001199780:c.*3143A>G,NM_001199779:c.*3143A>G	NA	NA	NA	NA	NA	NA	NA	NA	NA	NA	NA	NA	NA	NA	NA	NA	NA	NA	NA	NA	NA	NA	NA	NA	NA	NA	NA	NA	NA	NA	NA	NA	NA	NA	NA	NA
chr1	36065738	36065738	T	C	UTR3	PSMB2	NM_002794:c.*3130A>G,NM_001199780:c.*3130A>G,NM_001199779:c.*3130A>G	NA	NA	NA	NA	NA	NA	NA	NA	NA	NA	NA	NA	NA	NA	NA	NA	NA	NA	NA	NA	NA	NA	NA	NA	NA	NA	NA	NA	NA	NA	NA	NA	NA	NA	NA	NA
chr1	36066703	36066703	T	C	UTR3	PSMB2	NM_002794:c.*2165A>G,NM_001199780:c.*2165A>G,NM_001199779:c.*2165A>G	NA	NA	NA	NA	NA	NA	NA	NA	NA	NA	NA	NA	NA	NA	NA	NA	NA	NA	NA	NA	NA	NA	NA	NA	NA	NA	NA	NA	NA	NA	NA	NA	NA	NA	NA	NA
chr1	36067630	36067630	G	A	UTR3	PSMB2	NM_002794:c.*1238C>T,NM_001199780:c.*1238C>T,NM_001199779:c.*1238C>T	NA	NA	NA	NA	NA	NA	NA	NA	NA	NA	NA	NA	NA	NA	NA	NA	NA	NA	NA	NA	NA	NA	NA	NA	NA	NA	NA	NA	NA	NA	NA	NA	NA	NA	NA	NA
chr1	36067760	36067760	T	C	UTR3	PSMB2	NM_002794:c.*1108A>G,NM_001199780:c.*1108A>G,NM_001199779:c.*1108A>G	NA	NA	NA	NA	NA	NA	NA	NA	NA	NA	rs1132067	NA	NA	NA	NA	NA	NA	NA	NA	NA	NA	NA	NA	NA	NA	NA	NA	NA	NA	NA	NA	NA	NA	NA	NA	NA
chr1	36067784	36067784	T	C	UTR3	PSMB2	NM_002794:c.*1084A>G,NM_001199780:c.*1084A>G,NM_001199779:c.*1084A>G	NA	NA	NA	NA	NA	NA	NA	NA	NA	NA	rs1132065	NA	NA	NA	NA	NA	NA	NA	NA	NA	NA	NA	NA	NA	NA	NA	NA	NA	NA	NA	NA	NA	NA	NA	NA	NA
chr1	36067817	36067817	T	C	UTR3	PSMB2	NM_002794:c.*1051A>G,NM_001199780:c.*1051A>G,NM_001199779:c.*1051A>G	NA	NA	NA	NA	NA	NA	NA	NA	NA	NA	NA	NA	NA	NA	NA	NA	NA	NA	NA	NA	NA	NA	NA	NA	NA	NA	NA	NA	NA	NA	NA	NA	NA	NA	NA	NA
chr1	36067838	36067838	T	C	UTR3	PSMB2	NM_002794:c.*1030A>G,NM_001199780:c.*1030A>G,NM_001199779:c.*1030A>G	NA	NA	NA	NA	NA	NA	NA	NA	NA	NA	rs11550445	NA	NA	NA	NA	NA	NA	NA	NA	NA	NA	NA	NA	NA	NA	NA	NA	NA	NA	NA	NA	NA	NA	NA	NA	NA
chr1	36067886	36067886	T	C	UTR3	PSMB2	NM_002794:c.*982A>G,NM_001199780:c.*982A>G,NM_001199779:c.*982A>G	NA	NA	NA	NA	NA	NA	NA	NA	NA	NA	NA	NA	NA	NA	NA	NA	NA	NA	NA	NA	NA	NA	NA	NA	NA	NA	NA	NA	NA	NA	NA	NA	NA	NA	NA	NA
chr1	36067925	36067925	T	C	UTR3	PSMB2	NM_002794:c.*943A>G,NM_001199780:c.*943A>G,NM_001199779:c.*943A>G	NA	NA	NA	NA	NA	NA	NA	NA	NA	NA	NA	NA	NA	NA	NA	NA	NA	NA	NA	NA	NA	NA	NA	NA	NA	NA	NA	NA	NA	NA	NA	NA	NA	NA	NA	NA
chr1	36068184	36068184	T	C	UTR3	PSMB2	NM_002794:c.*684A>G,NM_001199780:c.*684A>G,NM_001199779:c.*684A>G	NA	NA	NA	NA	NA	NA	NA	NA	NA	NA	NA	NA	NA	NA	NA	NA	NA	NA	NA	NA	NA	NA	NA	NA	NA	NA	NA	NA	NA	NA	NA	NA	NA	NA	NA	NA
chr1	36068210	36068210	T	C	UTR3	PSMB2	NM_002794:c.*658A>G,NM_001199780:c.*658A>G,NM_001199779:c.*658A>G	NA	NA	NA	NA	NA	NA	NA	NA	NA	NA	NA	NA	NA	NA	NA	NA	NA	NA	NA	NA	NA	NA	NA	NA	NA	NA	NA	NA	NA	NA	NA	NA	NA	NA	NA	NA
chr1	36068295	36068295	T	C	UTR3	PSMB2	NM_002794:c.*573A>G,NM_001199780:c.*573A>G,NM_001199779:c.*573A>G	NA	NA	NA	NA	NA	NA	NA	NA	NA	NA	NA	NA	NA	NA	NA	NA	NA	NA	NA	NA	NA	NA	NA	NA	NA	NA	NA	NA	NA	NA	NA	NA	NA	NA	NA	NA
chr1	36068370	36068370	T	C	UTR3	PSMB2	NM_002794:c.*498A>G,NM_001199780:c.*498A>G,NM_001199779:c.*498A>G	NA	NA	NA	NA	NA	NA	NA	NA	NA	NA	NA	NA	NA	NA	NA	NA	NA	NA	NA	NA	NA	NA	NA	NA	NA	NA	NA	NA	NA	NA	NA	NA	NA	NA	NA	NA
chr1	36074922	36074922	C	A	exonic	PSMB2	NA	nonsynonymous SNV	PSMB2:NM_001199780:exon3:c.G22T:p.A8S,PSMB2:NM_001199779:exon4:c.G298T:p.A100S,PSMB2:NM_002794:exon4:c.G373T:p.A125S	NA	NA	NA	NA	NA	NA	NA	NA	NA	0.44	T	0.245	B	0.618	P	0	D	1	D	1.135	L	1.99	T	-1.086	T	0.095	T	0.566	4.408	23.4	6.17	2.941	7.681	20.879
chr1	36096882	36096882	C	T	exonic	PSMB2	NA	nonsynonymous SNV	PSMB2:NM_001199779:exon3:c.G203A:p.R68Q,PSMB2:NM_002794:exon3:c.G278A:p.R93Q	NA	NA	NA	NA	NA	NA	NA	NA	NA	0	D	1	D	0.971	D	0	D	1	D	3.495	M	1.88	T	-0.593	T	0.208	T	0.417	5.137	32	3.77	0.856	7.467	10.986
chr1	36107250	36107250	G	C	UTR5	PSMB2	NM_002794:c.-217C>G	NA	NA	NA	NA	NA	NA	NA	NA	NA	NA	rs567476	NA	NA	NA	NA	NA	NA	NA	NA	NA	NA	NA	NA	NA	NA	NA	NA	NA	NA	NA	NA	NA	NA	NA	NA	NA
chr1	36199015	36199015	T	C	UTR3	CLSPN	NM_001190481:c.*3082A>G,NM_022111:c.*3082A>G	NA	NA	NA	NA	NA	NA	NA	NA	NA	NA	NA	NA	NA	NA	NA	NA	NA	NA	NA	NA	NA	NA	NA	NA	NA	NA	NA	NA	NA	NA	NA	NA	NA	NA	NA	NA
chr1	36199426	36199426	T	C	UTR3	CLSPN	NM_001190481:c.*2671A>G,NM_022111:c.*2671A>G	NA	NA	NA	NA	NA	NA	NA	NA	NA	NA	NA	NA	NA	NA	NA	NA	NA	NA	NA	NA	NA	NA	NA	NA	NA	NA	NA	NA	NA	NA	NA	NA	NA	NA	NA	NA
chr1	36199430	36199430	T	C	UTR3	CLSPN	NM_001190481:c.*2667A>G,NM_022111:c.*2667A>G	NA	NA	NA	NA	NA	NA	NA	NA	NA	NA	NA	NA	NA	NA	NA	NA	NA	NA	NA	NA	NA	NA	NA	NA	NA	NA	NA	NA	NA	NA	NA	NA	NA	NA	NA	NA
chr1	36200234	36200234	A	G	UTR3	CLSPN	NM_001190481:c.*1863T>C,NM_022111:c.*1863T>C	NA	NA	NA	NA	NA	NA	NA	NA	NA	NA	rs620296	NA	NA	NA	NA	NA	NA	NA	NA	NA	NA	NA	NA	NA	NA	NA	NA	NA	NA	NA	NA	NA	NA	NA	NA	NA
chr1	36200312	36200312	A	-	UTR3	CLSPN	NM_001190481:c.*1785delT,NM_022111:c.*1785delT	NA	NA	NA	NA	NA	NA	NA	NA	NA	NA	NA	NA	NA	NA	NA	NA	NA	NA	NA	NA	NA	NA	NA	NA	NA	NA	NA	NA	NA	NA	NA	NA	NA	NA	NA	NA
chr1	36200390	36200390	G	A	UTR3	CLSPN	NM_001190481:c.*1707C>T,NM_022111:c.*1707C>T	NA	NA	NA	NA	NA	NA	NA	NA	NA	NA	rs609070	NA	NA	NA	NA	NA	NA	NA	NA	NA	NA	NA	NA	NA	NA	NA	NA	NA	NA	NA	NA	NA	NA	NA	NA	NA
chr1	36316571	36316571	A	C	exonic	AGO4	NA	synonymous SNV	AGO4:NM_017629:exon17:c.A2394C:p.S798S	0.7157	0.2423	0.5244	0.1941	0.8376	0.8573	0.7517	0.7965	rs4652895	NA	NA	NA	NA	NA	NA	NA	NA	NA	NA	NA	NA	NA	NA	NA	NA	NA	NA	NA	NA	NA	NA	NA	NA	NA
chr1	36321479	36321479	C	T	UTR3	AGO4	NM_017629:c.*2273C>T	NA	NA	NA	NA	NA	NA	NA	NA	NA	NA	NA	NA	NA	NA	NA	NA	NA	NA	NA	NA	NA	NA	NA	NA	NA	NA	NA	NA	NA	NA	NA	NA	NA	NA	NA	NA
chr1	36388202	36388202	T	G	UTR3	AGO1	NM_001317123:c.*2994T>G,NM_012199:c.*2994T>G,NM_001317122:c.*2892T>G	NA	NA	NA	NA	NA	NA	NA	NA	NA	NA	NA	NA	NA	NA	NA	NA	NA	NA	NA	NA	NA	NA	NA	NA	NA	NA	NA	NA	NA	NA	NA	NA	NA	NA	NA	NA
chr1	36505539	36505539	G	A	exonic	AGO3	NA	nonsynonymous SNV	AGO3:NM_177422:exon13:c.G1289A:p.R430H,AGO3:NM_024852:exon15:c.G1991A:p.R664H	NA	NA	NA	NA	NA	NA	NA	NA	NA	0.07	T	0.999	D	0.969	D	0	D	1	D	2.21	M	1.23	T	-0.764	T	0.242	T	0.857	5.497	35	6.16	2.937	9.869	20.86
chr1	36614713	36614713	C	G	UTR5	TRAPPC3	NM_001270896:c.-9042G>C	NA	NA	NA	NA	NA	NA	NA	NA	NA	NA	rs10752586	NA	NA	NA	NA	NA	NA	NA	NA	NA	NA	NA	NA	NA	NA	NA	NA	NA	NA	NA	NA	NA	NA	NA	NA	NA
chr1	36614985	36614985	C	T	UTR5	TRAPPC3	NM_001270897:c.-6G>A,NM_001270896:c.-9314G>A,NM_001270894:c.-6G>A,NM_014408:c.-6G>A	NA	NA	NA	NA	NA	NA	NA	NA	NA	NA	NA	NA	NA	NA	NA	NA	NA	NA	NA	NA	NA	NA	NA	NA	NA	NA	NA	NA	NA	NA	NA	NA	NA	NA	NA	NA
chr1	36642328	36642328	C	T	exonic	MAP7D1	NA	nonsynonymous SNV	MAP7D1:NM_001286365:exon7:c.C1153T:p.R385W,MAP7D1:NM_018067:exon8:c.C1264T:p.R422W,MAP7D1:NM_001286366:exon9:c.C1168T:p.R390W	NA	NA	NA	NA	NA	NA	NA	NA	NA	0	D	1	D	0.999	D	0.005	N	1	D	2.045	M	3.43	T	-0.962	T	0.123	T	0.466	3.905	19.86	4.12	1.237	1.005	12.151
chr1	36642420	36642420	T	C	exonic	MAP7D1	NA	synonymous SNV	MAP7D1:NM_001286365:exon7:c.T1245C:p.S415S,MAP7D1:NM_018067:exon8:c.T1356C:p.S452S,MAP7D1:NM_001286366:exon9:c.T1260C:p.S420S	0.6682	0.844	0.8331	0.9305	0.607	0.5929	0.6398	0.5931	rs475591	.	.	.	.	.	.	.	.	1	P	.	.	.	.	-1.025	T	0	T	.	0.948	8.864	-10.1	-2.763	-7.226	0.718
chr1	36690035	36690035	G	A	UTR5	THRAP3	NM_005119:c.-58130G>A	NA	NA	NA	NA	NA	NA	NA	NA	NA	NA	NA	NA	NA	NA	NA	NA	NA	NA	NA	NA	NA	NA	NA	NA	NA	NA	NA	NA	NA	NA	NA	NA	NA	NA	NA	NA
chr1	36752433	36752433	C	T	exonic	THRAP3	NA	nonsynonymous SNV	THRAP3:NM_005119:exon4:c.C602T:p.A201V	0.8625	0.5784	0.9248	0.9406	0.9173	0.8788	0.859	0.8687	rs6425977	0.15	T	0.103	B	0.058	B	0.132	N	0.263	P	0.345	N	2.54	T	-1.02	T	0	T	0.074	1.926	12.4	4.79	1.368	0.946	13.973
chr1	36770063	36770064	TT	-	UTR3	THRAP3	NM_005119:c.*445_*446delTT	NA	NA	NA	NA	NA	NA	NA	NA	NA	NA	NA	NA	NA	NA	NA	NA	NA	NA	NA	NA	NA	NA	NA	NA	NA	NA	NA	NA	NA	NA	NA	NA	NA	NA	NA	NA
chr1	36770806	36770806	C	G	UTR3	THRAP3	NM_005119:c.*1188C>G	NA	NA	NA	NA	NA	NA	NA	NA	NA	NA	rs2937378	NA	NA	NA	NA	NA	NA	NA	NA	NA	NA	NA	NA	NA	NA	NA	NA	NA	NA	NA	NA	NA	NA	NA	NA	NA
chr1	36773405	36773405	T	G	exonic	SH3D21	NA	synonymous SNV	SH3D21:NM_024676:exon3:c.T138G:p.P46P,SH3D21:NM_001162530:exon6:c.T471G:p.P157P	0.4518	0.1757	0.5631	0.7186	0.4987	0.4727	0.4958	0.4673	rs35343437	NA	NA	NA	NA	NA	NA	NA	NA	NA	NA	NA	NA	NA	NA	NA	NA	NA	NA	NA	NA	NA	NA	NA	NA	NA
chr1	36773761	36773761	C	G	exonic	SH3D21	NA	nonsynonymous SNV	SH3D21:NM_024676:exon5:c.C257G:p.P86R,SH3D21:NM_001162530:exon8:c.C590G:p.P197R	0.0052	0.0005	0.0025	0	0.0054	0.0059	0.0055	0.0065	rs76695875	0.01	D	0.998	D	0.97	D	0.147	U	1	N	1.665	L	2.9	T	-1.087	T	0.05	T	0.704	3.456	17.71	5.02	2.491	1.965	14.188
chr1	36806492	36806492	G	A	UTR3	STK40	NM_001282547:c.*864C>T,NM_001282546:c.*864C>T,NM_032017:c.*864C>T	NA	NA	NA	NA	NA	NA	NA	NA	NA	NA	NA	NA	NA	NA	NA	NA	NA	NA	NA	NA	NA	NA	NA	NA	NA	NA	NA	NA	NA	NA	NA	NA	NA	NA	NA	NA
chr1	36833451	36833451	A	T	UTR5	STK40	NM_032017:c.-6518T>A	NA	NA	NA	NA	NA	NA	NA	NA	NA	NA	NA	NA	NA	NA	NA	NA	NA	NA	NA	NA	NA	NA	NA	NA	NA	NA	NA	NA	NA	NA	NA	NA	NA	NA	NA	NA
chr1	36851360	36851360	G	A	UTR5	STK40	NM_001282547:c.-24427C>T,NM_001282546:c.-24427C>T,NM_032017:c.-24427C>T	NA	NA	NA	NA	NA	NA	NA	NA	NA	NA	NA	NA	NA	NA	NA	NA	NA	NA	NA	NA	NA	NA	NA	NA	NA	NA	NA	NA	NA	NA	NA	NA	NA	NA	NA	NA
chr1	36886117	36886117	C	T	exonic	OSCP1	NA	nonsynonymous SNV	OSCP1:NM_145047:exon8:c.G919A:p.G307R	0.2197	0.3195	0.1113	0.2486	0.1778	0.2142	0.1938	0.2586	rs2275477	0.44	T	0.076	B	0.023	B	0	N	0	P	1.79	L	1.97	T	-0.975	T	0	T	0.217	3.191	16.68	5.17	1.593	3.762	10.643
chr1	36898067	36898067	T	C	exonic	OSCP1	NA	nonsynonymous SNV	OSCP1:NM_145047:exon3:c.A391G:p.T131A,OSCP1:NM_206837:exon3:c.A391G:p.T131A	0.2052	0.1765	0.1022	0.2487	0.1777	0.2119	0.1865	0.2575	rs34409118	0.96	T	0	B	0.001	B	0.2	N	0.999	P	-0.945	N	1.64	T	-0.97	T	0	T	0.036	-0.521	1.622	-1.39	-0.153	0.34	7.027
chr1	36927733	36927733	G	A	exonic	MRPS15	NA	synonymous SNV	MRPS15:NM_031280:exon3:c.C207T:p.P69P	0.9479	0.9876	0.9795	0.9998	0.9076	0.927	0.946	0.9739	rs7065	NA	NA	NA	NA	NA	NA	NA	NA	NA	NA	NA	NA	NA	NA	NA	NA	NA	NA	NA	NA	NA	NA	NA	NA	NA
chr1	37921066	37921066	G	A	ncRNA_exonic	LINC01137	NA	NA	NA	NA	NA	NA	NA	NA	NA	NA	NA	rs2660571	NA	NA	NA	NA	NA	NA	NA	NA	NA	NA	NA	NA	NA	NA	NA	NA	NA	NA	NA	NA	NA	NA	NA	NA	NA
chr1	37921082	37921082	A	G	ncRNA_exonic	LINC01137	NA	NA	NA	NA	NA	NA	NA	NA	NA	NA	NA	rs2660570	NA	NA	NA	NA	NA	NA	NA	NA	NA	NA	NA	NA	NA	NA	NA	NA	NA	NA	NA	NA	NA	NA	NA	NA	NA
chr1	37921250	37921250	T	C	ncRNA_exonic	LINC01137	NA	NA	NA	NA	NA	NA	NA	NA	NA	NA	NA	rs2456804	NA	NA	NA	NA	NA	NA	NA	NA	NA	NA	NA	NA	NA	NA	NA	NA	NA	NA	NA	NA	NA	NA	NA	NA	NA
chr1	37949806	37949806	G	A	UTR3	ZC3H12A	NM_025079:c.*594G>A	NA	NA	NA	NA	NA	NA	NA	NA	NA	NA	NA	NA	NA	NA	NA	NA	NA	NA	NA	NA	NA	NA	NA	NA	NA	NA	NA	NA	NA	NA	NA	NA	NA	NA	NA	NA
chr1	37956305	37956305	G	A	UTR3	MEAF6	NM_001270876:c.*3065C>T,NM_001270875:c.*3395C>T,NM_022756:c.*3395C>T	NA	NA	NA	NA	NA	NA	NA	NA	NA	NA	NA	NA	NA	NA	NA	NA	NA	NA	NA	NA	NA	NA	NA	NA	NA	NA	NA	NA	NA	NA	NA	NA	NA	NA	NA	NA
chr1	37956871	37956871	T	C	UTR3	MEAF6	NM_001270876:c.*2499A>G,NM_001270875:c.*2829A>G,NM_022756:c.*2829A>G	NA	NA	NA	NA	NA	NA	NA	NA	NA	NA	NA	NA	NA	NA	NA	NA	NA	NA	NA	NA	NA	NA	NA	NA	NA	NA	NA	NA	NA	NA	NA	NA	NA	NA	NA	NA
chr1	37956880	37956880	T	C	UTR3	MEAF6	NM_001270876:c.*2490A>G,NM_001270875:c.*2820A>G,NM_022756:c.*2820A>G	NA	NA	NA	NA	NA	NA	NA	NA	NA	NA	NA	NA	NA	NA	NA	NA	NA	NA	NA	NA	NA	NA	NA	NA	NA	NA	NA	NA	NA	NA	NA	NA	NA	NA	NA	NA
chr1	37956994	37956994	T	C	UTR3	MEAF6	NM_001270876:c.*2376A>G,NM_001270875:c.*2706A>G,NM_022756:c.*2706A>G	NA	NA	NA	NA	NA	NA	NA	NA	NA	NA	NA	NA	NA	NA	NA	NA	NA	NA	NA	NA	NA	NA	NA	NA	NA	NA	NA	NA	NA	NA	NA	NA	NA	NA	NA	NA
chr1	37959450	37959450	T	C	UTR3	MEAF6	NM_001270875:c.*250A>G,NM_022756:c.*250A>G	NA	NA	0.7886	0.5756	0.8431	0.8811	0.8906	0.834	0.8	0.7361	rs215210	NA	NA	NA	NA	NA	NA	NA	NA	NA	NA	NA	NA	NA	NA	NA	NA	NA	NA	NA	NA	NA	NA	NA	NA	NA
chr1	37959470	37959470	C	G	UTR3	MEAF6	NM_001270875:c.*230G>C,NM_022756:c.*230G>C	NA	NA	NA	NA	NA	NA	NA	NA	NA	NA	rs215211	NA	NA	NA	NA	NA	NA	NA	NA	NA	NA	NA	NA	NA	NA	NA	NA	NA	NA	NA	NA	NA	NA	NA	NA	NA
chr1	37959499	37959499	G	C	UTR3	MEAF6	NM_001270875:c.*201C>G,NM_022756:c.*201C>G	NA	NA	NA	NA	NA	NA	NA	NA	NA	NA	rs215212	NA	NA	NA	NA	NA	NA	NA	NA	NA	NA	NA	NA	NA	NA	NA	NA	NA	NA	NA	NA	NA	NA	NA	NA	NA
chr1	38000185	38000185	G	A	UTR3	SNIP1	NM_024700:c.*3164C>T	NA	NA	NA	NA	NA	NA	NA	NA	NA	NA	rs7515306	NA	NA	NA	NA	NA	NA	NA	NA	NA	NA	NA	NA	NA	NA	NA	NA	NA	NA	NA	NA	NA	NA	NA	NA	NA
chr1	38002068	38002068	C	T	UTR3	SNIP1	NM_024700:c.*1281G>A	NA	NA	NA	NA	NA	NA	NA	NA	NA	NA	rs41267303	NA	NA	NA	NA	NA	NA	NA	NA	NA	NA	NA	NA	NA	NA	NA	NA	NA	NA	NA	NA	NA	NA	NA	NA	NA
chr1	38031387	38031387	A	G	UTR3	DNALI1	NM_003462:c.*725A>G	NA	NA	NA	NA	NA	NA	NA	NA	NA	NA	NA	NA	NA	NA	NA	NA	NA	NA	NA	NA	NA	NA	NA	NA	NA	NA	NA	NA	NA	NA	NA	NA	NA	NA	NA	NA
chr1	38147606	38147606	T	A	UTR3	C1orf109	NM_001303031:c.*1189A>T,NM_001303030:c.*1189A>T,NM_017850:c.*1189A>T	NA	NA	NA	NA	NA	NA	NA	NA	NA	NA	rs14307	NA	NA	NA	NA	NA	NA	NA	NA	NA	NA	NA	NA	NA	NA	NA	NA	NA	NA	NA	NA	NA	NA	NA	NA	NA
chr1	38148765	38148765	A	G	UTR3	C1orf109	NM_001303031:c.*30T>C,NM_001303030:c.*30T>C,NM_017850:c.*30T>C	NA	NA	0.7846	0.8236	0.8128	0.9689	0.7629	0.7537	0.7395	0.78	rs684260	NA	NA	NA	NA	NA	NA	NA	NA	NA	NA	NA	NA	NA	NA	NA	NA	NA	NA	NA	NA	NA	NA	NA	NA	NA
chr1	38158211	38158211	C	T	UTR5	CDCA8	NM_001256875:c.-152C>T,NM_018101:c.-152C>T	NA	NA	NA	NA	NA	NA	NA	NA	NA	NA	rs2306625	NA	NA	NA	NA	NA	NA	NA	NA	NA	NA	NA	NA	NA	NA	NA	NA	NA	NA	NA	NA	NA	NA	NA	NA	NA
chr1	38158705	38158705	G	A	exonic	CDCA8	NA	nonsynonymous SNV	CDCA8:NM_001256875:exon2:c.G223A:p.A75T,CDCA8:NM_018101:exon3:c.G223A:p.A75T	6.648e-05	0	0	0	0	0.0001	0	0	rs369811875	0.11	T	1	D	0.987	D	0.002	N	1	D	1.5	L	0.79	T	-0.751	T	0.242	T	0.435	4.532	24.4	5.92	2.808	4.994	15.804
chr1	38174185	38174185	G	T	UTR3	CDCA8	NM_001256875:c.*147G>T,NM_018101:c.*147G>T	NA	NA	NA	NA	NA	NA	NA	NA	NA	NA	rs557897	NA	NA	NA	NA	NA	NA	NA	NA	NA	NA	NA	NA	NA	NA	NA	NA	NA	NA	NA	NA	NA	NA	NA	NA	NA
chr1	38174366	38174366	G	T	UTR3	CDCA8	NM_001256875:c.*328G>T,NM_018101:c.*328G>T	NA	NA	NA	NA	NA	NA	NA	NA	NA	NA	rs7526362	NA	NA	NA	NA	NA	NA	NA	NA	NA	NA	NA	NA	NA	NA	NA	NA	NA	NA	NA	NA	NA	NA	NA	NA	NA
chr1	38174987	38174987	T	C	UTR3	CDCA8	NM_001256875:c.*949T>C,NM_018101:c.*949T>C	NA	NA	NA	NA	NA	NA	NA	NA	NA	NA	rs7822	NA	NA	NA	NA	NA	NA	NA	NA	NA	NA	NA	NA	NA	NA	NA	NA	NA	NA	NA	NA	NA	NA	NA	NA	NA
chr1	38182135	38182135	C	T	UTR3	EPHA10	NM_001099439:c.*1909G>A	NA	NA	NA	NA	NA	NA	NA	NA	NA	NA	rs900676	NA	NA	NA	NA	NA	NA	NA	NA	NA	NA	NA	NA	NA	NA	NA	NA	NA	NA	NA	NA	NA	NA	NA	NA	NA
chr1	38183934	38183934	G	T	UTR3	EPHA10	NM_001099439:c.*110C>A	NA	NA	NA	NA	NA	NA	NA	NA	NA	NA	NA	NA	NA	NA	NA	NA	NA	NA	NA	NA	NA	NA	NA	NA	NA	NA	NA	NA	NA	NA	NA	NA	NA	NA	NA	NA
chr1	38268797	38268797	A	G	UTR3	YRDC	NM_024640:c.*800T>C	NA	NA	NA	NA	NA	NA	NA	NA	NA	NA	rs14614	NA	NA	NA	NA	NA	NA	NA	NA	NA	NA	NA	NA	NA	NA	NA	NA	NA	NA	NA	NA	NA	NA	NA	NA	NA
chr1	38273931	38273931	C	A	UTR5	C1orf122	NM_198446:c.-146C>A,NM_001142726:c.-426C>A	NA	NA	NA	NA	NA	NA	NA	NA	NA	NA	NA	NA	NA	NA	NA	NA	NA	NA	NA	NA	NA	NA	NA	NA	NA	NA	NA	NA	NA	NA	NA	NA	NA	NA	NA	NA
chr1	38275431	38275431	-	T	UTR3	MTF1	NM_005955:c.*5376_*5377insA	NA	NA	NA	NA	NA	NA	NA	NA	NA	NA	NA	NA	NA	NA	NA	NA	NA	NA	NA	NA	NA	NA	NA	NA	NA	NA	NA	NA	NA	NA	NA	NA	NA	NA	NA	NA
chr1	38275802	38275802	T	C	UTR3	MTF1	NM_005955:c.*5006A>G	NA	NA	NA	NA	NA	NA	NA	NA	NA	NA	rs473279	NA	NA	NA	NA	NA	NA	NA	NA	NA	NA	NA	NA	NA	NA	NA	NA	NA	NA	NA	NA	NA	NA	NA	NA	NA
chr1	38276381	38276381	C	T	UTR3	MTF1	NM_005955:c.*4427G>A	NA	NA	NA	NA	NA	NA	NA	NA	NA	NA	rs473186	NA	NA	NA	NA	NA	NA	NA	NA	NA	NA	NA	NA	NA	NA	NA	NA	NA	NA	NA	NA	NA	NA	NA	NA	NA
chr1	38277022	38277022	C	T	UTR3	MTF1	NM_005955:c.*3786G>A	NA	NA	NA	NA	NA	NA	NA	NA	NA	NA	rs143417030	NA	NA	NA	NA	NA	NA	NA	NA	NA	NA	NA	NA	NA	NA	NA	NA	NA	NA	NA	NA	NA	NA	NA	NA	NA
chr1	38326521	38326521	G	A	UTR3	INPP5B	NM_005540:c.*1466C>T,NM_001297434:c.*1466C>T	NA	NA	NA	NA	NA	NA	NA	NA	NA	NA	NA	NA	NA	NA	NA	NA	NA	NA	NA	NA	NA	NA	NA	NA	NA	NA	NA	NA	NA	NA	NA	NA	NA	NA	NA	NA
chr1	38326547	38326547	C	T	UTR3	INPP5B	NM_005540:c.*1440G>A,NM_001297434:c.*1440G>A	NA	NA	NA	NA	NA	NA	NA	NA	NA	NA	rs1136994	NA	NA	NA	NA	NA	NA	NA	NA	NA	NA	NA	NA	NA	NA	NA	NA	NA	NA	NA	NA	NA	NA	NA	NA	NA
chr1	38326643	38326643	T	C	UTR3	INPP5B	NM_005540:c.*1344A>G,NM_001297434:c.*1344A>G	NA	NA	NA	NA	NA	NA	NA	NA	NA	NA	rs1136991	NA	NA	NA	NA	NA	NA	NA	NA	NA	NA	NA	NA	NA	NA	NA	NA	NA	NA	NA	NA	NA	NA	NA	NA	NA
chr1	38326654	38326654	A	G	UTR3	INPP5B	NM_005540:c.*1333T>C,NM_001297434:c.*1333T>C	NA	NA	NA	NA	NA	NA	NA	NA	NA	NA	rs1136990	NA	NA	NA	NA	NA	NA	NA	NA	NA	NA	NA	NA	NA	NA	NA	NA	NA	NA	NA	NA	NA	NA	NA	NA	NA
chr1	38326700	38326700	T	C	UTR3	INPP5B	NM_005540:c.*1287A>G,NM_001297434:c.*1287A>G	NA	NA	NA	NA	NA	NA	NA	NA	NA	NA	NA	NA	NA	NA	NA	NA	NA	NA	NA	NA	NA	NA	NA	NA	NA	NA	NA	NA	NA	NA	NA	NA	NA	NA	NA	NA
chr1	38326728	38326728	T	C	UTR3	INPP5B	NM_005540:c.*1259A>G,NM_001297434:c.*1259A>G	NA	NA	NA	NA	NA	NA	NA	NA	NA	NA	rs1136981	NA	NA	NA	NA	NA	NA	NA	NA	NA	NA	NA	NA	NA	NA	NA	NA	NA	NA	NA	NA	NA	NA	NA	NA	NA
chr1	38327181	38327181	T	C	UTR3	INPP5B	NM_005540:c.*806A>G,NM_001297434:c.*806A>G	NA	NA	NA	NA	NA	NA	NA	NA	NA	NA	NA	NA	NA	NA	NA	NA	NA	NA	NA	NA	NA	NA	NA	NA	NA	NA	NA	NA	NA	NA	NA	NA	NA	NA	NA	NA
chr1	38327358	38327358	C	T	UTR3	INPP5B	NM_005540:c.*629G>A,NM_001297434:c.*629G>A	NA	NA	NA	NA	NA	NA	NA	NA	NA	NA	rs111681950	NA	NA	NA	NA	NA	NA	NA	NA	NA	NA	NA	NA	NA	NA	NA	NA	NA	NA	NA	NA	NA	NA	NA	NA	NA
chr1	38327447	38327447	T	C	UTR3	INPP5B	NM_005540:c.*540A>G,NM_001297434:c.*540A>G	NA	NA	NA	NA	NA	NA	NA	NA	NA	NA	rs12759400	NA	NA	NA	NA	NA	NA	NA	NA	NA	NA	NA	NA	NA	NA	NA	NA	NA	NA	NA	NA	NA	NA	NA	NA	NA
chr1	38327584	38327584	T	C	UTR3	INPP5B	NM_005540:c.*403A>G,NM_001297434:c.*403A>G	NA	NA	NA	NA	NA	NA	NA	NA	NA	NA	NA	NA	NA	NA	NA	NA	NA	NA	NA	NA	NA	NA	NA	NA	NA	NA	NA	NA	NA	NA	NA	NA	NA	NA	NA	NA
chr1	38327586	38327586	C	T	UTR3	INPP5B	NM_005540:c.*401G>A,NM_001297434:c.*401G>A	NA	NA	NA	NA	NA	NA	NA	NA	NA	NA	rs9660231	NA	NA	NA	NA	NA	NA	NA	NA	NA	NA	NA	NA	NA	NA	NA	NA	NA	NA	NA	NA	NA	NA	NA	NA	NA
chr1	38327982	38327982	G	T	UTR3	INPP5B	NM_005540:c.*5C>A,NM_001297434:c.*5C>A	NA	NA	0.6405	0.3634	0.556	0.5007	0.7877	0.7115	0.6247	0.592	rs3843	NA	NA	NA	NA	NA	NA	NA	NA	NA	NA	NA	NA	NA	NA	NA	NA	NA	NA	NA	NA	NA	NA	NA	NA	NA
chr1	38329999	38329999	C	G	exonic	INPP5B	NA	nonsynonymous SNV	INPP5B:NM_001297434:exon17:c.G2119C:p.D707H,INPP5B:NM_005540:exon23:c.G2611C:p.D871H	0.1283	0.0368	0.0741	0.0042	0.0771	0.166	0.1367	0.1529	rs41311191	0.01	D	1	D	0.999	D	0	D	0	P	2.44	M	0.79	T	-1.089	T	0.003	T	0.511	3.688	18.74	5.49	2.739	4.156	19.744
chr1	38338795	38338795	A	G	exonic	INPP5B	NA	nonsynonymous SNV	INPP5B:NM_001297434:exon13:c.T1502C:p.M501T,INPP5B:NM_005540:exon19:c.T1994C:p.M665T	0.6401	0.3607	0.5557	0.4994	0.788	0.7114	0.6233	0.592	rs11488569	0.65	T	0	B	0	B	0.944	N	1	P	-1.645	N	-2.92	D	-0.95	T	0	T	0.033	-1.564	0.015	2.59	0.026	1.586	5.429
chr1	38345837	38345837	G	T	exonic	INPP5B	NA	synonymous SNV	INPP5B:NM_001297434:exon9:c.C969A:p.V323V,INPP5B:NM_005540:exon15:c.C1461A:p.V487V	NA	NA	NA	NA	NA	NA	NA	NA	NA	NA	NA	NA	NA	NA	NA	NA	NA	NA	NA	NA	NA	NA	NA	NA	NA	NA	NA	NA	NA	NA	NA	NA	NA	NA
chr1	38348506	38348506	G	A	exonic	INPP5B	NA	synonymous SNV	INPP5B:NM_001297434:exon8:c.C912T:p.D304D,INPP5B:NM_005540:exon14:c.C1404T:p.D468D	0.1141	0.0305	0.0655	0.0037	0.0693	0.1483	0.1281	0.1346	rs41307896	1	T	.	.	.	.	.	.	0	P	.	.	-4.27	D	-0.514	T	0.013	T	.	2.516	14.37	4.6	2.645	0.545	8.496
chr1	38397369	38397369	C	T	exonic	INPP5B	NA	nonsynonymous SNV	INPP5B:NM_001297434:exon1:c.G16A:p.G6S	0.5872	0.3266	0.5998	0.492	0.661	0.6655	0.6303	0.5044	rs35267671	0	D	0.697	P	0.077	B	0.151	N	0	P	.	.	0.54	T	-0.936	T	0	T	0.122	1.573	11.21	-1.97	-0.464	0.324	1.137
chr1	38422950	38422950	A	T	UTR3	SF3A3	NM_006802:c.*908T>A	NA	NA	NA	NA	NA	NA	NA	NA	NA	NA	rs9686	NA	NA	NA	NA	NA	NA	NA	NA	NA	NA	NA	NA	NA	NA	NA	NA	NA	NA	NA	NA	NA	NA	NA	NA	NA
chr1	38423060	38423060	C	G	UTR3	SF3A3	NM_006802:c.*798G>C	NA	NA	NA	NA	NA	NA	NA	NA	NA	NA	NA	NA	NA	NA	NA	NA	NA	NA	NA	NA	NA	NA	NA	NA	NA	NA	NA	NA	NA	NA	NA	NA	NA	NA	NA	NA
chr1	38423197	38423198	TT	-	UTR3	SF3A3	NM_006802:c.*661_*660delAA	NA	NA	NA	NA	NA	NA	NA	NA	NA	NA	NA	NA	NA	NA	NA	NA	NA	NA	NA	NA	NA	NA	NA	NA	NA	NA	NA	NA	NA	NA	NA	NA	NA	NA	NA	NA
chr1	38423588	38423588	G	A	UTR3	SF3A3	NM_006802:c.*270C>T	NA	NA	NA	NA	NA	NA	NA	NA	NA	NA	rs1050257	NA	NA	NA	NA	NA	NA	NA	NA	NA	NA	NA	NA	NA	NA	NA	NA	NA	NA	NA	NA	NA	NA	NA	NA	NA
chr1	38423853	38423853	G	C	UTR3	SF3A3	NM_006802:c.*5C>G	NA	NA	0.8891	0.9674	0.9418	0.9987	0.9329	0.8581	0.8844	0.8534	rs9293	NA	NA	NA	NA	NA	NA	NA	NA	NA	NA	NA	NA	NA	NA	NA	NA	NA	NA	NA	NA	NA	NA	NA	NA	NA
chr1	38462898	38462898	T	A	UTR3	FHL3	NM_004468:c.*179A>T,NM_001243878:c.*179A>T	NA	NA	NA	NA	NA	NA	NA	NA	NA	NA	rs4274021	NA	NA	NA	NA	NA	NA	NA	NA	NA	NA	NA	NA	NA	NA	NA	NA	NA	NA	NA	NA	NA	NA	NA	NA	NA
chr1	38462905	38462905	C	G	UTR3	FHL3	NM_004468:c.*172G>C,NM_001243878:c.*172G>C	NA	NA	NA	NA	NA	NA	NA	NA	NA	NA	rs12724533	NA	NA	NA	NA	NA	NA	NA	NA	NA	NA	NA	NA	NA	NA	NA	NA	NA	NA	NA	NA	NA	NA	NA	NA	NA
chr1	38490235	38490235	T	C	UTR3	UTP11L	NM_016037:c.*935T>C	NA	NA	NA	NA	NA	NA	NA	NA	NA	NA	rs10749870	NA	NA	NA	NA	NA	NA	NA	NA	NA	NA	NA	NA	NA	NA	NA	NA	NA	NA	NA	NA	NA	NA	NA	NA	NA
chr1	39303995	39303995	C	T	UTR3	RRAGC	NM_022157:c.*1230G>A,NM_001271851:c.*1230G>A	NA	NA	NA	NA	NA	NA	NA	NA	NA	NA	rs4970632	NA	NA	NA	NA	NA	NA	NA	NA	NA	NA	NA	NA	NA	NA	NA	NA	NA	NA	NA	NA	NA	NA	NA	NA	NA
chr1	39304247	39304247	A	G	UTR3	RRAGC	NM_022157:c.*978T>C,NM_001271851:c.*978T>C	NA	NA	NA	NA	NA	NA	NA	NA	NA	NA	rs4970562	NA	NA	NA	NA	NA	NA	NA	NA	NA	NA	NA	NA	NA	NA	NA	NA	NA	NA	NA	NA	NA	NA	NA	NA	NA
chr1	39304728	39304728	A	G	UTR3	RRAGC	NM_022157:c.*497T>C,NM_001271851:c.*497T>C	NA	NA	NA	NA	NA	NA	NA	NA	NA	NA	rs9694	NA	NA	NA	NA	NA	NA	NA	NA	NA	NA	NA	NA	NA	NA	NA	NA	NA	NA	NA	NA	NA	NA	NA	NA	NA
chr1	39328203	39328203	A	C	ncRNA_exonic	GJA9-MYCBP	NA	NA	NA	NA	NA	NA	NA	NA	NA	NA	NA	rs34393348	NA	NA	NA	NA	NA	NA	NA	NA	NA	NA	NA	NA	NA	NA	NA	NA	NA	NA	NA	NA	NA	NA	NA	NA	NA
chr1	39340282	39340282	C	T	exonic	GJA9	NA	nonsynonymous SNV	GJA9:NM_030772:exon2:c.G1489A:p.V497I	0.3937	0.179	0.4932	0.2775	0.4142	0.4416	0.3844	0.3185	rs880303	0.45	T	0	B	0	B	0.001	N	1	P	0	N	-4.36	D	-0.878	T	0	T	0.024	0.759	8.017	-4.7	-0.846	0.499	1.938
chr1	39340332	39340332	T	C	exonic	GJA9	NA	nonsynonymous SNV	GJA9:NM_030772:exon2:c.A1439G:p.E480G	NA	NA	NA	NA	NA	NA	NA	NA	NA	0.19	T	0	B	0.001	B	0	N	1	N	0.205	N	-4.42	D	0.087	D	0.735	D	0.111	1.053	9.301	-1.19	-0.088	-0.2	4.846
chr1	39470840	39470840	C	T	UTR3	AKIRIN1	NM_001136275:c.*1113C>T,NM_024595:c.*1113C>T	NA	NA	NA	NA	NA	NA	NA	NA	NA	NA	NA	NA	NA	NA	NA	NA	NA	NA	NA	NA	NA	NA	NA	NA	NA	NA	NA	NA	NA	NA	NA	NA	NA	NA	NA	NA
chr1	39494443	39494443	G	A	exonic	NDUFS5	NA	nonsynonymous SNV	NDUFS5:NM_001184979:exon2:c.G47A:p.R16Q,NDUFS5:NM_004552:exon2:c.G47A:p.R16Q	NA	NA	NA	NA	NA	NA	NA	NA	NA	0.43	T	0.016	B	0.008	B	0.927	N	1	N	1.845	L	-1.18	T	-0.878	T	0.294	T	0.088	0.525	6.846	-2.47	-0.258	-0.114	6.572
chr1	39759160	39759160	C	T	exonic	MACF1	NA	stopgain	MACF1:NM_012090:exon17:c.C2038T:p.Q680X	NA	NA	NA	NA	NA	NA	NA	NA	NA	0.01	D	.	.	.	.	.	.	1	D	.	.	.	.	.	.	.	.	.	9.02	41	4.91	2.941	2.893	16.844
chr1	39823363	39823363	C	T	exonic	MACF1	NA	nonsynonymous SNV	MACF1:NM_012090:exon39:c.C5555T:p.P1852L	0.0001	0	0	0	0	0.0002	0	0	rs148847012	0.31	T	0.044	B	0.071	B	0.311	N	1	N	0.895	L	1.42	T	-1.013	T	0.088	T	0.23	2.144	13.13	1.4	0.374	-0.229	9.279
chr1	39838174	39838174	T	C	exonic	MACF1	NA	synonymous SNV	MACF1:NM_012090:exon46:c.T6933C:p.S2311S	0.042	0.1017	0.0214	0.0002	0.0428	0.0378	0.043	0.058	rs80197726	.	.	.	.	.	.	.	.	0	P	.	.	.	.	.	.	.	.	.	1.283	10.19	3.38	1.025	0.558	8.232
chr1	39853640	39853640	A	C	exonic	MACF1	NA	nonsynonymous SNV	MACF1:NM_012090:exon52:c.A8940C:p.Q2980H	0.0043	0.0013	0.0041	0	0.005	0.0061	0.0044	0.0005	rs147777128	0.03	D	1	D	0.999	D	0	D	1	D	2.22	M	0.9	T	-0.779	T	0.196	T	0.742	2.689	14.95	2.56	0.542	2.046	9.135
chr1	39878815	39878815	A	G	exonic	KIAA0754	NA	nonsynonymous SNV	KIAA0754:NM_015038:exon1:c.A2878G:p.I960V	0.05	0.1203	0.028	0.0003	0.0562	0.0447	0.0475	0.0673	rs1746842	1	T	0	B	0	B	.	.	1	P	0	N	1.89	T	-0.977	T	0	T	0.015	-0.747	0.825	-0.579	-0.238	-0.595	4.693
chr1	39879366	39879366	T	C	exonic	KIAA0754	NA	synonymous SNV	KIAA0754:NM_015038:exon1:c.T3429C:p.P1143P	0.0009	0.0055	0.0002	0	0	0.0013	0.0059	0	rs604316	NA	NA	NA	NA	NA	NA	NA	NA	NA	NA	NA	NA	NA	NA	NA	NA	NA	NA	NA	NA	NA	NA	NA	NA	NA
chr1	39880765	39880765	G	A	UTR3	KIAA0754	NM_015038:c.*544G>A	NA	NA	NA	NA	NA	NA	NA	NA	NA	NA	rs783824	NA	NA	NA	NA	NA	NA	NA	NA	NA	NA	NA	NA	NA	NA	NA	NA	NA	NA	NA	NA	NA	NA	NA	NA	NA
chr1	39898779	39898779	T	C	exonic	MACF1	NA	synonymous SNV	MACF1:NM_012090:exon62:c.T11331C:p.R3777R	NA	NA	NA	NA	NA	NA	NA	NA	NA	.	.	.	.	.	.	.	.	1	D	.	.	.	.	.	.	.	.	.	1.382	10.55	-5.4	-0.484	-0.152	3.067
chr1	39908506	39908506	G	A	exonic	MACF1	NA	nonsynonymous SNV	MACF1:NM_012090:exon73:c.G13048A:p.A4350T	0.3008	0.4712	0.2831	0.3609	0.2558	0.2964	0.2949	0.2104	rs587404	1	T	0	B	0.001	B	0.003	N	0.98	P	-0.695	N	1.3	T	-0.949	T	0	T	0.199	0.798	8.201	5.82	1.035	1.859	9.691
chr1	39914363	39914363	G	C	exonic	MACF1	NA	nonsynonymous SNV	MACF1:NM_012090:exon79:c.G14009C:p.S4670T	0.5382	0.7817	0.4168	0.3489	0.5991	0.5853	0.5253	0.355	rs668556	1	T	0	B	0.001	B	0.037	N	0.998	P	-0.55	N	0.68	T	-1.03	T	0	T	0.184	-0.306	2.541	5.26	1.643	0.759	8.14
chr1	39917888	39917888	C	A	exonic	MACF1	NA	synonymous SNV	MACF1:NM_012090:exon81:c.C14302A:p.R4768R	0.0419	0.1006	0.0213	0.0002	0.0428	0.0377	0.043	0.0579	rs1746838	.	.	.	.	.	.	.	.	0	P	.	.	.	.	-1	T	0.006	T	.	1.17	9.762	5.05	1.443	3.261	13.372
chr1	39991588	39991588	G	T	ncRNA_intronic	PPIEL	NA	NA	NA	NA	NA	NA	NA	NA	NA	NA	NA	rs3738676	NA	NA	NA	NA	NA	NA	NA	NA	NA	NA	NA	NA	NA	NA	NA	NA	NA	NA	NA	NA	NA	NA	NA	NA	NA
chr1	39992537	39992537	G	A	ncRNA_intronic	PPIEL	NA	NA	NA	NA	NA	NA	NA	NA	NA	NA	NA	rs1180340	NA	NA	NA	NA	NA	NA	NA	NA	NA	NA	NA	NA	NA	NA	NA	NA	NA	NA	NA	NA	NA	NA	NA	NA	NA
chr1	39993400	39993400	G	A	ncRNA_intronic	PPIEL	NA	NA	NA	NA	NA	NA	NA	NA	NA	NA	NA	rs72932130	NA	NA	NA	NA	NA	NA	NA	NA	NA	NA	NA	NA	NA	NA	NA	NA	NA	NA	NA	NA	NA	NA	NA	NA	NA
chr1	39994415	39994415	G	A	ncRNA_intronic	PPIEL	NA	NA	NA	NA	NA	NA	NA	NA	NA	NA	NA	rs12031730	NA	NA	NA	NA	NA	NA	NA	NA	NA	NA	NA	NA	NA	NA	NA	NA	NA	NA	NA	NA	NA	NA	NA	NA	NA
chr1	39994490	39994490	T	C	ncRNA_intronic	PPIEL	NA	NA	NA	NA	NA	NA	NA	NA	NA	NA	NA	rs941281	NA	NA	NA	NA	NA	NA	NA	NA	NA	NA	NA	NA	NA	NA	NA	NA	NA	NA	NA	NA	NA	NA	NA	NA	NA
chr1	39994546	39994546	A	T	ncRNA_intronic	PPIEL	NA	NA	NA	NA	NA	NA	NA	NA	NA	NA	NA	rs1727104	NA	NA	NA	NA	NA	NA	NA	NA	NA	NA	NA	NA	NA	NA	NA	NA	NA	NA	NA	NA	NA	NA	NA	NA	NA
chr1	39995032	39995032	A	C	ncRNA_intronic	PPIEL	NA	NA	NA	NA	NA	NA	NA	NA	NA	NA	NA	rs755250	NA	NA	NA	NA	NA	NA	NA	NA	NA	NA	NA	NA	NA	NA	NA	NA	NA	NA	NA	NA	NA	NA	NA	NA	NA
chr1	39995110	39995110	C	T	ncRNA_intronic	PPIEL	NA	NA	NA	NA	NA	NA	NA	NA	NA	NA	NA	rs755248	NA	NA	NA	NA	NA	NA	NA	NA	NA	NA	NA	NA	NA	NA	NA	NA	NA	NA	NA	NA	NA	NA	NA	NA	NA
chr1	40013483	40013483	C	A	ncRNA_exonic	PPIEL	NA	NA	NA	NA	NA	NA	NA	NA	NA	NA	NA	rs12024327	NA	NA	NA	NA	NA	NA	NA	NA	NA	NA	NA	NA	NA	NA	NA	NA	NA	NA	NA	NA	NA	NA	NA	NA	NA
chr1	40041714	40041714	G	A	UTR5	PABPC4	NM_001135654:c.-91C>T,NM_001135653:c.-91C>T,NM_003819:c.-91C>T	NA	NA	NA	NA	NA	NA	NA	NA	NA	NA	rs11557732	NA	NA	NA	NA	NA	NA	NA	NA	NA	NA	NA	NA	NA	NA	NA	NA	NA	NA	NA	NA	NA	NA	NA	NA	NA
chr1	40089370	40089370	G	T	UTR3	HEYL	NM_014571:c.*2809C>A	NA	NA	NA	NA	NA	NA	NA	NA	NA	NA	rs12022423	NA	NA	NA	NA	NA	NA	NA	NA	NA	NA	NA	NA	NA	NA	NA	NA	NA	NA	NA	NA	NA	NA	NA	NA	NA
chr1	40089563	40089563	A	G	UTR3	HEYL	NM_014571:c.*2616T>C	NA	NA	NA	NA	NA	NA	NA	NA	NA	NA	rs2695321	NA	NA	NA	NA	NA	NA	NA	NA	NA	NA	NA	NA	NA	NA	NA	NA	NA	NA	NA	NA	NA	NA	NA	NA	NA
chr1	40089595	40089595	C	T	UTR3	HEYL	NM_014571:c.*2584G>A	NA	NA	NA	NA	NA	NA	NA	NA	NA	NA	rs12030495	NA	NA	NA	NA	NA	NA	NA	NA	NA	NA	NA	NA	NA	NA	NA	NA	NA	NA	NA	NA	NA	NA	NA	NA	NA
chr1	40089945	40089945	A	G	UTR3	HEYL	NM_014571:c.*2234T>C	NA	NA	NA	NA	NA	NA	NA	NA	NA	NA	rs6587	NA	NA	NA	NA	NA	NA	NA	NA	NA	NA	NA	NA	NA	NA	NA	NA	NA	NA	NA	NA	NA	NA	NA	NA	NA
chr1	40090043	40090043	C	A	UTR3	HEYL	NM_014571:c.*2136G>T	NA	NA	NA	NA	NA	NA	NA	NA	NA	NA	rs41264495	NA	NA	NA	NA	NA	NA	NA	NA	NA	NA	NA	NA	NA	NA	NA	NA	NA	NA	NA	NA	NA	NA	NA	NA	NA
chr1	40090805	40090805	C	G	UTR3	HEYL	NM_014571:c.*1374G>C	NA	NA	NA	NA	NA	NA	NA	NA	NA	NA	rs41264499	NA	NA	NA	NA	NA	NA	NA	NA	NA	NA	NA	NA	NA	NA	NA	NA	NA	NA	NA	NA	NA	NA	NA	NA	NA
chr1	40091343	40091343	G	A	UTR3	HEYL	NM_014571:c.*836C>T	NA	NA	NA	NA	NA	NA	NA	NA	NA	NA	NA	NA	NA	NA	NA	NA	NA	NA	NA	NA	NA	NA	NA	NA	NA	NA	NA	NA	NA	NA	NA	NA	NA	NA	NA	NA
chr1	40091663	40091663	C	-	UTR3	HEYL	NM_014571:c.*516delG	NA	NA	NA	NA	NA	NA	NA	NA	NA	NA	NA	NA	NA	NA	NA	NA	NA	NA	NA	NA	NA	NA	NA	NA	NA	NA	NA	NA	NA	NA	NA	NA	NA	NA	NA	NA
chr1	40092089	40092089	T	C	UTR3	HEYL	NM_014571:c.*90A>G	NA	NA	NA	NA	NA	NA	NA	NA	NA	NA	rs2695320	NA	NA	NA	NA	NA	NA	NA	NA	NA	NA	NA	NA	NA	NA	NA	NA	NA	NA	NA	NA	NA	NA	NA	NA	NA
chr1	40098328	40098328	T	C	exonic	HEYL	NA	nonsynonymous SNV	HEYL:NM_014571:exon2:c.A140G:p.H47R	0.9887	0.9981	0.9969	0.9999	0.9979	0.9894	0.9912	0.9646	rs784625	1	T	0	B	0	B	0	N	1	P	-2.815	N	-4.55	D	-0.915	T	0	T	0.237	0.837	8.378	4.16	1.35	4.84	8.261
chr1	40146253	40146253	T	C	UTR3	HPCAL4	NM_001282397:c.*1955A>G,NM_001282396:c.*1955A>G,NM_016257:c.*1955A>G	NA	NA	NA	NA	NA	NA	NA	NA	NA	NA	rs784629	NA	NA	NA	NA	NA	NA	NA	NA	NA	NA	NA	NA	NA	NA	NA	NA	NA	NA	NA	NA	NA	NA	NA	NA	NA
chr1	40219065	40219065	C	T	UTR3	PPIE	NM_006112:c.*38C>T	NA	NA	0.3309	0.1954	0.2272	0.2491	0.3694	0.3608	0.3021	0.4043	rs1046988	NA	NA	NA	NA	NA	NA	NA	NA	NA	NA	NA	NA	NA	NA	NA	NA	NA	NA	NA	NA	NA	NA	NA	NA	NA
chr1	40219280	40219280	T	C	UTR3	PPIE	NM_006112:c.*253T>C	NA	NA	NA	NA	NA	NA	NA	NA	NA	NA	rs14528	NA	NA	NA	NA	NA	NA	NA	NA	NA	NA	NA	NA	NA	NA	NA	NA	NA	NA	NA	NA	NA	NA	NA	NA	NA
chr1	40220049	40220049	C	T	UTR3	PPIE	NM_006112:c.*1022C>T	NA	NA	NA	NA	NA	NA	NA	NA	NA	NA	NA	NA	NA	NA	NA	NA	NA	NA	NA	NA	NA	NA	NA	NA	NA	NA	NA	NA	NA	NA	NA	NA	NA	NA	NA	NA
chr1	40220284	40220284	C	G	UTR3	PPIE	NM_006112:c.*1257C>G	NA	NA	NA	NA	NA	NA	NA	NA	NA	NA	rs6670841	NA	NA	NA	NA	NA	NA	NA	NA	NA	NA	NA	NA	NA	NA	NA	NA	NA	NA	NA	NA	NA	NA	NA	NA	NA
chr1	40220806	40220806	G	A	UTR3	PPIE	NM_006112:c.*1779G>A	NA	NA	NA	NA	NA	NA	NA	NA	NA	NA	rs7547787	NA	NA	NA	NA	NA	NA	NA	NA	NA	NA	NA	NA	NA	NA	NA	NA	NA	NA	NA	NA	NA	NA	NA	NA	NA
chr1	40221067	40221067	G	A	UTR3	PPIE	NM_006112:c.*2040G>A	NA	NA	NA	NA	NA	NA	NA	NA	NA	NA	rs2274949	NA	NA	NA	NA	NA	NA	NA	NA	NA	NA	NA	NA	NA	NA	NA	NA	NA	NA	NA	NA	NA	NA	NA	NA	NA
chr1	40221307	40221307	G	A	UTR3	PPIE	NM_006112:c.*2280G>A	NA	NA	NA	NA	NA	NA	NA	NA	NA	NA	NA	NA	NA	NA	NA	NA	NA	NA	NA	NA	NA	NA	NA	NA	NA	NA	NA	NA	NA	NA	NA	NA	NA	NA	NA	NA
chr1	40221464	40221464	T	C	UTR3	PPIE	NM_006112:c.*2437T>C	NA	NA	NA	NA	NA	NA	NA	NA	NA	NA	rs506333	NA	NA	NA	NA	NA	NA	NA	NA	NA	NA	NA	NA	NA	NA	NA	NA	NA	NA	NA	NA	NA	NA	NA	NA	NA
chr1	40222315	40222315	C	A	UTR3	PPIE	NM_006112:c.*3288C>A	NA	NA	NA	NA	NA	NA	NA	NA	NA	NA	NA	NA	NA	NA	NA	NA	NA	NA	NA	NA	NA	NA	NA	NA	NA	NA	NA	NA	NA	NA	NA	NA	NA	NA	NA	NA
chr1	40224835	40224835	C	T	UTR3	BMP8B	NM_001720:c.*1256G>A	NA	NA	NA	NA	NA	NA	NA	NA	NA	NA	rs111245767	NA	NA	NA	NA	NA	NA	NA	NA	NA	NA	NA	NA	NA	NA	NA	NA	NA	NA	NA	NA	NA	NA	NA	NA	NA
chr1	40225108	40225108	C	G	UTR3	BMP8B	NM_001720:c.*983G>C	NA	NA	NA	NA	NA	NA	NA	NA	NA	NA	rs191587187	NA	NA	NA	NA	NA	NA	NA	NA	NA	NA	NA	NA	NA	NA	NA	NA	NA	NA	NA	NA	NA	NA	NA	NA	NA
chr1	40226046	40226046	G	A	UTR3	BMP8B	NM_001720:c.*45C>T	NA	NA	0.3332	0.2035	0.2377	0.2598	0.3669	0.3605	0.3073	0.3978	rs12094291	NA	NA	NA	NA	NA	NA	NA	NA	NA	NA	NA	NA	NA	NA	NA	NA	NA	NA	NA	NA	NA	NA	NA	NA	NA
chr1	40229368	40229368	A	G	exonic	PPIE	NA	nonsynonymous SNV	PPIE:NM_203456:exon10:c.A845G:p.E282G	0.396	0.2586	0.2631	0.2964	0.4378	0.4326	0.3812	0.4669	rs2463260	0.88	T	0	B	0	B	.	.	1	P	.	.	0.06	T	-1.027	T	0	T	0.042	0.466	6.531	-6.03	-1.798	-0.266	7.439
chr1	40235381	40235381	G	A	exonic	OXCT2	NA	nonsynonymous SNV	OXCT2:NM_022120:exon1:c.C1547T:p.A516V	0.0008	0.0092	0	0	0	0	0.0013	0	rs783835	0.13	T	0.345	B	0.04	B	0.021	U	1	N	.	.	-1.98	D	-0.662	T	0.401	T	0.038	1.429	10.72	-0.062	-0.027	-0.114	8.098
chr1	40235489	40235489	T	C	exonic	OXCT2	NA	nonsynonymous SNV	OXCT2:NM_022120:exon1:c.A1439G:p.E480G	0.022	0.0317	0.007	0.0592	0.0296	0.0182	0.0199	0.0204	rs1050917	1	T	0	B	0	B	0	N	1	N	.	.	-2.82	D	-0.754	T	0.346	T	0.081	-1.219	0.063	1.55	0.134	1.514	4.871
chr1	40306865	40306865	C	T	UTR3	TRIT1	NM_001312692:c.*551G>A,NM_017646:c.*551G>A,NM_001312691:c.*551G>A	NA	NA	NA	NA	NA	NA	NA	NA	NA	NA	rs1043843	NA	NA	NA	NA	NA	NA	NA	NA	NA	NA	NA	NA	NA	NA	NA	NA	NA	NA	NA	NA	NA	NA	NA	NA	NA
chr1	40306898	40306898	T	C	UTR3	TRIT1	NM_001312692:c.*518A>G,NM_017646:c.*518A>G,NM_001312691:c.*518A>G	NA	NA	NA	NA	NA	NA	NA	NA	NA	NA	rs7315	NA	NA	NA	NA	NA	NA	NA	NA	NA	NA	NA	NA	NA	NA	NA	NA	NA	NA	NA	NA	NA	NA	NA	NA	NA
chr1	40315888	40315888	A	T	exonic	TRIT1	NA	nonsynonymous SNV	TRIT1:NM_001312692:exon3:c.T366A:p.F122L,TRIT1:NM_001312691:exon5:c.T606A:p.F202L,TRIT1:NM_017646:exon5:c.T606A:p.F202L	0.1041	0.1711	0.2057	0.2903	0.1005	0.056	0.1049	0.089	rs3738671	1	T	0.002	B	0.002	B	0.002	N	0	P	-0.78	N	1.05	T	-0.987	T	0	T	0.038	0.828	8.336	0.889	0.502	1.775	1.123
chr1	40349131	40349131	G	A	exonic	TRIT1	NA	synonymous SNV	TRIT1:NM_001312691:exon1:c.C33T:p.P11P,TRIT1:NM_001312692:exon1:c.C33T:p.P11P,TRIT1:NM_017646:exon1:c.C33T:p.P11P	0.4452	0.576	0.4893	0.5952	0.4184	0.3994	0.4233	0.4498	rs3845570	NA	NA	NA	NA	NA	NA	NA	NA	NA	NA	NA	NA	NA	NA	NA	NA	NA	NA	NA	NA	NA	NA	NA	NA	NA
chr1	40361700	40361700	T	A	UTR3	MYCL	NM_001033082:c.*1344A>T,NM_001033081:c.*1344A>T	NA	NA	NA	NA	NA	NA	NA	NA	NA	NA	rs3117084	NA	NA	NA	NA	NA	NA	NA	NA	NA	NA	NA	NA	NA	NA	NA	NA	NA	NA	NA	NA	NA	NA	NA	NA	NA
chr1	40361843	40361843	A	C	UTR3	MYCL	NM_001033082:c.*1201T>G,NM_001033081:c.*1201T>G	NA	NA	NA	NA	NA	NA	NA	NA	NA	NA	rs3134617	NA	NA	NA	NA	NA	NA	NA	NA	NA	NA	NA	NA	NA	NA	NA	NA	NA	NA	NA	NA	NA	NA	NA	NA	NA
chr1	40361939	40361939	C	T	UTR3	MYCL	NM_001033082:c.*1105G>A,NM_001033081:c.*1105G>A	NA	NA	NA	NA	NA	NA	NA	NA	NA	NA	NA	NA	NA	NA	NA	NA	NA	NA	NA	NA	NA	NA	NA	NA	NA	NA	NA	NA	NA	NA	NA	NA	NA	NA	NA	NA
chr1	40362066	40362066	C	A	UTR3	MYCL	NM_001033082:c.*978G>T,NM_001033081:c.*978G>T	NA	NA	NA	NA	NA	NA	NA	NA	NA	NA	rs3134615	NA	NA	NA	NA	NA	NA	NA	NA	NA	NA	NA	NA	NA	NA	NA	NA	NA	NA	NA	NA	NA	NA	NA	NA	NA
chr1	40362461	40362461	T	C	UTR3	MYCL	NM_001033082:c.*583A>G,NM_001033081:c.*583A>G	NA	NA	NA	NA	NA	NA	NA	NA	NA	NA	rs3117086	NA	NA	NA	NA	NA	NA	NA	NA	NA	NA	NA	NA	NA	NA	NA	NA	NA	NA	NA	NA	NA	NA	NA	NA	NA
chr1	40363054	40363054	G	C	exonic	MYCL	NA	nonsynonymous SNV	MYCL:NM_001033081:exon2:c.C1085G:p.T362S,MYCL:NM_001033082:exon3:c.C1175G:p.T392S	0.8865	0.9776	0.8654	0.9994	0.8916	0.8718	0.8756	0.8384	rs3134614	0.71	T	0	B	0	B	0	N	0	P	-0.345	N	-0.9	T	-0.955	T	0	T	0.063	-1.019	0.234	4.53	1.316	0.985	5.637
chr1	40533266	40533266	T	G	exonic	CAP1	NA	nonsynonymous SNV	CAP1:NM_001105530:exon8:c.T685G:p.C229G,CAP1:NM_006367:exon8:c.T685G:p.C229G	1	1	1	1	1	1	1	1	rs11207440	0.68	T	0	B	0	B	0.005	N	1	P	-1.2	N	2.85	T	-0.96	T	0	T	0.384	1.078	9.4	4.56	1.298	2.322	12.227
chr1	40533287	40533287	T	G	exonic	CAP1	NA	nonsynonymous SNV	CAP1:NM_001105530:exon8:c.T706G:p.C236G,CAP1:NM_006367:exon8:c.T706G:p.C236G	1	1	1	1	1	1	1	1	rs6665926	0.29	T	0	B	0	B	0	N	1	P	-2.065	N	1.62	T	-0.938	T	0	T	0.339	0.742	7.939	4.88	1.298	4.185	12.535
chr1	40533326	40533326	T	G	exonic	CAP1	NA	nonsynonymous SNV	CAP1:NM_001105530:exon8:c.T745G:p.Y249D,CAP1:NM_006367:exon8:c.T745G:p.Y249D	1	1	1	1	1	1	1	1	rs6665937	0.97	T	0	B	0	B	0	N	1	P	-1.495	N	2.8	T	-0.959	T	0	T	0.336	-0.409	2.09	4.88	1.298	5.822	12.535
chr1	40533347	40533347	T	G	exonic	CAP1	NA	nonsynonymous SNV	CAP1:NM_001105530:exon8:c.T766G:p.S256A,CAP1:NM_006367:exon8:c.T766G:p.S256A	1	1	1	1	1	1	1	1	rs6665944	1	T	0	B	0.001	B	0.001	N	1	P	-2.025	N	3.07	T	-0.953	T	0	T	0.293	0.036	4.199	4.88	1.298	4.552	8.352
chr1	40533358	40533358	G	A	exonic	CAP1	NA	synonymous SNV	CAP1:NM_001105530:exon8:c.G777A:p.A259A,CAP1:NM_006367:exon8:c.G777A:p.A259A	0.0169	0.0038	0.0038	0	0.0544	0.0235	0.0161	0.0004	rs34763876	NA	NA	NA	NA	NA	NA	NA	NA	NA	NA	NA	NA	NA	NA	NA	NA	NA	NA	NA	NA	NA	NA	NA	NA	NA
chr1	40537940	40537940	A	C	UTR3	CAP1	NM_006367:c.*735A>C,NM_001105530:c.*735A>C	NA	NA	NA	NA	NA	NA	NA	NA	NA	NA	rs72668730	NA	NA	NA	NA	NA	NA	NA	NA	NA	NA	NA	NA	NA	NA	NA	NA	NA	NA	NA	NA	NA	NA	NA	NA	NA
chr1	40538101	40538101	G	A	UTR3	CAP1	NM_006367:c.*896G>A,NM_001105530:c.*896G>A	NA	NA	NA	NA	NA	NA	NA	NA	NA	NA	rs7300	NA	NA	NA	NA	NA	NA	NA	NA	NA	NA	NA	NA	NA	NA	NA	NA	NA	NA	NA	NA	NA	NA	NA	NA	NA
chr1	40538618	40538618	C	T	UTR3	PPT1	NM_001142604:c.*1115G>A,NM_000310:c.*1115G>A	NA	NA	NA	NA	NA	NA	NA	NA	NA	NA	NA	NA	NA	NA	NA	NA	NA	NA	NA	NA	NA	NA	NA	NA	NA	NA	NA	NA	NA	NA	NA	NA	NA	NA	NA	NA
chr1	40539448	40539448	A	C	UTR3	PPT1	NM_001142604:c.*285T>G,NM_000310:c.*285T>G	NA	NA	NA	NA	NA	NA	NA	NA	NA	NA	rs1126970	NA	NA	NA	NA	NA	NA	NA	NA	NA	NA	NA	NA	NA	NA	NA	NA	NA	NA	NA	NA	NA	NA	NA	NA	NA
chr1	40539602	40539602	G	T	UTR3	PPT1	NM_001142604:c.*131C>A,NM_000310:c.*131C>A	NA	NA	NA	NA	NA	NA	NA	NA	NA	NA	NA	NA	NA	NA	NA	NA	NA	NA	NA	NA	NA	NA	NA	NA	NA	NA	NA	NA	NA	NA	NA	NA	NA	NA	NA	NA
chr1	40697256	40697256	C	T	exonic	RLF	NA	nonsynonymous SNV	RLF:NM_012421:exon7:c.C1015T:p.R339C	2.474e-05	0	0	0	0	0	0	0.0002	NA	0	D	1	D	0.996	D	0	N	1	D	2.175	M	0.94	T	-0.655	T	0.228	T	0.902	4.018	20.6	4.98	1.499	2.978	9.05
chr1	40734096	40734096	T	C	exonic	ZMPSTE24	NA	synonymous SNV	ZMPSTE24:NM_005857:exon4:c.T363C:p.T121T	NA	NA	NA	NA	NA	NA	NA	NA	NA	NA	NA	NA	NA	NA	NA	NA	NA	NA	NA	NA	NA	NA	NA	NA	NA	NA	NA	NA	NA	NA	NA	NA	NA	NA
chr1	40758537	40758537	C	T	UTR3	ZMPSTE24	NM_005857:c.*196C>T	NA	NA	NA	NA	NA	NA	NA	NA	NA	NA	NA	NA	NA	NA	NA	NA	NA	NA	NA	NA	NA	NA	NA	NA	NA	NA	NA	NA	NA	NA	NA	NA	NA	NA	NA	NA
chr1	40766923	40766923	G	A	exonic	COL9A2	NA	synonymous SNV	COL9A2:NM_001852:exon32:c.C2001T:p.A667A	0.0176	0.0055	0.0063	0	0.0462	0.0224	0.028	0.0113	rs2229826	NA	NA	NA	NA	NA	NA	NA	NA	NA	NA	NA	NA	NA	NA	NA	NA	NA	NA	NA	NA	NA	NA	NA	NA	NA
chr1	40881041	40881041	C	G	exonic	SMAP2	NA	synonymous SNV	SMAP2:NM_001198978:exon7:c.C579G:p.S193S,SMAP2:NM_001198979:exon7:c.C654G:p.S218S,SMAP2:NM_001198980:exon7:c.C429G:p.S143S,SMAP2:NM_022733:exon7:c.C669G:p.S223S	0.8978	0.9792	0.9187	0.9674	0.7856	0.878	0.9108	0.9197	rs209606	NA	NA	NA	NA	NA	NA	NA	NA	NA	NA	NA	NA	NA	NA	NA	NA	NA	NA	NA	NA	NA	NA	NA	NA	NA
chr1	40923019	40923019	G	A	exonic	ZFP69B	NA	nonsynonymous SNV	ZFP69B:NM_023070:exon4:c.G344A:p.C115Y	0.2528	0.0567	0.3733	0.295	0.2823	0.2348	0.2843	0.3296	rs2272994	0.26	T	0	B	0	B	.	.	0	P	-0.34	N	5.77	T	-0.955	T	0	T	0.051	1.588	11.27	0.988	0.174	-0.085	4.194
chr1	40980731	40980731	G	T	exonic	EXO5	NA	nonsynonymous SNV	EXO5:NM_022774:exon3:c.G515T:p.G172V	0.4444	0.6527	0.5903	0.4951	0.3427	0.3697	0.4681	0.5257	rs11208299	1	T	0	B	0	B	0.478	N	0.94	P	-2.675	N	1.83	T	-0.951	T	0	T	0.385	-1.118	0.127	3.96	0.504	2.213	5.397
chr1	41013015	41013015	C	T	exonic	ZNF684	NA	synonymous SNV	ZNF684:NM_152373:exon5:c.C1020T:p.S340S	0.1847	0.1124	0.4064	0.441	0.1352	0.1101	0.1549	0.2625	rs2297755	NA	NA	NA	NA	NA	NA	NA	NA	NA	NA	NA	NA	NA	NA	NA	NA	NA	NA	NA	NA	NA	NA	NA	NA	NA
chr1	41013173	41013173	G	A	UTR3	ZNF684	NM_152373:c.*41G>A	NA	NA	0.0077	0.002	0.0051	0	0.0042	0.0102	0.0049	0.0088	rs191120037	NA	NA	NA	NA	NA	NA	NA	NA	NA	NA	NA	NA	NA	NA	NA	NA	NA	NA	NA	NA	NA	NA	NA	NA	NA
chr1	41013260	41013260	C	T	UTR3	ZNF684	NM_152373:c.*128C>T	NA	NA	NA	NA	NA	NA	NA	NA	NA	NA	rs2297756	NA	NA	NA	NA	NA	NA	NA	NA	NA	NA	NA	NA	NA	NA	NA	NA	NA	NA	NA	NA	NA	NA	NA	NA	NA
chr1	41091127	41091127	T	C	UTR3	RIMS3	NM_014747:c.*1062A>G	NA	NA	NA	NA	NA	NA	NA	NA	NA	NA	rs570671	NA	NA	NA	NA	NA	NA	NA	NA	NA	NA	NA	NA	NA	NA	NA	NA	NA	NA	NA	NA	NA	NA	NA	NA	NA
chr1	41092013	41092013	-	AC	UTR3	RIMS3	NM_014747:c.*175_*176insGT	NA	NA	NA	NA	NA	NA	NA	NA	NA	NA	NA	NA	NA	NA	NA	NA	NA	NA	NA	NA	NA	NA	NA	NA	NA	NA	NA	NA	NA	NA	NA	NA	NA	NA	NA	NA
chr1	41101696	41101696	C	T	exonic	RIMS3	NA	nonsynonymous SNV	RIMS3:NM_014747:exon4:c.G251A:p.R84H	8.307e-06	0	0	0	0	1.512e-05	0	0	NA	0.32	T	1	D	0.904	P	0	D	1	D	1.355	L	1.22	T	-1.028	T	0.148	T	0.784	5.519	35	5.01	2.626	2.544	15.916
chr1	41154813	41154813	C	G	ncRNA_exonic	NFYC-AS1	NA	NA	NA	NA	NA	NA	NA	NA	NA	NA	NA	rs552147	NA	NA	NA	NA	NA	NA	NA	NA	NA	NA	NA	NA	NA	NA	NA	NA	NA	NA	NA	NA	NA	NA	NA	NA	NA
chr1	41155173	41155173	T	C	ncRNA_exonic	NFYC-AS1	NA	NA	NA	NA	NA	NA	NA	NA	NA	NA	NA	rs10789187	NA	NA	NA	NA	NA	NA	NA	NA	NA	NA	NA	NA	NA	NA	NA	NA	NA	NA	NA	NA	NA	NA	NA	NA	NA
chr1	41155383	41155383	G	A	ncRNA_exonic	NFYC-AS1	NA	NA	NA	NA	NA	NA	NA	NA	NA	NA	NA	rs2780952	NA	NA	NA	NA	NA	NA	NA	NA	NA	NA	NA	NA	NA	NA	NA	NA	NA	NA	NA	NA	NA	NA	NA	NA	NA
chr1	41156048	41156049	TT	-	ncRNA_exonic	NFYC-AS1	NA	NA	NA	NA	NA	NA	NA	NA	NA	NA	NA	rs74259882	NA	NA	NA	NA	NA	NA	NA	NA	NA	NA	NA	NA	NA	NA	NA	NA	NA	NA	NA	NA	NA	NA	NA	NA	NA
chr1	41156491	41156491	C	G	ncRNA_exonic	NFYC-AS1	NA	NA	NA	NA	NA	NA	NA	NA	NA	NA	NA	rs10789191	NA	NA	NA	NA	NA	NA	NA	NA	NA	NA	NA	NA	NA	NA	NA	NA	NA	NA	NA	NA	NA	NA	NA	NA	NA
chr1	41204569	41204569	C	T	exonic	NFYC	NA	synonymous SNV	NFYC:NM_001308114:exon1:c.C54T:p.S18S,NFYC:NM_001142587:exon2:c.C54T:p.S18S,NFYC:NM_001142588:exon2:c.C54T:p.S18S,NFYC:NM_001142589:exon2:c.C54T:p.S18S,NFYC:NM_001308115:exon2:c.C54T:p.S18S,NFYC:NM_014223:exon2:c.C54T:p.S18S,NFYC:NM_001142590:exon7:c.C54T:p.S18S	0.5294	0.4347	0.456	0.5043	0.534	0.577	0.5485	0.4579	rs1057925	NA	NA	NA	NA	NA	NA	NA	NA	NA	NA	NA	NA	NA	NA	NA	NA	NA	NA	NA	NA	NA	NA	NA	NA	NA
chr1	41285087	41285087	T	C	exonic	KCNQ4	NA	synonymous SNV	KCNQ4:NM_004700:exon5:c.T777C:p.A259A,KCNQ4:NM_172163:exon5:c.T777C:p.A259A	0.6512	0.5719	0.5071	0.4488	0.7288	0.7255	0.6413	0.5769	rs4660468	.	.	.	.	.	.	.	.	0	P	.	.	.	.	.	.	.	.	.	1.91	12.34	-6.66	-0.695	-4.231	5.152
chr1	41305217	41305217	A	T	UTR3	KCNQ4	NM_172163:c.*1022A>T,NM_004700:c.*1022A>T	NA	NA	NA	NA	NA	NA	NA	NA	NA	NA	rs4660470	NA	NA	NA	NA	NA	NA	NA	NA	NA	NA	NA	NA	NA	NA	NA	NA	NA	NA	NA	NA	NA	NA	NA	NA	NA
chr1	41474400	41474400	C	G	intronic	CTPS1	NA	NA	NA	0.1263	0.0279	0.2826	0.2693	0.1021	0.1043	0.1167	0.1029	rs35044078	NA	NA	NA	NA	NA	NA	NA	NA	NA	NA	NA	NA	NA	NA	NA	NA	NA	NA	NA	NA	NA	NA	NA	NA	NA
chr1	41480503	41480503	G	A	ncRNA_exonic	SLFNL1-AS1	NA	NA	NA	NA	NA	NA	NA	NA	NA	NA	NA	rs4660498	NA	NA	NA	NA	NA	NA	NA	NA	NA	NA	NA	NA	NA	NA	NA	NA	NA	NA	NA	NA	NA	NA	NA	NA	NA
chr1	41480641	41480641	A	G	ncRNA_exonic	SLFNL1-AS1	NA	NA	NA	NA	NA	NA	NA	NA	NA	NA	NA	NA	NA	NA	NA	NA	NA	NA	NA	NA	NA	NA	NA	NA	NA	NA	NA	NA	NA	NA	NA	NA	NA	NA	NA	NA	NA
chr1	41480795	41480795	T	C	ncRNA_exonic	SLFNL1-AS1	NA	NA	NA	NA	NA	NA	NA	NA	NA	NA	NA	rs4344323	NA	NA	NA	NA	NA	NA	NA	NA	NA	NA	NA	NA	NA	NA	NA	NA	NA	NA	NA	NA	NA	NA	NA	NA	NA
chr1	41480799	41480799	G	A	ncRNA_exonic	SLFNL1-AS1	NA	NA	NA	NA	NA	NA	NA	NA	NA	NA	NA	rs4360513	NA	NA	NA	NA	NA	NA	NA	NA	NA	NA	NA	NA	NA	NA	NA	NA	NA	NA	NA	NA	NA	NA	NA	NA	NA
chr1	41480895	41480895	G	-	ncRNA_exonic	SLFNL1-AS1	NA	NA	NA	NA	NA	NA	NA	NA	NA	NA	NA	NA	NA	NA	NA	NA	NA	NA	NA	NA	NA	NA	NA	NA	NA	NA	NA	NA	NA	NA	NA	NA	NA	NA	NA	NA	NA
chr1	41481329	41481329	T	G	ncRNA_exonic	SLFNL1-AS1	NA	NA	NA	NA	NA	NA	NA	NA	NA	NA	NA	NA	NA	NA	NA	NA	NA	NA	NA	NA	NA	NA	NA	NA	NA	NA	NA	NA	NA	NA	NA	NA	NA	NA	NA	NA	NA
chr1	41482128	41482128	G	A	ncRNA_exonic	SLFNL1-AS1	NA	NA	NA	NA	NA	NA	NA	NA	NA	NA	NA	NA	NA	NA	NA	NA	NA	NA	NA	NA	NA	NA	NA	NA	NA	NA	NA	NA	NA	NA	NA	NA	NA	NA	NA	NA	NA
chr1	41482451	41482451	G	T	ncRNA_exonic	SLFNL1-AS1	NA	NA	NA	NA	NA	NA	NA	NA	NA	NA	NA	NA	NA	NA	NA	NA	NA	NA	NA	NA	NA	NA	NA	NA	NA	NA	NA	NA	NA	NA	NA	NA	NA	NA	NA	NA	NA
chr1	41482500	41482500	C	G	ncRNA_exonic	SLFNL1-AS1	NA	NA	NA	NA	NA	NA	NA	NA	NA	NA	NA	rs12037263	NA	NA	NA	NA	NA	NA	NA	NA	NA	NA	NA	NA	NA	NA	NA	NA	NA	NA	NA	NA	NA	NA	NA	NA	NA
chr1	41482660	41482660	G	A	ncRNA_exonic	SLFNL1-AS1	NA	NA	NA	NA	NA	NA	NA	NA	NA	NA	NA	rs61780438	NA	NA	NA	NA	NA	NA	NA	NA	NA	NA	NA	NA	NA	NA	NA	NA	NA	NA	NA	NA	NA	NA	NA	NA	NA
chr1	41483951	41483951	G	C	ncRNA_exonic	SLFNL1-AS1	NA	NA	NA	NA	NA	NA	NA	NA	NA	NA	NA	rs11209361	NA	NA	NA	NA	NA	NA	NA	NA	NA	NA	NA	NA	NA	NA	NA	NA	NA	NA	NA	NA	NA	NA	NA	NA	NA
chr1	41493111	41493111	A	G	ncRNA_intronic	SLFNL1-AS1	NA	NA	NA	NA	NA	NA	NA	NA	NA	NA	NA	rs3157	NA	NA	NA	NA	NA	NA	NA	NA	NA	NA	NA	NA	NA	NA	NA	NA	NA	NA	NA	NA	NA	NA	NA	NA	NA
chr1	41493749	41493749	G	A	ncRNA_intronic	SLFNL1-AS1	NA	NA	NA	NA	NA	NA	NA	NA	NA	NA	NA	rs11555079	NA	NA	NA	NA	NA	NA	NA	NA	NA	NA	NA	NA	NA	NA	NA	NA	NA	NA	NA	NA	NA	NA	NA	NA	NA
chr1	41493811	41493811	C	T	ncRNA_intronic	SLFNL1-AS1	NA	NA	NA	NA	NA	NA	NA	NA	NA	NA	NA	rs1140227	NA	NA	NA	NA	NA	NA	NA	NA	NA	NA	NA	NA	NA	NA	NA	NA	NA	NA	NA	NA	NA	NA	NA	NA	NA
chr1	41707766	41707766	T	C	UTR5	SCMH1	NM_001172220:c.-99018A>G,NM_001172218:c.-99018A>G,NM_001172219:c.-55961A>G,NM_012236:c.-82364A>G	NA	NA	NA	NA	NA	NA	NA	NA	NA	NA	rs67138536	NA	NA	NA	NA	NA	NA	NA	NA	NA	NA	NA	NA	NA	NA	NA	NA	NA	NA	NA	NA	NA	NA	NA	NA	NA
chr1	41972198	41972198	A	T	UTR3	HIVEP3	NM_001127714:c.*3924T>A,NM_024503:c.*3924T>A	NA	NA	NA	NA	NA	NA	NA	NA	NA	NA	rs2492082	NA	NA	NA	NA	NA	NA	NA	NA	NA	NA	NA	NA	NA	NA	NA	NA	NA	NA	NA	NA	NA	NA	NA	NA	NA
chr1	41972283	41972283	C	T	UTR3	HIVEP3	NM_001127714:c.*3839G>A,NM_024503:c.*3839G>A	NA	NA	NA	NA	NA	NA	NA	NA	NA	NA	rs1127985	NA	NA	NA	NA	NA	NA	NA	NA	NA	NA	NA	NA	NA	NA	NA	NA	NA	NA	NA	NA	NA	NA	NA	NA	NA
chr1	41973095	41973095	A	G	UTR3	HIVEP3	NM_001127714:c.*3027T>C,NM_024503:c.*3027T>C	NA	NA	NA	NA	NA	NA	NA	NA	NA	NA	rs2810587	NA	NA	NA	NA	NA	NA	NA	NA	NA	NA	NA	NA	NA	NA	NA	NA	NA	NA	NA	NA	NA	NA	NA	NA	NA
chr1	41973908	41973908	C	T	UTR3	HIVEP3	NM_001127714:c.*2214G>A,NM_024503:c.*2214G>A	NA	NA	NA	NA	NA	NA	NA	NA	NA	NA	rs1969749	NA	NA	NA	NA	NA	NA	NA	NA	NA	NA	NA	NA	NA	NA	NA	NA	NA	NA	NA	NA	NA	NA	NA	NA	NA
chr1	41974258	41974258	G	A	UTR3	HIVEP3	NM_001127714:c.*1864C>T,NM_024503:c.*1864C>T	NA	NA	NA	NA	NA	NA	NA	NA	NA	NA	rs2151674	NA	NA	NA	NA	NA	NA	NA	NA	NA	NA	NA	NA	NA	NA	NA	NA	NA	NA	NA	NA	NA	NA	NA	NA	NA
chr1	41975149	41975149	G	C	UTR3	HIVEP3	NM_001127714:c.*973C>G,NM_024503:c.*973C>G	NA	NA	NA	NA	NA	NA	NA	NA	NA	NA	rs2759258	NA	NA	NA	NA	NA	NA	NA	NA	NA	NA	NA	NA	NA	NA	NA	NA	NA	NA	NA	NA	NA	NA	NA	NA	NA
chr1	41976017	41976017	C	T	UTR3	HIVEP3	NM_001127714:c.*105G>A,NM_024503:c.*105G>A	NA	NA	NA	NA	NA	NA	NA	NA	NA	NA	rs678110	NA	NA	NA	NA	NA	NA	NA	NA	NA	NA	NA	NA	NA	NA	NA	NA	NA	NA	NA	NA	NA	NA	NA	NA	NA
chr1	41978566	41978566	T	G	exonic	HIVEP3	NA	nonsynonymous SNV	HIVEP3:NM_001127714:exon7:c.A6326C:p.D2109A,HIVEP3:NM_024503:exon8:c.A6326C:p.D2109A	0.9987	0.9861	0.9984	1	1	1	1	1	rs2991344	1	T	0	B	0	B	0.025	N	1	P	0	N	3.51	T	-0.96	T	0	T	0.067	-1.238	0.055	2.66	0.466	0.929	4.26
chr1	41978825	41978825	C	G	exonic	HIVEP3	NA	nonsynonymous SNV	HIVEP3:NM_001127714:exon7:c.G6067C:p.A2023P,HIVEP3:NM_024503:exon8:c.G6067C:p.A2023P	0.9986	0.9843	0.9991	1	1	1	1	1	rs2483689	1	T	0	B	0	B	0.037	N	1	P	-0.46	N	3.66	T	-0.947	T	0	T	0.053	-1.722	0.011	2.9	0.539	4.047	11.662
chr1	41979156	41979156	A	G	exonic	HIVEP3	NA	synonymous SNV	HIVEP3:NM_001127714:exon7:c.T5736C:p.A1912A,HIVEP3:NM_024503:exon8:c.T5736C:p.A1912A	0.6687	0.6587	0.7315	0.9948	0.6662	0.6078	0.6437	0.6987	rs615177	NA	NA	NA	NA	NA	NA	NA	NA	NA	NA	NA	NA	NA	NA	NA	NA	NA	NA	NA	NA	NA	NA	NA	NA	NA
chr1	41990461	41990461	G	A	exonic	HIVEP3	NA	synonymous SNV	HIVEP3:NM_001127714:exon5:c.C5328T:p.H1776H,HIVEP3:NM_024503:exon6:c.C5328T:p.H1776H	0.0513	0.0237	0.0901	0.0039	0.0307	0.0494	0.0398	0.0829	rs35122733	NA	NA	NA	NA	NA	NA	NA	NA	NA	NA	NA	NA	NA	NA	NA	NA	NA	NA	NA	NA	NA	NA	NA	NA	NA
chr1	42045747	42045747	T	C	exonic	HIVEP3	NA	synonymous SNV	HIVEP3:NM_001127714:exon3:c.A4722G:p.S1574S,HIVEP3:NM_024503:exon4:c.A4722G:p.S1574S	0.0505	0.018	0.0894	0.0038	0.0278	0.0499	0.0385	0.0804	rs35730380	NA	NA	NA	NA	NA	NA	NA	NA	NA	NA	NA	NA	NA	NA	NA	NA	NA	NA	NA	NA	NA	NA	NA	NA	NA
chr1	42046812	42046812	C	T	exonic	HIVEP3	NA	synonymous SNV	HIVEP3:NM_001127714:exon3:c.G3657A:p.Q1219Q,HIVEP3:NM_024503:exon4:c.G3657A:p.Q1219Q	0.9934	0.9329	0.9973	1	1	0.9999	0.995	1	rs2810565	NA	NA	NA	NA	NA	NA	NA	NA	NA	NA	NA	NA	NA	NA	NA	NA	NA	NA	NA	NA	NA	NA	NA	NA	NA
chr1	42047208	42047208	C	G	exonic	HIVEP3	NA	nonsynonymous SNV	HIVEP3:NM_001127714:exon3:c.G3261C:p.Q1087H,HIVEP3:NM_024503:exon4:c.G3261C:p.Q1087H	0.056	0.0125	0.0888	0.0029	0.0283	0.055	0.0458	0.1248	rs17363472	0.45	T	0.755	P	0.444	B	0.123	N	0.947	P	0.695	N	3.37	T	-0.861	T	0	T	0.136	-1.671	0.012	3.86	1.233	0.192	12.773
chr1	42048745	42048745	T	C	exonic	HIVEP3	NA	nonsynonymous SNV	HIVEP3:NM_001127714:exon3:c.A1724G:p.H575R,HIVEP3:NM_024503:exon4:c.A1724G:p.H575R	0.9969	0.9666	0.9983	0.9998	1	0.9999	0.9967	0.9999	rs2810566	1	T	0	B	0	B	0.002	N	1	P	-1.7	N	3.57	T	-1.012	T	0	T	0.059	-1.017	0.237	2.77	0.217	1.669	7.909
chr1	42049032	42049032	G	A	exonic	HIVEP3	NA	synonymous SNV	HIVEP3:NM_001127714:exon3:c.C1437T:p.S479S,HIVEP3:NM_024503:exon4:c.C1437T:p.S479S	0.9868	0.8558	0.9942	1	1	0.9997	0.99	0.9999	rs2984694	NA	NA	NA	NA	NA	NA	NA	NA	NA	NA	NA	NA	NA	NA	NA	NA	NA	NA	NA	NA	NA	NA	NA	NA	NA
chr1	42049140	42049140	C	G	exonic	HIVEP3	NA	synonymous SNV	HIVEP3:NM_001127714:exon3:c.G1329C:p.L443L,HIVEP3:NM_024503:exon4:c.G1329C:p.L443L	0.9868	0.8558	0.9942	1	1	0.9997	0.9901	0.9999	rs2475842	NA	NA	NA	NA	NA	NA	NA	NA	NA	NA	NA	NA	NA	NA	NA	NA	NA	NA	NA	NA	NA	NA	NA	NA	NA
chr1	42094498	42094498	A	G	UTR5	HIVEP3	NM_001127714:c.-44030T>C,NM_024503:c.-44030T>C	NA	NA	NA	NA	NA	NA	NA	NA	NA	NA	rs2038976	NA	NA	NA	NA	NA	NA	NA	NA	NA	NA	NA	NA	NA	NA	NA	NA	NA	NA	NA	NA	NA	NA	NA	NA	NA
chr1	42384086	42384086	T	G	UTR5	HIVEP3	NM_001127714:c.-333618A>C,NM_024503:c.-333618A>C	NA	NA	NA	NA	NA	NA	NA	NA	NA	NA	NA	NA	NA	NA	NA	NA	NA	NA	NA	NA	NA	NA	NA	NA	NA	NA	NA	NA	NA	NA	NA	NA	NA	NA	NA	NA
chr1	42644770	42644770	C	T	UTR3	FOXJ3	NM_014947:c.*611G>A,NM_001198851:c.*611G>A,NM_001198850:c.*611G>A,NM_001198852:c.*611G>A	NA	NA	NA	NA	NA	NA	NA	NA	NA	NA	rs686247	NA	NA	NA	NA	NA	NA	NA	NA	NA	NA	NA	NA	NA	NA	NA	NA	NA	NA	NA	NA	NA	NA	NA	NA	NA
chr1	42645083	42645083	G	A	UTR3	FOXJ3	NM_014947:c.*298C>T,NM_001198851:c.*298C>T,NM_001198850:c.*298C>T,NM_001198852:c.*298C>T	NA	NA	NA	NA	NA	NA	NA	NA	NA	NA	NA	NA	NA	NA	NA	NA	NA	NA	NA	NA	NA	NA	NA	NA	NA	NA	NA	NA	NA	NA	NA	NA	NA	NA	NA	NA
chr1	42657196	42657196	T	G	exonic	FOXJ3	NA	nonsynonymous SNV	FOXJ3:NM_001198852:exon8:c.A1027C:p.T343P,FOXJ3:NM_001198850:exon9:c.A1129C:p.T377P,FOXJ3:NM_014947:exon9:c.A1129C:p.T377P,FOXJ3:NM_001198851:exon11:c.A1129C:p.T377P	0.1025	0.0326	0.0617	0.0003	0.1346	0.143	0.1123	0.0514	rs1139978	0.22	T	0.596	P	0.133	B	0	N	0	P	0	N	0.98	T	-1.047	T	0.001	T	0.232	2.482	14.26	4.16	0.925	0.808	11.024
chr1	42693597	42693597	A	G	exonic	FOXJ3	NA	nonsynonymous SNV	FOXJ3:NM_001198850:exon5:c.T485C:p.V162A,FOXJ3:NM_001198852:exon5:c.T485C:p.V162A,FOXJ3:NM_014947:exon5:c.T485C:p.V162A,FOXJ3:NM_001198851:exon7:c.T485C:p.V162A	0.8034	0.7666	0.9195	0.8265	0.8168	0.8009	0.7896	0.7384	rs343376	0.51	T	0	B	0	B	0.038	N	0	P	0.125	N	-3.71	D	-0.924	T	0	T	0.091	1.685	11.59	3.81	0.345	4.028	9.486
chr1	42880516	42880516	T	C	exonic	RIMKLA	NA	synonymous SNV	RIMKLA:NM_173642:exon5:c.T1047C:p.S349S	0.58	0.5336	0.5578	0.3624	0.662	0.6378	0.62	0.4703	rs1055055	NA	NA	NA	NA	NA	NA	NA	NA	NA	NA	NA	NA	NA	NA	NA	NA	NA	NA	NA	NA	NA	NA	NA	NA	NA
chr1	42880843	42880843	-	CA	UTR3	RIMKLA	NM_173642:c.*198_*199insCA	NA	NA	NA	NA	NA	NA	NA	NA	NA	NA	NA	NA	NA	NA	NA	NA	NA	NA	NA	NA	NA	NA	NA	NA	NA	NA	NA	NA	NA	NA	NA	NA	NA	NA	NA	NA
chr1	42880866	42880866	G	A	UTR3	RIMKLA	NM_173642:c.*221G>A	NA	NA	NA	NA	NA	NA	NA	NA	NA	NA	rs2484436	NA	NA	NA	NA	NA	NA	NA	NA	NA	NA	NA	NA	NA	NA	NA	NA	NA	NA	NA	NA	NA	NA	NA	NA	NA
chr1	42881680	42881680	A	G	UTR3	RIMKLA	NM_173642:c.*1035A>G	NA	NA	NA	NA	NA	NA	NA	NA	NA	NA	rs12403920	NA	NA	NA	NA	NA	NA	NA	NA	NA	NA	NA	NA	NA	NA	NA	NA	NA	NA	NA	NA	NA	NA	NA	NA	NA
chr1	42882116	42882116	G	T	UTR3	RIMKLA	NM_173642:c.*1471G>T	NA	NA	NA	NA	NA	NA	NA	NA	NA	NA	rs6694180	NA	NA	NA	NA	NA	NA	NA	NA	NA	NA	NA	NA	NA	NA	NA	NA	NA	NA	NA	NA	NA	NA	NA	NA	NA
chr1	42882118	42882118	T	A	UTR3	RIMKLA	NM_173642:c.*1473T>A	NA	NA	NA	NA	NA	NA	NA	NA	NA	NA	rs6685843	NA	NA	NA	NA	NA	NA	NA	NA	NA	NA	NA	NA	NA	NA	NA	NA	NA	NA	NA	NA	NA	NA	NA	NA	NA
chr1	42882178	42882178	A	-	UTR3	RIMKLA	NM_173642:c.*1533delA	NA	NA	NA	NA	NA	NA	NA	NA	NA	NA	NA	NA	NA	NA	NA	NA	NA	NA	NA	NA	NA	NA	NA	NA	NA	NA	NA	NA	NA	NA	NA	NA	NA	NA	NA	NA
chr1	42882296	42882296	C	A	UTR3	RIMKLA	NM_173642:c.*1651C>A	NA	NA	NA	NA	NA	NA	NA	NA	NA	NA	rs4660632	NA	NA	NA	NA	NA	NA	NA	NA	NA	NA	NA	NA	NA	NA	NA	NA	NA	NA	NA	NA	NA	NA	NA	NA	NA
chr1	42883151	42883151	C	T	UTR3	RIMKLA	NM_173642:c.*2506C>T	NA	NA	NA	NA	NA	NA	NA	NA	NA	NA	rs11210640	NA	NA	NA	NA	NA	NA	NA	NA	NA	NA	NA	NA	NA	NA	NA	NA	NA	NA	NA	NA	NA	NA	NA	NA	NA
chr1	42883403	42883403	T	C	UTR3	RIMKLA	NM_173642:c.*2758T>C	NA	NA	NA	NA	NA	NA	NA	NA	NA	NA	rs12404583	NA	NA	NA	NA	NA	NA	NA	NA	NA	NA	NA	NA	NA	NA	NA	NA	NA	NA	NA	NA	NA	NA	NA	NA	NA
chr1	42885109	42885109	T	G	UTR3	RIMKLA	NM_173642:c.*4464T>G	NA	NA	NA	NA	NA	NA	NA	NA	NA	NA	rs12122618	NA	NA	NA	NA	NA	NA	NA	NA	NA	NA	NA	NA	NA	NA	NA	NA	NA	NA	NA	NA	NA	NA	NA	NA	NA
chr1	42885523	42885523	C	T	UTR3	RIMKLA	NM_173642:c.*4878C>T	NA	NA	NA	NA	NA	NA	NA	NA	NA	NA	rs16829473	NA	NA	NA	NA	NA	NA	NA	NA	NA	NA	NA	NA	NA	NA	NA	NA	NA	NA	NA	NA	NA	NA	NA	NA	NA
chr1	42886159	42886159	T	A	UTR3	RIMKLA	NM_173642:c.*5514T>A	NA	NA	NA	NA	NA	NA	NA	NA	NA	NA	rs10493110	NA	NA	NA	NA	NA	NA	NA	NA	NA	NA	NA	NA	NA	NA	NA	NA	NA	NA	NA	NA	NA	NA	NA	NA	NA
chr1	42886185	42886185	A	G	UTR3	RIMKLA	NM_173642:c.*5540A>G	NA	NA	NA	NA	NA	NA	NA	NA	NA	NA	rs10493109	NA	NA	NA	NA	NA	NA	NA	NA	NA	NA	NA	NA	NA	NA	NA	NA	NA	NA	NA	NA	NA	NA	NA	NA	NA
chr1	42888044	42888044	T	A	UTR3	RIMKLA	NM_173642:c.*7399T>A	NA	NA	NA	NA	NA	NA	NA	NA	NA	NA	rs3180736	NA	NA	NA	NA	NA	NA	NA	NA	NA	NA	NA	NA	NA	NA	NA	NA	NA	NA	NA	NA	NA	NA	NA	NA	NA
chr1	42888556	42888556	C	T	UTR3	RIMKLA	NM_173642:c.*7911C>T	NA	NA	NA	NA	NA	NA	NA	NA	NA	NA	rs11210642	NA	NA	NA	NA	NA	NA	NA	NA	NA	NA	NA	NA	NA	NA	NA	NA	NA	NA	NA	NA	NA	NA	NA	NA	NA
chr1	42888636	42888636	G	-	UTR3	RIMKLA	NM_173642:c.*7991delG	NA	NA	NA	NA	NA	NA	NA	NA	NA	NA	NA	NA	NA	NA	NA	NA	NA	NA	NA	NA	NA	NA	NA	NA	NA	NA	NA	NA	NA	NA	NA	NA	NA	NA	NA	NA
chr1	42896441	42896441	C	A	exonic	ZMYND12	NA	nonsynonymous SNV	ZMYND12:NM_001146192:exon7:c.G734T:p.S245I,ZMYND12:NM_032257:exon8:c.G1064T:p.S355I	0.023	0.0062	0.0305	0.0001	0.0269	0.0312	0.011	0.0062	rs41301052	0.18	T	0.311	B	0.055	B	0.637	N	1	N	0.69	N	0.35	T	-1.075	T	0.028	T	0.135	1.797	11.97	-5.74	-0.928	-2.638	16.981
chr1	42898843	42898843	A	G	exonic	ZMYND12	NA	nonsynonymous SNV	ZMYND12:NM_001146192:exon6:c.T616C:p.F206L,ZMYND12:NM_032257:exon7:c.T946C:p.F316L	0.6636	0.5921	0.5996	0.6646	0.671	0.6665	0.6542	0.7389	rs1034268	1	T	0	B	0	B	0	N	1	P	-2.365	N	2	T	-0.916	T	0	T	0.143	0.445	6.418	4.8	0.776	1.876	7.992
chr1	42925688	42925688	T	G	UTR3	PPCS	NM_001287507:c.*91T>G,NM_001287506:c.*91T>G,NM_001287509:c.*91T>G,NM_001287510:c.*91T>G,NM_001287508:c.*91T>G,NM_001077447:c.*91T>G,NM_024664:c.*91T>G	NA	NA	NA	NA	NA	NA	NA	NA	NA	NA	rs9787162	NA	NA	NA	NA	NA	NA	NA	NA	NA	NA	NA	NA	NA	NA	NA	NA	NA	NA	NA	NA	NA	NA	NA	NA	NA
chr1	43212111	43212111	C	T	UTR3	P3H1	NM_022356:c.*257G>A,NM_001146289:c.*393G>A,NM_001243246:c.*472G>A	NA	NA	NA	NA	NA	NA	NA	NA	NA	NA	rs6882	NA	NA	NA	NA	NA	NA	NA	NA	NA	NA	NA	NA	NA	NA	NA	NA	NA	NA	NA	NA	NA	NA	NA	NA	NA
chr1	43212431	43212431	A	G	exonic	P3H1	NA	synonymous SNV	P3H1:NM_022356:exon15:c.T2148C:p.G716G	1	1	1	1	1	0.9999	1	1	rs4660662	NA	NA	NA	NA	NA	NA	NA	NA	NA	NA	NA	NA	NA	NA	NA	NA	NA	NA	NA	NA	NA	NA	NA	NA	NA
chr1	43212945	43212945	G	A	exonic	P3H1	NA	nonsynonymous SNV	P3H1:NM_001146289:exon14:c.C2053T:p.R685W,P3H1:NM_001243246:exon14:c.C2053T:p.R685W,P3H1:NM_022356:exon14:c.C2053T:p.R685W	3.313e-05	0	0	0	0	6.04e-05	0	0	NA	0.04	D	1	D	0.957	D	0	D	0.975	D	0.55	N	1.37	T	-0.972	T	0.116	T	0.629	3.292	17.06	-2.15	-0.318	1.019	10.711
chr1	43213915	43213915	G	A	exonic	P3H1	NA	synonymous SNV	P3H1:NM_001146289:exon12:c.C1794T:p.L598L,P3H1:NM_001243246:exon12:c.C1794T:p.L598L,P3H1:NM_022356:exon12:c.C1794T:p.L598L	NA	NA	NA	NA	NA	NA	NA	NA	NA	NA	NA	NA	NA	NA	NA	NA	NA	NA	NA	NA	NA	NA	NA	NA	NA	NA	NA	NA	NA	NA	NA	NA	NA	NA
chr1	43240998	43240998	C	T	exonic	C1orf50	NA	nonsynonymous SNV	C1orf50:NM_024097:exon5:c.C533T:p.T178M	0.012	0.0039	0.0087	0	0.0085	0.0177	0.0134	0.0043	rs11548275	0.03	D	0.971	D	0.751	P	0	D	1	N	0	N	0.93	T	-0.961	T	0.041	T	0.098	3.745	19.02	0.805	-0.107	1.712	8.203
chr1	43296173	43296173	C	T	exonic	ERMAP	NA	synonymous SNV	ERMAP:NM_018538:exon2:c.C54T:p.L18L,ERMAP:NM_001017922:exon3:c.C54T:p.L18L	0.2226	0.1126	0.2738	0.0168	0.355	0.255	0.2291	0.1797	rs33950227	NA	NA	NA	NA	NA	NA	NA	NA	NA	NA	NA	NA	NA	NA	NA	NA	NA	NA	NA	NA	NA	NA	NA	NA	NA
chr1	43296195	43296195	C	T	exonic	ERMAP	NA	nonsynonymous SNV	ERMAP:NM_018538:exon2:c.C76T:p.H26Y,ERMAP:NM_001017922:exon3:c.C76T:p.H26Y	0.2414	0.0597	0.2886	0.017	0.3735	0.2876	0.2467	0.2007	rs33953680	1	T	0.985	D	0.657	P	0.247	N	1	P	0	N	0.9	T	-1.031	T	0	T	0.058	0.799	8.207	0.706	0.192	-0.089	8.39
chr1	43309387	43309387	-	T	UTR3	ERMAP	NM_001017922:c.*484_*485insT,NM_018538:c.*484_*485insT	NA	NA	NA	NA	NA	NA	NA	NA	NA	NA	NA	NA	NA	NA	NA	NA	NA	NA	NA	NA	NA	NA	NA	NA	NA	NA	NA	NA	NA	NA	NA	NA	NA	NA	NA	NA
chr1	43309548	43309548	G	A	UTR3	ERMAP	NM_001017922:c.*645G>A,NM_018538:c.*645G>A	NA	NA	NA	NA	NA	NA	NA	NA	NA	NA	rs1484324	NA	NA	NA	NA	NA	NA	NA	NA	NA	NA	NA	NA	NA	NA	NA	NA	NA	NA	NA	NA	NA	NA	NA	NA	NA
chr1	43309842	43309842	G	C	UTR3	ERMAP	NM_001017922:c.*939G>C,NM_018538:c.*939G>C	NA	NA	NA	NA	NA	NA	NA	NA	NA	NA	rs10789428	NA	NA	NA	NA	NA	NA	NA	NA	NA	NA	NA	NA	NA	NA	NA	NA	NA	NA	NA	NA	NA	NA	NA	NA	NA
chr1	43317793	43317793	G	A	UTR3	ZNF691	NM_015911:c.*309G>A,NM_001242739:c.*309G>A	NA	NA	NA	NA	NA	NA	NA	NA	NA	NA	rs9960	NA	NA	NA	NA	NA	NA	NA	NA	NA	NA	NA	NA	NA	NA	NA	NA	NA	NA	NA	NA	NA	NA	NA	NA	NA
chr1	43424411	43424411	C	T	UTR5	SLC2A1	NM_006516:c.-89G>A	NA	NA	NA	NA	NA	NA	NA	NA	NA	NA	NA	NA	NA	NA	NA	NA	NA	NA	NA	NA	NA	NA	NA	NA	NA	NA	NA	NA	NA	NA	NA	NA	NA	NA	NA	NA
chr1	43825644	43825644	T	C	exonic	CDC20	NA	synonymous SNV	CDC20:NM_001255:exon5:c.T432C:p.Y144Y	0.3069	0.2682	0.2878	0.0981	0.3326	0.3782	0.3337	0.1539	rs839763	NA	NA	NA	NA	NA	NA	NA	NA	NA	NA	NA	NA	NA	NA	NA	NA	NA	NA	NA	NA	NA	NA	NA	NA	NA
chr1	43826860	43826860	C	T	exonic	CDC20	NA	nonsynonymous SNV	CDC20:NM_001255:exon9:c.C1147T:p.R383C	8.507e-06	0	0	0	0	1.541e-05	0	0	NA	0.04	D	0.472	P	0.364	B	0	D	1	D	1.49	L	-0.3	T	-0.572	T	0.272	T	0.969	3.067	16.24	5.73	2.71	3.152	13.376
chr1	43850473	43850473	A	G	UTR3	MED8	NM_201542:c.*240T>C,NM_001001653:c.*240T>C	NA	NA	NA	NA	NA	NA	NA	NA	NA	NA	rs11172	NA	NA	NA	NA	NA	NA	NA	NA	NA	NA	NA	NA	NA	NA	NA	NA	NA	NA	NA	NA	NA	NA	NA	NA	NA
chr1	43851797	43851797	G	A	exonic	MED8	NA	synonymous SNV	MED8:NM_001001653:exon6:c.C327T:p.G109G,MED8:NM_052877:exon6:c.C594T:p.G198G,MED8:NM_201542:exon6:c.C594T:p.G198G	0.0532	0.0126	0.0404	0.0007	0.0924	0.0677	0.0454	0.0416	rs11541153	NA	NA	NA	NA	NA	NA	NA	NA	NA	NA	NA	NA	NA	NA	NA	NA	NA	NA	NA	NA	NA	NA	NA	NA	NA
chr1	43855626	43855626	G	C	UTR5	SZT2	NM_015284:c.-14G>C	NA	NA	0.0514	0.0121	0.0239	0	0.0767	0.0675	0.0561	0.0386	rs146927083	NA	NA	NA	NA	NA	NA	NA	NA	NA	NA	NA	NA	NA	NA	NA	NA	NA	NA	NA	NA	NA	NA	NA	NA	NA
chr1	43886494	43886494	C	T	exonic	SZT2	NA	nonsynonymous SNV	SZT2:NM_015284:exon10:c.C1336T:p.P446S	0.3191	0.1332	0.3049	0.0706	0.4026	0.4135	0.3515	0.1548	rs2782643	NA	NA	NA	NA	NA	NA	NA	NA	NA	NA	NA	NA	NA	NA	NA	NA	NA	NA	NA	NA	NA	NA	NA	NA	NA
chr1	43892386	43892386	G	C	exonic	SZT2	NA	nonsynonymous SNV	SZT2:NM_015284:exon22:c.G3044C:p.G1015A	NA	NA	NA	NA	NA	NA	NA	NA	NA	.	.	0.302	B	0.168	B	0	D	1	N	1.39	L	.	.	-1.033	T	0.088	T	0.202	2.373	13.89	3.86	1.324	2.686	9.631
chr1	43906896	43906896	A	G	exonic	SZT2	NA	synonymous SNV	SZT2:NM_015284:exon52:c.A7185G:p.E2395E	0.3184	0.121	0.3082	0.0717	0.4029	0.4136	0.3562	0.156	rs2027130	NA	NA	NA	NA	NA	NA	NA	NA	NA	NA	NA	NA	NA	NA	NA	NA	NA	NA	NA	NA	NA	NA	NA	NA	NA
chr1	43908910	43908910	G	A	exonic	SZT2	NA	nonsynonymous SNV	SZT2:NM_015284:exon59:c.G8300A:p.R2767H	2.471e-05	0	0	0	0	0	0	0.0002	NA	0	D	1	D	0.999	D	0	D	1	D	1.75	L	.	.	-0.092	T	0.412	T	0.691	4.127	21.3	5.66	2.682	9.697	19.741
chr1	43916642	43916642	T	C	UTR3	SZT2	NM_015284:c.*491T>C	NA	NA	0.5867	0.6865	0.5623	0.5342	0.6218	0.6082	0.601	0.4836	rs6954	NA	NA	NA	NA	NA	NA	NA	NA	NA	NA	NA	NA	NA	NA	NA	NA	NA	NA	NA	NA	NA	NA	NA	NA	NA
chr1	43917409	43917409	T	C	UTR3	SZT2	NM_015284:c.*1258T>C	NA	NA	0.3223	0.1748	0.2688	0.0659	0.4043	0.4194	0.3628	0.1597	rs2251804	NA	NA	NA	NA	NA	NA	NA	NA	NA	NA	NA	NA	NA	NA	NA	NA	NA	NA	NA	NA	NA	NA	NA	NA	NA
chr1	43917637	43917637	G	A	exonic	HYI	NA	synonymous SNV	HYI:NM_001190880:exon4:c.C474T:p.D158D,HYI:NM_031207:exon4:c.C474T:p.D158D,HYI:NM_001243526:exon5:c.C549T:p.D183D	0.3291	0.2207	0.3139	0.0694	0.4031	0.4148	0.3666	0.1602	rs2251802	.	.	.	.	.	.	.	.	0	P	.	.	.	.	-0.923	T	0	T	.	1.106	9.51	2.46	0.334	0.684	4.51
chr1	43917888	43917888	C	G	exonic	HYI	NA	synonymous SNV	HYI:NM_001190880:exon3:c.G414C:p.G138G,HYI:NM_031207:exon3:c.G414C:p.G138G,HYI:NM_001243526:exon4:c.G489C:p.G163G	0.0239	0.0041	0.0156	0	0.0392	0.0326	0.0302	0.0115	rs41270373	0.47	T	.	.	.	.	0.002	N	1	D	.	.	1.03	T	-1.113	T	0.029	T	.	0.762	8.031	-1.03	0.028	0.384	6.268
chr1	44035352	44035352	C	T	exonic	PTPRF	NA	synonymous SNV	PTPRF:NM_002840:exon6:c.C471T:p.A157A,PTPRF:NM_130440:exon6:c.C471T:p.A157A	0.282	0.0738	0.2666	0.34	0.3424	0.3078	0.2742	0.266	rs1065771	NA	NA	NA	NA	NA	NA	NA	NA	NA	NA	NA	NA	NA	NA	NA	NA	NA	NA	NA	NA	NA	NA	NA	NA	NA
chr1	44071221	44071221	G	A	exonic	PTPRF	NA	synonymous SNV	PTPRF:NM_130440:exon18:c.G3384A:p.V1128V,PTPRF:NM_002840:exon19:c.G3411A:p.V1137V	0.6949	0.4688	0.5015	0.7793	0.787	0.7712	0.7029	0.5835	rs631248	.	.	.	.	.	.	.	.	0	P	.	.	.	.	-1.004	T	0	T	.	1.127	9.594	0.259	0.169	0.308	8.282
chr1	44072018	44072018	C	T	exonic	PTPRF	NA	synonymous SNV	PTPRF:NM_130440:exon19:c.C3564T:p.T1188T,PTPRF:NM_002840:exon20:c.C3591T:p.T1197T	0.3235	0.0817	0.2875	0.4829	0.3924	0.349	0.3095	0.2882	rs1065772	.	.	.	.	.	.	.	.	0	P	.	.	.	.	-0.929	T	0	T	.	-0.764	0.778	1.07	0.023	0.196	5.306
chr1	44072066	44072066	C	T	exonic	PTPRF	NA	synonymous SNV	PTPRF:NM_130440:exon19:c.C3612T:p.P1204P,PTPRF:NM_002840:exon20:c.C3639T:p.P1213P	0.33	0.0782	0.2955	0.4824	0.3837	0.3587	0.3117	0.2971	rs10890266	0.05	D	.	.	.	.	0.004	N	0	P	.	.	1.17	T	-0.963	T	0	T	.	1.132	9.612	-0.529	0.019	-1.265	1.571
chr1	44083507	44083507	T	C	exonic	PTPRF	NA	synonymous SNV	PTPRF:NM_130440:exon24:c.T4269C:p.G1423G,PTPRF:NM_002840:exon25:c.T4296C:p.G1432G	0.7188	0.9244	0.5132	0.7858	0.7432	0.7493	0.7135	0.5655	rs641365	.	.	.	.	.	.	.	.	0	P	.	.	.	.	-1.096	T	0	T	.	1.098	9.479	-7.06	-1.781	-4.012	13.398
chr1	44083519	44083519	G	A	exonic	PTPRF	NA	synonymous SNV	PTPRF:NM_130440:exon24:c.G4281A:p.R1427R,PTPRF:NM_002840:exon25:c.G4308A:p.R1436R	0.7185	0.9244	0.5125	0.7853	0.7428	0.7491	0.7118	0.5655	rs641351	.	.	.	.	.	.	.	.	0	P	.	.	.	.	-1.04	T	0	T	.	1.261	10.11	2.32	0.384	1.439	9.11
chr1	44084739	44084739	C	T	exonic	PTPRF	NA	synonymous SNV	PTPRF:NM_130440:exon26:c.C4485T:p.R1495R,PTPRF:NM_002840:exon27:c.C4512T:p.R1504R	0.7192	0.9245	0.5135	0.7866	0.742	0.7497	0.7137	0.5662	rs1143701	1	T	.	.	.	.	0.005	N	0	P	.	.	.	.	.	.	.	.	.	0.609	7.282	0.888	-0.265	0.863	3.388
chr1	44086831	44086831	C	T	exonic	PTPRF	NA	synonymous SNV	PTPRF:NM_130440:exon32:c.C5556T:p.Y1852Y,PTPRF:NM_002840:exon33:c.C5583T:p.Y1861Y	0.6132	0.5728	0.467	0.7087	0.6619	0.6689	0.6069	0.4467	rs1143702	.	.	.	.	.	.	.	.	0	P	.	.	.	.	-1.142	T	0	T	.	0.682	7.649	-9.52	-2.452	-2.838	15.307
chr1	44137257	44137257	C	A	exonic	KDM4A	NA	nonsynonymous SNV	KDM4A:NM_014663:exon11:c.C1445A:p.A482E	0.7111	0.9262	0.5041	0.8116	0.7344	0.7309	0.694	0.5758	rs586339	1	T	0	B	0	B	0.615	N	1	P	-1.78	N	2.59	T	-0.969	T	0	T	0.091	0.038	4.211	4.34	0.437	2.658	11.697
chr1	44396215	44396215	T	C	UTR3	ST3GAL3	NM_174971:c.*322T>C,NM_174970:c.*341T>C,NM_174969:c.*322T>C,NM_174968:c.*322T>C,NM_174967:c.*341T>C,NM_174966:c.*322T>C,NM_174965:c.*341T>C,NM_174964:c.*322T>C,NM_174963:c.*322T>C,NM_006279:c.*322T>C,NM_001270459:c.*322T>C,NM_001270460:c.*322T>C,NM_001270461:c.*322T>C,NM_001270462:c.*322T>C,NM_001270463:c.*360T>C,NM_001270464:c.*360T>C,NM_001270465:c.*434T>C,NM_001270466:c.*360T>C	NA	NA	NA	NA	NA	NA	NA	NA	NA	NA	rs1859726	NA	NA	NA	NA	NA	NA	NA	NA	NA	NA	NA	NA	NA	NA	NA	NA	NA	NA	NA	NA	NA	NA	NA	NA	NA
chr1	44396790	44396790	G	A	UTR3	ST3GAL3	NM_174971:c.*897G>A,NM_174970:c.*916G>A,NM_174969:c.*897G>A,NM_174968:c.*897G>A,NM_174967:c.*916G>A,NM_174966:c.*897G>A,NM_174965:c.*916G>A,NM_174964:c.*897G>A,NM_174963:c.*897G>A,NM_006279:c.*897G>A,NM_001270459:c.*897G>A,NM_001270460:c.*897G>A,NM_001270461:c.*897G>A,NM_001270462:c.*897G>A,NM_001270463:c.*935G>A,NM_001270464:c.*935G>A,NM_001270465:c.*1009G>A,NM_001270466:c.*935G>A	NA	NA	NA	NA	NA	NA	NA	NA	NA	NA	rs2485990	NA	NA	NA	NA	NA	NA	NA	NA	NA	NA	NA	NA	NA	NA	NA	NA	NA	NA	NA	NA	NA	NA	NA	NA	NA
chr1	44399176	44399176	A	T	UTR5	ARTN	NM_001136215:c.-2153A>T,NM_057091:c.-2153A>T,NM_057090:c.-2153A>T	NA	NA	NA	NA	NA	NA	NA	NA	NA	NA	rs2428958	NA	NA	NA	NA	NA	NA	NA	NA	NA	NA	NA	NA	NA	NA	NA	NA	NA	NA	NA	NA	NA	NA	NA	NA	NA
chr1	44438396	44438396	A	C	UTR3	DPH2	NM_001039589:c.*185A>C,NM_001384:c.*185A>C	NA	NA	NA	NA	NA	NA	NA	NA	NA	NA	rs783308	NA	NA	NA	NA	NA	NA	NA	NA	NA	NA	NA	NA	NA	NA	NA	NA	NA	NA	NA	NA	NA	NA	NA	NA	NA
chr1	44438961	44438961	A	G	UTR3	DPH2	NM_001039589:c.*750A>G,NM_001384:c.*750A>G	NA	NA	NA	NA	NA	NA	NA	NA	NA	NA	rs4221	NA	NA	NA	NA	NA	NA	NA	NA	NA	NA	NA	NA	NA	NA	NA	NA	NA	NA	NA	NA	NA	NA	NA	NA	NA
chr1	44820568	44820568	G	C	exonic	ERI3	NA	nonsynonymous SNV	ERI3:NM_024066:exon1:c.C131G:p.P44R	NA	NA	NA	NA	NA	NA	NA	NA	NA	0	D	0.982	D	0.729	P	0.004	N	1	D	0	N	0.98	T	-0.939	T	0.097	T	0.554	3.338	17.23	5.11	2.538	4.333	14.384
chr1	45092066	45092066	A	C	exonic	RNF220	NA	nonsynonymous SNV	RNF220:NM_018150:exon5:c.A902C:p.Y301S	NA	NA	NA	NA	NA	NA	NA	NA	NA	0.14	T	0.995	D	0.969	D	0	D	1	D	1.5	L	-2.31	D	0.424	D	0.705	D	0.9	4.573	24.8	5.08	2.27	8.436	15.312
chr1	45092067	45092067	C	G	exonic	RNF220	NA	stopgain	RNF220:NM_018150:exon5:c.C903G:p.Y301X	NA	NA	NA	NA	NA	NA	NA	NA	NA	1	T	.	.	.	.	0	D	1	A	.	.	.	.	.	.	.	.	.	5.518	35	4.16	2.813	3.196	10.692
chr1	45092068	45092068	C	T	exonic	RNF220	NA	stopgain	RNF220:NM_018150:exon5:c.C904T:p.Q302X	NA	NA	NA	NA	NA	NA	NA	NA	NA	0.33	T	.	.	.	.	0	D	1	A	.	.	.	.	.	.	.	.	.	6.32	37	5.08	2.813	7.052	19.028
chr1	45092070	45092070	G	A	exonic	RNF220	NA	synonymous SNV	RNF220:NM_018150:exon5:c.G906A:p.Q302Q	NA	NA	NA	NA	NA	NA	NA	NA	NA	.	.	.	.	.	.	.	.	1	D	.	.	.	.	-0.418	T	0.376	T	.	2.767	15.21	5.08	2.813	8.918	19.028
chr1	45116856	45116856	G	A	UTR3	RNF220	NM_018150:c.*409G>A	NA	NA	NA	NA	NA	NA	NA	NA	NA	NA	NA	NA	NA	NA	NA	NA	NA	NA	NA	NA	NA	NA	NA	NA	NA	NA	NA	NA	NA	NA	NA	NA	NA	NA	NA	NA
chr1	45116935	45116935	C	T	UTR3	RNF220	NM_018150:c.*488C>T	NA	NA	NA	NA	NA	NA	NA	NA	NA	NA	rs1051648	NA	NA	NA	NA	NA	NA	NA	NA	NA	NA	NA	NA	NA	NA	NA	NA	NA	NA	NA	NA	NA	NA	NA	NA	NA
chr1	45116985	45116985	C	T	UTR3	RNF220	NM_018150:c.*538C>T	NA	NA	NA	NA	NA	NA	NA	NA	NA	NA	rs1051664	NA	NA	NA	NA	NA	NA	NA	NA	NA	NA	NA	NA	NA	NA	NA	NA	NA	NA	NA	NA	NA	NA	NA	NA	NA
chr1	45117300	45117300	G	A	UTR3	RNF220	NM_018150:c.*853G>A	NA	NA	NA	NA	NA	NA	NA	NA	NA	NA	rs2822	NA	NA	NA	NA	NA	NA	NA	NA	NA	NA	NA	NA	NA	NA	NA	NA	NA	NA	NA	NA	NA	NA	NA	NA	NA
chr1	45119965	45119965	C	T	UTR3	TMEM53	NM_001300748:c.*266G>A,NM_001300746:c.*266G>A,NM_001300747:c.*266G>A,NM_024587:c.*266G>A	NA	NA	NA	NA	NA	NA	NA	NA	NA	NA	rs3444	NA	NA	NA	NA	NA	NA	NA	NA	NA	NA	NA	NA	NA	NA	NA	NA	NA	NA	NA	NA	NA	NA	NA	NA	NA
chr1	45120068	45120068	A	G	UTR3	TMEM53	NM_001300748:c.*163T>C,NM_001300746:c.*163T>C,NM_001300747:c.*163T>C,NM_024587:c.*163T>C	NA	NA	NA	NA	NA	NA	NA	NA	NA	NA	rs75614327	NA	NA	NA	NA	NA	NA	NA	NA	NA	NA	NA	NA	NA	NA	NA	NA	NA	NA	NA	NA	NA	NA	NA	NA	NA
chr1	45205598	45205598	T	C	UTR5	KIF2C	NM_006845:c.-7T>C,NM_001297655:c.-7T>C	NA	NA	0.2122	0.4493	0.2435	0.259	0.1875	0.1726	0.1663	0.1889	rs3820586	NA	NA	NA	NA	NA	NA	NA	NA	NA	NA	NA	NA	NA	NA	NA	NA	NA	NA	NA	NA	NA	NA	NA	NA	NA
chr1	45218895	45218895	A	T	exonic	KIF2C	NA	synonymous SNV	KIF2C:NM_001297656:exon5:c.A369T:p.R123R,KIF2C:NM_001297657:exon5:c.A192T:p.R64R,KIF2C:NM_006845:exon6:c.A531T:p.R177R	0.2124	0.4488	0.245	0.2585	0.1872	0.1726	0.1667	0.1895	rs3795713	NA	NA	NA	NA	NA	NA	NA	NA	NA	NA	NA	NA	NA	NA	NA	NA	NA	NA	NA	NA	NA	NA	NA	NA	NA
chr1	45224998	45224998	A	C	exonic	KIF2C	NA	nonsynonymous SNV	KIF2C:NM_001297655:exon13:c.A1222C:p.I408L,KIF2C:NM_001297656:exon13:c.A1183C:p.I395L,KIF2C:NM_001297657:exon13:c.A1006C:p.I336L,KIF2C:NM_006845:exon14:c.A1345C:p.I449L	0.1882	0.1887	0.2337	0.2589	0.1871	0.1718	0.1553	0.1878	rs4342887	0.02	D	0.057	B	0.239	B	0	N	0	P	0.335	N	-0.54	T	-1.042	T	0	T	0.702	3.603	18.34	4.72	1.017	5.178	13.045
chr1	45226084	45226084	G	A	exonic	KIF2C	NA	synonymous SNV	KIF2C:NM_001297655:exon14:c.G1377A:p.A459A,KIF2C:NM_001297656:exon14:c.G1338A:p.A446A,KIF2C:NM_001297657:exon14:c.G1161A:p.A387A,KIF2C:NM_006845:exon15:c.G1500A:p.A500A	0.1837	0.1404	0.2305	0.2578	0.1878	0.1718	0.153	0.188	rs1140279	NA	NA	NA	NA	NA	NA	NA	NA	NA	NA	NA	NA	NA	NA	NA	NA	NA	NA	NA	NA	NA	NA	NA	NA	NA
chr1	45269859	45269859	C	T	exonic	PLK3	NA	nonsynonymous SNV	PLK3:NM_004073:exon11:c.C1283T:p.A428V	NA	NA	NA	NA	NA	NA	NA	NA	NA	0.08	T	0.791	P	0.368	B	.	.	0.993	D	1.995	M	-0.25	T	-0.43	T	0.285	T	0.523	3.967	20.3	4.55	2.366	5.05	16.462
chr1	45270024	45270024	G	C	exonic	PLK3	NA	synonymous SNV	PLK3:NM_004073:exon12:c.G1356C:p.P452P	0.1848	0.1439	0.2336	0.258	0.1879	0.172	0.1531	0.1901	rs11211036	NA	NA	NA	NA	NA	NA	NA	NA	NA	NA	NA	NA	NA	NA	NA	NA	NA	NA	NA	NA	NA	NA	NA	NA	NA
chr1	45292173	45292173	G	A	exonic	PTCH2	NA	nonsynonymous SNV	PTCH2:NM_001166292:exon18:c.C2963T:p.T988M,PTCH2:NM_003738:exon18:c.C2963T:p.T988M	0.044	0.0061	0.0897	0.1592	0.0469	0.0229	0.0284	0.06	rs11573590	0.02	D	0.89	P	0.787	P	0.002	N	0.075	P	1.76	L	-2.11	D	-0.76	T	0.01	T	0.081	2.445	14.13	0.354	-0.012	3.651	9.481
chr1	45292933	45292933	C	T	exonic	PTCH2	NA	nonsynonymous SNV	PTCH2:NM_001166292:exon16:c.G2420A:p.R807H,PTCH2:NM_003738:exon16:c.G2420A:p.R807H	0.0001	0.0009	0	0	0	3.004e-05	0	0.0002	rs199959462	0.17	T	0.006	B	0.005	B	0.176	N	0.998	N	-0.2	N	-1.6	D	-0.853	T	0.247	T	0.125	0.865	8.505	2.03	0.226	-1.707	8.662
chr1	45292940	45292940	T	C	exonic	PTCH2	NA	nonsynonymous SNV	PTCH2:NM_001166292:exon16:c.A2413G:p.I805V,PTCH2:NM_003738:exon16:c.A2413G:p.I805V	8.252e-06	0	0	0	0	1.502e-05	0	0	NA	0.09	T	0.638	P	0.359	B	0	D	0.999	D	1.81	L	-1.75	D	0.003	D	0.501	D	0.376	2.411	14.02	4.85	1.945	5.831	14.742
chr1	45293318	45293318	G	A	exonic	PTCH2	NA	synonymous SNV	PTCH2:NM_001166292:exon15:c.C2127T:p.D709D,PTCH2:NM_003738:exon15:c.C2127T:p.D709D	0.0127	0.0031	0.0083	0	0.0047	0.0192	0.0123	0.0058	rs11573587	NA	NA	NA	NA	NA	NA	NA	NA	NA	NA	NA	NA	NA	NA	NA	NA	NA	NA	NA	NA	NA	NA	NA	NA	NA
chr1	45293629	45293629	C	T	exonic	PTCH2	NA	synonymous SNV	PTCH2:NM_001166292:exon14:c.G1944A:p.Q648Q,PTCH2:NM_003738:exon14:c.G1944A:p.Q648Q	NA	NA	NA	NA	NA	NA	NA	NA	NA	NA	NA	NA	NA	NA	NA	NA	NA	NA	NA	NA	NA	NA	NA	NA	NA	NA	NA	NA	NA	NA	NA	NA	NA	NA
chr1	45293832	45293832	G	-	exonic	PTCH2	NA	frameshift deletion	PTCH2:NM_001166292:exon14:c.1741delC:p.P581fs,PTCH2:NM_003738:exon14:c.1741delC:p.P581fs	NA	NA	NA	NA	NA	NA	NA	NA	NA	NA	NA	NA	NA	NA	NA	NA	NA	NA	NA	NA	NA	NA	NA	NA	NA	NA	NA	NA	NA	NA	NA	NA	NA	NA
chr1	45340282	45340282	C	T	UTR3	EIF2B3	NM_001166588:c.*31G>A	NA	NA	0.4112	0.5969	0.5668	0.448	0.3543	0.3657	0.3385	0.371	rs9988451	NA	NA	NA	NA	NA	NA	NA	NA	NA	NA	NA	NA	NA	NA	NA	NA	NA	NA	NA	NA	NA	NA	NA	NA	NA
chr1	45340342	45340342	A	C	exonic	EIF2B3	NA	nonsynonymous SNV	EIF2B3:NM_001166588:exon10:c.T1210G:p.S404A	0.0191	0.0041	0.082	0.0003	0.028	0.0147	0.0121	0.0089	rs77068026	0.11	T	0	B	0.001	B	.	.	0.967	N	.	.	-2.44	D	-0.763	T	0.131	T	0.04	1.299	10.25	2.49	0.921	1.679	2.586
chr1	45468606	45468606	A	G	UTR3	HECTD3	NM_024602:c.*558T>C	NA	NA	NA	NA	NA	NA	NA	NA	NA	NA	rs8681	NA	NA	NA	NA	NA	NA	NA	NA	NA	NA	NA	NA	NA	NA	NA	NA	NA	NA	NA	NA	NA	NA	NA	NA	NA
chr1	45468631	45468631	A	T	UTR3	HECTD3	NM_024602:c.*533T>A	NA	NA	NA	NA	NA	NA	NA	NA	NA	NA	rs4660829	NA	NA	NA	NA	NA	NA	NA	NA	NA	NA	NA	NA	NA	NA	NA	NA	NA	NA	NA	NA	NA	NA	NA	NA	NA
chr1	45471704	45471704	G	A	exonic	HECTD3	NA	synonymous SNV	HECTD3:NM_024602:exon14:c.C1810T:p.L604L	NA	NA	NA	NA	NA	NA	NA	NA	NA	NA	NA	NA	NA	NA	NA	NA	NA	NA	NA	NA	NA	NA	NA	NA	NA	NA	NA	NA	NA	NA	NA	NA	NA	NA
chr1	45482466	45482466	C	G	UTR3	ZSWIM5	NM_020883:c.*1660G>C	NA	NA	NA	NA	NA	NA	NA	NA	NA	NA	rs41306607	NA	NA	NA	NA	NA	NA	NA	NA	NA	NA	NA	NA	NA	NA	NA	NA	NA	NA	NA	NA	NA	NA	NA	NA	NA
chr1	45501482	45501482	G	A	exonic	ZSWIM5	NA	synonymous SNV	ZSWIM5:NM_020883:exon10:c.C2169T:p.S723S	6.638e-05	0	0	0.0001	0	3e-05	0	0.0003	NA	NA	NA	NA	NA	NA	NA	NA	NA	NA	NA	NA	NA	NA	NA	NA	NA	NA	NA	NA	NA	NA	NA	NA	NA	NA
chr1	45771065	45771065	G	C	ncRNA_exonic	LINC01144	NA	NA	NA	NA	NA	NA	NA	NA	NA	NA	NA	rs4451587	NA	NA	NA	NA	NA	NA	NA	NA	NA	NA	NA	NA	NA	NA	NA	NA	NA	NA	NA	NA	NA	NA	NA	NA	NA
chr1	45959700	45959700	C	T	ncRNA_exonic	CCDC163P	NA	NA	NA	NA	NA	NA	NA	NA	NA	NA	NA	NA	NA	NA	NA	NA	NA	NA	NA	NA	NA	NA	NA	NA	NA	NA	NA	NA	NA	NA	NA	NA	NA	NA	NA	NA	NA
chr1	45965307	45965307	G	A	ncRNA_exonic	CCDC163P	NA	NA	NA	0.5001	0.3963	0.5952	0.6234	0.5365	0.4887	0.5286	0.5018	rs12568144	NA	NA	NA	NA	NA	NA	NA	NA	NA	NA	NA	NA	NA	NA	NA	NA	NA	NA	NA	NA	NA	NA	NA	NA	NA
chr1	45965340	45965340	T	C	ncRNA_exonic	CCDC163P	NA	NA	NA	NA	NA	NA	NA	NA	NA	NA	NA	rs7546268	NA	NA	NA	NA	NA	NA	NA	NA	NA	NA	NA	NA	NA	NA	NA	NA	NA	NA	NA	NA	NA	NA	NA	NA	NA
chr1	45965703	45965703	G	T	ncRNA_exonic	CCDC163P	NA	NA	NA	NA	NA	NA	NA	NA	NA	NA	NA	rs3748643	NA	NA	NA	NA	NA	NA	NA	NA	NA	NA	NA	NA	NA	NA	NA	NA	NA	NA	NA	NA	NA	NA	NA	NA	NA
chr1	45973928	45973928	G	A	exonic	MMACHC	NA	synonymous SNV	MMACHC:NM_015506:exon3:c.G321A:p.V107V	0.4664	0.3768	0.5515	0.574	0.4774	0.4432	0.4856	0.4921	rs2275276	NA	NA	NA	NA	NA	NA	NA	NA	NA	NA	NA	NA	NA	NA	NA	NA	NA	NA	NA	NA	NA	NA	NA	NA	NA
chr1	45974605	45974605	T	C	exonic	MMACHC	NA	synonymous SNV	MMACHC:NM_015506:exon4:c.T567C:p.R189R	NA	NA	NA	NA	NA	NA	NA	NA	NA	NA	NA	NA	NA	NA	NA	NA	NA	NA	NA	NA	NA	NA	NA	NA	NA	NA	NA	NA	NA	NA	NA	NA	NA	NA
chr1	45975250	45975250	A	G	UTR3	MMACHC	NM_015506:c.*363A>G	NA	NA	NA	NA	NA	NA	NA	NA	NA	NA	NA	NA	NA	NA	NA	NA	NA	NA	NA	NA	NA	NA	NA	NA	NA	NA	NA	NA	NA	NA	NA	NA	NA	NA	NA	NA
chr1	45975259	45975259	T	C	UTR3	MMACHC	NM_015506:c.*372T>C	NA	NA	NA	NA	NA	NA	NA	NA	NA	NA	NA	NA	NA	NA	NA	NA	NA	NA	NA	NA	NA	NA	NA	NA	NA	NA	NA	NA	NA	NA	NA	NA	NA	NA	NA	NA
chr1	45975266	45975266	A	G	UTR3	MMACHC	NM_015506:c.*379A>G	NA	NA	NA	NA	NA	NA	NA	NA	NA	NA	NA	NA	NA	NA	NA	NA	NA	NA	NA	NA	NA	NA	NA	NA	NA	NA	NA	NA	NA	NA	NA	NA	NA	NA	NA	NA
chr1	45975345	45975345	A	G	UTR3	MMACHC	NM_015506:c.*458A>G	NA	NA	NA	NA	NA	NA	NA	NA	NA	NA	NA	NA	NA	NA	NA	NA	NA	NA	NA	NA	NA	NA	NA	NA	NA	NA	NA	NA	NA	NA	NA	NA	NA	NA	NA	NA
chr1	45975588	45975588	A	G	UTR3	MMACHC	NM_015506:c.*701A>G	NA	NA	NA	NA	NA	NA	NA	NA	NA	NA	NA	NA	NA	NA	NA	NA	NA	NA	NA	NA	NA	NA	NA	NA	NA	NA	NA	NA	NA	NA	NA	NA	NA	NA	NA	NA
chr1	45975742	45975743	CT	-	UTR3	MMACHC	NM_015506:c.*855_*856delCT	NA	NA	NA	NA	NA	NA	NA	NA	NA	NA	NA	NA	NA	NA	NA	NA	NA	NA	NA	NA	NA	NA	NA	NA	NA	NA	NA	NA	NA	NA	NA	NA	NA	NA	NA	NA
chr1	45975856	45975856	C	G	UTR3	MMACHC	NM_015506:c.*969C>G	NA	NA	NA	NA	NA	NA	NA	NA	NA	NA	rs11580609	NA	NA	NA	NA	NA	NA	NA	NA	NA	NA	NA	NA	NA	NA	NA	NA	NA	NA	NA	NA	NA	NA	NA	NA	NA
chr1	45976147	45976147	G	A	UTR3	MMACHC	NM_015506:c.*1260G>A	NA	NA	NA	NA	NA	NA	NA	NA	NA	NA	rs882803	NA	NA	NA	NA	NA	NA	NA	NA	NA	NA	NA	NA	NA	NA	NA	NA	NA	NA	NA	NA	NA	NA	NA	NA	NA
chr1	45976249	45976249	G	A	UTR3	MMACHC	NM_015506:c.*1362G>A	NA	NA	NA	NA	NA	NA	NA	NA	NA	NA	rs12728919	NA	NA	NA	NA	NA	NA	NA	NA	NA	NA	NA	NA	NA	NA	NA	NA	NA	NA	NA	NA	NA	NA	NA	NA	NA
chr1	45976263	45976263	-	T	UTR3	MMACHC	NM_015506:c.*1376_*1377insT	NA	NA	NA	NA	NA	NA	NA	NA	NA	NA	rs5773883	NA	NA	NA	NA	NA	NA	NA	NA	NA	NA	NA	NA	NA	NA	NA	NA	NA	NA	NA	NA	NA	NA	NA	NA	NA
chr1	45976472	45976472	G	C	UTR3	MMACHC	NM_015506:c.*1585G>C	NA	NA	NA	NA	NA	NA	NA	NA	NA	NA	rs7903	NA	NA	NA	NA	NA	NA	NA	NA	NA	NA	NA	NA	NA	NA	NA	NA	NA	NA	NA	NA	NA	NA	NA	NA	NA
chr1	45976587	45976587	A	G	UTR3	MMACHC	NM_015506:c.*1700A>G	NA	NA	NA	NA	NA	NA	NA	NA	NA	NA	rs1044717	NA	NA	NA	NA	NA	NA	NA	NA	NA	NA	NA	NA	NA	NA	NA	NA	NA	NA	NA	NA	NA	NA	NA	NA	NA
chr1	45976928	45976928	G	A	UTR3	PRDX1	NM_001202431:c.*73C>T,NM_002574:c.*73C>T,NM_181696:c.*73C>T,NM_181697:c.*73C>T	NA	NA	NA	NA	NA	NA	NA	NA	NA	NA	NA	NA	NA	NA	NA	NA	NA	NA	NA	NA	NA	NA	NA	NA	NA	NA	NA	NA	NA	NA	NA	NA	NA	NA	NA	NA
chr1	46016687	46016687	T	C	UTR5	AKR1A1	NM_153326:c.-10780T>C,NM_001202414:c.-10780T>C,NM_001202413:c.-10780T>C,NM_006066:c.-10780T>C	NA	NA	NA	NA	NA	NA	NA	NA	NA	NA	rs9147	NA	NA	NA	NA	NA	NA	NA	NA	NA	NA	NA	NA	NA	NA	NA	NA	NA	NA	NA	NA	NA	NA	NA	NA	NA
chr1	46073489	46073489	G	A	exonic	NASP	NA	synonymous SNV	NASP:NM_001195193:exon4:c.G714A:p.P238P,NASP:NM_002482:exon6:c.G906A:p.P302P	0.5181	0.6717	0.5724	0.6109	0.4862	0.4794	0.5155	0.5047	rs2230657	NA	NA	NA	NA	NA	NA	NA	NA	NA	NA	NA	NA	NA	NA	NA	NA	NA	NA	NA	NA	NA	NA	NA	NA	NA
chr1	46078854	46078854	A	G	exonic	NASP	NA	synonymous SNV	NASP:NM_001195193:exon5:c.A1248G:p.S416S,NASP:NM_152298:exon6:c.A423G:p.S141S,NASP:NM_002482:exon7:c.A1440G:p.S480S	0.6993	0.754	0.6591	0.6344	0.7739	0.7087	0.7122	0.6582	rs2230658	.	.	.	.	.	.	.	.	0	P	.	.	.	.	-0.969	T	0	T	.	0.982	9.01	3.18	2.248	1.628	6.815
chr1	46078884	46078884	C	T	exonic	NASP	NA	synonymous SNV	NASP:NM_001195193:exon5:c.C1278T:p.T426T,NASP:NM_152298:exon6:c.C453T:p.T151T,NASP:NM_002482:exon7:c.C1470T:p.T490T	0.6996	0.7516	0.6582	0.6348	0.7743	0.7095	0.7168	0.659	rs2230659	.	.	.	.	.	.	.	.	0	P	.	.	.	.	-0.998	T	0	T	.	0.679	7.632	3.39	0.504	0.347	9.544
chr1	46080731	46080731	G	A	exonic	NASP	NA	synonymous SNV	NASP:NM_001195193:exon8:c.G1521A:p.L507L,NASP:NM_152298:exon9:c.G696A:p.L232L,NASP:NM_002482:exon10:c.G1713A:p.L571L	NA	NA	NA	NA	NA	NA	NA	NA	NA	.	.	.	.	.	.	.	.	1	D	.	.	.	.	-0.854	T	0.208	T	.	0.617	7.319	2.19	0.711	0.241	9.05
chr1	46085852	46085852	C	T	UTR3	CCDC17	NM_001114938:c.*95G>A,NM_001190182:c.*95G>A	NA	NA	NA	NA	NA	NA	NA	NA	NA	NA	rs2275085	NA	NA	NA	NA	NA	NA	NA	NA	NA	NA	NA	NA	NA	NA	NA	NA	NA	NA	NA	NA	NA	NA	NA	NA	NA
chr1	46085879	46085879	C	G	UTR3	CCDC17	NM_001114938:c.*68G>C,NM_001190182:c.*68G>C	NA	NA	NA	NA	NA	NA	NA	NA	NA	NA	rs2275086	NA	NA	NA	NA	NA	NA	NA	NA	NA	NA	NA	NA	NA	NA	NA	NA	NA	NA	NA	NA	NA	NA	NA	NA	NA
chr1	46087577	46087577	G	A	exonic	CCDC17	NA	nonsynonymous SNV	CCDC17:NM_001114938:exon8:c.C1058T:p.P353L,CCDC17:NM_001190182:exon8:c.C1031T:p.P344L	0.7094	0.7628	0.6744	0.6419	0.7834	0.7156	0.722	0.6794	rs3014242	1	T	0.14	B	0.031	B	0.001	N	0	P	0.405	N	1.97	T	-0.954	T	0	T	0.154	1.692	11.62	2.19	0.262	1.045	5.746
chr1	46126854	46126854	C	T	UTR5	GPBP1L1	NM_021639:c.-2095G>A	NA	NA	NA	NA	NA	NA	NA	NA	NA	NA	rs12757451	NA	NA	NA	NA	NA	NA	NA	NA	NA	NA	NA	NA	NA	NA	NA	NA	NA	NA	NA	NA	NA	NA	NA	NA	NA
chr1	46164678	46164678	T	C	UTR3	IPP	NM_005897:c.*960A>G	NA	NA	NA	NA	NA	NA	NA	NA	NA	NA	rs1135260	NA	NA	NA	NA	NA	NA	NA	NA	NA	NA	NA	NA	NA	NA	NA	NA	NA	NA	NA	NA	NA	NA	NA	NA	NA
chr1	46165408	46165408	T	C	UTR3	IPP	NM_005897:c.*230A>G	NA	NA	NA	NA	NA	NA	NA	NA	NA	NA	NA	NA	NA	NA	NA	NA	NA	NA	NA	NA	NA	NA	NA	NA	NA	NA	NA	NA	NA	NA	NA	NA	NA	NA	NA	NA
chr1	46165446	46165446	T	C	UTR3	IPP	NM_005897:c.*192A>G	NA	NA	NA	NA	NA	NA	NA	NA	NA	NA	NA	NA	NA	NA	NA	NA	NA	NA	NA	NA	NA	NA	NA	NA	NA	NA	NA	NA	NA	NA	NA	NA	NA	NA	NA	NA
chr1	46471928	46471928	C	T	exonic	MAST2	NA	stopgain	MAST2:NM_015112:exon8:c.C763T:p.Q255X	NA	NA	NA	NA	NA	NA	NA	NA	NA	0.01	D	.	.	.	.	0	D	1	A	.	.	.	.	.	.	.	.	.	8.067	40	5.6	2.642	7.487	19.61
chr1	46476587	46476587	T	G	exonic	MAST2	NA	nonsynonymous SNV	MAST2:NM_015112:exon10:c.T1164G:p.D388E	0.7924	0.8887	0.8965	0.9823	0.6864	0.7378	0.7567	0.8284	rs11211247	1	T	0	B	0.002	B	0	N	0	P	-1.28	N	1.87	T	-0.982	T	0	T	0.107	-0.311	2.521	2.69	0.33	1.326	5.815
chr1	46493460	46493460	T	G	exonic	MAST2	NA	nonsynonymous SNV	MAST2:NM_015112:exon17:c.T1977G:p.I659M	0.4612	0.4222	0.5379	0.6417	0.4194	0.4403	0.4444	0.4383	rs1707336	1	T	1	D	0.999	D	0	D	0	P	0.675	N	-0.15	T	-0.961	T	0	T	0.7	1.881	12.25	-0.618	0.093	-0.392	5.749
chr1	46496709	46496709	A	G	exonic	MAST2	NA	synonymous SNV	MAST2:NM_015112:exon23:c.A2739G:p.S913S	0.6908	0.604	0.6598	0.6837	0.7475	0.7159	0.7093	0.6423	rs925524	NA	NA	NA	NA	NA	NA	NA	NA	NA	NA	NA	NA	NA	NA	NA	NA	NA	NA	NA	NA	NA	NA	NA	NA	NA
chr1	46497131	46497131	C	T	exonic	MAST2	NA	synonymous SNV	MAST2:NM_015112:exon24:c.C3061T:p.L1021L	3.344e-05	0.0001	0	0.0002	0	1.516e-05	0	0	NA	NA	NA	NA	NA	NA	NA	NA	NA	NA	NA	NA	NA	NA	NA	NA	NA	NA	NA	NA	NA	NA	NA	NA	NA	NA
chr1	46498375	46498375	A	G	exonic	MAST2	NA	synonymous SNV	MAST2:NM_015112:exon26:c.A3522G:p.V1174V	0.6971	0.756	0.657	0.6883	0.7457	0.7104	0.7042	0.6192	rs1622208	NA	NA	NA	NA	NA	NA	NA	NA	NA	NA	NA	NA	NA	NA	NA	NA	NA	NA	NA	NA	NA	NA	NA	NA	NA
chr1	46500993	46500993	A	G	exonic	MAST2	NA	nonsynonymous SNV	MAST2:NM_015112:exon29:c.A4652G:p.D1551G	0.0745	0.019	0.0567	0.0001	0.0574	0.108	0.0709	0.0314	rs1052610	0.47	T	0.02	B	0.027	B	0.867	N	1	P	0.46	N	-0.26	T	-1.058	T	0.005	T	0.061	-0.562	1.464	1.67	0.13	0.128	8.895
chr1	46507078	46507078	G	A	UTR3	PIK3R3	NM_001114172:c.*2267C>T,NM_003629:c.*2267C>T,NM_001303428:c.*2267C>T,NM_001303427:c.*2267C>T,NM_001303429:c.*2267C>T	NA	NA	NA	NA	NA	NA	NA	NA	NA	NA	NA	NA	NA	NA	NA	NA	NA	NA	NA	NA	NA	NA	NA	NA	NA	NA	NA	NA	NA	NA	NA	NA	NA	NA	NA	NA
chr1	46508769	46508769	A	G	UTR3	PIK3R3	NM_001114172:c.*576T>C,NM_003629:c.*576T>C,NM_001303428:c.*576T>C,NM_001303427:c.*576T>C,NM_001303429:c.*576T>C	NA	NA	NA	NA	NA	NA	NA	NA	NA	NA	rs1707337	NA	NA	NA	NA	NA	NA	NA	NA	NA	NA	NA	NA	NA	NA	NA	NA	NA	NA	NA	NA	NA	NA	NA	NA	NA
chr1	46521517	46521517	G	A	exonic	PIK3R3	NA	synonymous SNV	PIK3R3:NM_001303427:exon7:c.C1029T:p.S343S,PIK3R3:NM_003629:exon7:c.C891T:p.S297S,PIK3R3:NM_001114172:exon8:c.C891T:p.S297S,PIK3R3:NM_001303428:exon8:c.C942T:p.S314S	0.681	0.6028	0.6491	0.6729	0.7455	0.7092	0.6976	0.6156	rs785468	NA	NA	NA	NA	NA	NA	NA	NA	NA	NA	NA	NA	NA	NA	NA	NA	NA	NA	NA	NA	NA	NA	NA	NA	NA
chr1	46521559	46521559	A	T	exonic	PIK3R3	NA	nonsynonymous SNV	PIK3R3:NM_001303427:exon7:c.T987A:p.N329K,PIK3R3:NM_003629:exon7:c.T849A:p.N283K,PIK3R3:NM_001114172:exon8:c.T849A:p.N283K,PIK3R3:NM_001303428:exon8:c.T900A:p.N300K	0.694	0.7478	0.6556	0.6723	0.7453	0.7097	0.7048	0.6137	rs785467	1	T	0	B	0.001	B	0	N	0	P	-1.6	N	1.75	T	-0.96	T	0	T	0.048	-0.062	3.697	3.95	0.898	1.159	6.246
chr1	46598269	46598269	C	A	UTR5	PIK3R3	NM_003629:c.-645G>T,NM_001303429:c.-645G>T	NA	NA	NA	NA	NA	NA	NA	NA	NA	NA	rs1707304	NA	NA	NA	NA	NA	NA	NA	NA	NA	NA	NA	NA	NA	NA	NA	NA	NA	NA	NA	NA	NA	NA	NA	NA	NA
chr1	46598273	46598273	A	C	UTR5	PIK3R3	NM_003629:c.-649T>G,NM_001303429:c.-649T>G	NA	NA	NA	NA	NA	NA	NA	NA	NA	NA	rs1707303	NA	NA	NA	NA	NA	NA	NA	NA	NA	NA	NA	NA	NA	NA	NA	NA	NA	NA	NA	NA	NA	NA	NA	NA	NA
chr1	46655158	46655158	T	C	exonic	POMGNT1	NA	nonsynonymous SNV	POMGNT1:NM_001290129:exon20:c.A1801G:p.M601V,POMGNT1:NM_001290130:exon20:c.A1438G:p.M480V,POMGNT1:NM_001243766:exon21:c.A1867G:p.M623V,POMGNT1:NM_017739:exon21:c.A1867G:p.M623V	0.9838	0.8219	0.9926	1	1	0.9997	0.9911	0.9998	rs6659553	1	T	0	B	0	B	0	N	0	P	-2.015	N	-1.76	D	-0.926	T	0	T	0.43	0.837	8.378	5.92	1.519	5.756	15.028
chr1	46713799	46713799	G	A	UTR5	RAD54L	NM_003579:c.-279G>A	NA	NA	NA	NA	NA	NA	NA	NA	NA	NA	NA	NA	NA	NA	NA	NA	NA	NA	NA	NA	NA	NA	NA	NA	NA	NA	NA	NA	NA	NA	NA	NA	NA	NA	NA	NA
chr1	46733197	46733197	C	T	exonic	RAD54L	NA	nonsynonymous SNV	RAD54L:NM_003579:exon9:c.C958T:p.R320W,RAD54L:NM_001142548:exon10:c.C958T:p.R320W	1.648e-05	0	0	0.0001	0	0	0	6.056e-05	NA	0	D	1	D	1	D	0	D	1	D	4.52	H	-3.77	D	1.091	D	0.96	D	0.973	4.489	24.1	5.34	2.486	2.587	15.437
chr1	46751319	46751319	G	A	exonic	LRRC41	NA	stopgain	LRRC41:NM_006369:exon4:c.C1210T:p.Q404X	NA	NA	NA	NA	NA	NA	NA	NA	NA	0.48	T	.	.	.	.	0.045	N	1	A	.	.	.	.	.	.	.	.	.	6.234	37	4.54	2.611	2.332	14.224
chr1	46751777	46751777	G	A	exonic	LRRC41	NA	nonsynonymous SNV	LRRC41:NM_006369:exon4:c.C752T:p.A251V	NA	NA	NA	NA	NA	NA	NA	NA	NA	0	D	1	D	0.998	D	0	D	0.996	D	0.805	L	-2.31	D	0.525	D	0.684	D	0.781	4.401	23.3	5.11	2.398	6.379	18.624
chr1	46810530	46810530	A	G	exonic	NSUN4	NA	nonsynonymous SNV	NSUN4:NM_001256127:exon2:c.A4G:p.T2A,NSUN4:NM_001256128:exon2:c.A4G:p.T2A,NSUN4:NM_199044:exon2:c.A151G:p.T51A	0.3227	0.1716	0.4057	0.4855	0.3136	0.3288	0.3436	0.2525	rs3737744	0.5	T	0.004	B	0.005	B	0	D	0.002	P	1.445	L	2.54	T	-0.912	T	0	T	0.252	3.001	16.01	5.45	2.08	5.48	15.186
chr1	46828669	46828670	TT	-	UTR3	NSUN4	NM_199044:c.*1151_*1152delTT,NM_001256128:c.*1151_*1152delTT,NM_001256127:c.*1151_*1152delTT	NA	NA	NA	NA	NA	NA	NA	NA	NA	NA	rs56985244	NA	NA	NA	NA	NA	NA	NA	NA	NA	NA	NA	NA	NA	NA	NA	NA	NA	NA	NA	NA	NA	NA	NA	NA	NA
chr1	46829897	46829897	A	G	UTR3	NSUN4	NM_199044:c.*2379A>G,NM_001256128:c.*2379A>G,NM_001256127:c.*2379A>G	NA	NA	NA	NA	NA	NA	NA	NA	NA	NA	NA	NA	NA	NA	NA	NA	NA	NA	NA	NA	NA	NA	NA	NA	NA	NA	NA	NA	NA	NA	NA	NA	NA	NA	NA	NA
chr1	46830087	46830087	G	A	UTR3	NSUN4	NM_199044:c.*2569G>A,NM_001256128:c.*2569G>A,NM_001256127:c.*2569G>A	NA	NA	NA	NA	NA	NA	NA	NA	NA	NA	rs41294486	NA	NA	NA	NA	NA	NA	NA	NA	NA	NA	NA	NA	NA	NA	NA	NA	NA	NA	NA	NA	NA	NA	NA	NA	NA
chr1	46871986	46871986	T	C	exonic	FAAH	NA	synonymous SNV	FAAH:NM_001441:exon7:c.T897C:p.C299C	0.8593	0.8552	0.9316	0.9979	0.9251	0.8407	0.8606	0.7871	rs324419	NA	NA	NA	NA	NA	NA	NA	NA	NA	NA	NA	NA	NA	NA	NA	NA	NA	NA	NA	NA	NA	NA	NA	NA	NA
chr1	47012702	47012702	A	G	ncRNA_intronic	MKNK1-AS1	NA	NA	NA	NA	NA	NA	NA	NA	NA	NA	NA	rs942079	NA	NA	NA	NA	NA	NA	NA	NA	NA	NA	NA	NA	NA	NA	NA	NA	NA	NA	NA	NA	NA	NA	NA	NA	NA
chr1	47023531	47023531	C	A	ncRNA_intronic	MKNK1-AS1	NA	NA	NA	NA	NA	NA	NA	NA	NA	NA	NA	rs8602	NA	NA	NA	NA	NA	NA	NA	NA	NA	NA	NA	NA	NA	NA	NA	NA	NA	NA	NA	NA	NA	NA	NA	NA	NA
chr1	47035038	47035038	C	A	ncRNA_exonic	MKNK1-AS1	NA	NA	NA	NA	NA	NA	NA	NA	NA	NA	NA	NA	NA	NA	NA	NA	NA	NA	NA	NA	NA	NA	NA	NA	NA	NA	NA	NA	NA	NA	NA	NA	NA	NA	NA	NA	NA
chr1	47059934	47059934	T	C	UTR5	MKNK1	NM_001135553:c.-116A>G,NM_198973:c.-116A>G,NM_003684:c.-116A>G	NA	NA	0.9982	0.992	0.999	1	0.9944	0.9989	0.9974	0.9994	rs1258021	0	D	.	.	.	.	.	.	1	P	.	.	1.38	T	-0.982	T	0	T	0.029	0.518	6.809	-4.18	-0.845	-0.991	11.471
chr1	47074621	47074621	G	C	UTR3	MOB3C	NM_201403:c.*706C>G,NM_145279:c.*706C>G	NA	NA	NA	NA	NA	NA	NA	NA	NA	NA	rs1313388	NA	NA	NA	NA	NA	NA	NA	NA	NA	NA	NA	NA	NA	NA	NA	NA	NA	NA	NA	NA	NA	NA	NA	NA	NA
chr1	47074665	47074665	C	T	UTR3	MOB3C	NM_201403:c.*662G>A,NM_145279:c.*662G>A	NA	NA	NA	NA	NA	NA	NA	NA	NA	NA	NA	NA	NA	NA	NA	NA	NA	NA	NA	NA	NA	NA	NA	NA	NA	NA	NA	NA	NA	NA	NA	NA	NA	NA	NA	NA
chr1	47074774	47074774	T	A	UTR3	MOB3C	NM_201403:c.*553A>T,NM_145279:c.*553A>T	NA	NA	NA	NA	NA	NA	NA	NA	NA	NA	rs4275405	NA	NA	NA	NA	NA	NA	NA	NA	NA	NA	NA	NA	NA	NA	NA	NA	NA	NA	NA	NA	NA	NA	NA	NA	NA
chr1	47101015	47101015	C	A	UTR3	ATPAF1	NM_001243728:c.*433G>T,NM_001256418:c.*433G>T,NM_022745:c.*433G>T,NM_001042546:c.*433G>T	NA	NA	NA	NA	NA	NA	NA	NA	NA	NA	rs724309	NA	NA	NA	NA	NA	NA	NA	NA	NA	NA	NA	NA	NA	NA	NA	NA	NA	NA	NA	NA	NA	NA	NA	NA	NA
chr1	47133731	47133731	G	A	exonic	ATPAF1	NA	synonymous SNV	ATPAF1:NM_001042546:exon1:c.C333T:p.R111R,ATPAF1:NM_022745:exon1:c.C333T:p.R111R	NA	NA	NA	NA	NA	NA	NA	NA	NA	NA	NA	NA	NA	NA	NA	NA	NA	NA	NA	NA	NA	NA	NA	NA	NA	NA	NA	NA	NA	NA	NA	NA	NA	NA
chr1	47141718	47141718	T	C	ncRNA_intronic	EFCAB14-AS1	NA	NA	NA	NA	NA	NA	NA	NA	NA	NA	NA	rs12794	NA	NA	NA	NA	NA	NA	NA	NA	NA	NA	NA	NA	NA	NA	NA	NA	NA	NA	NA	NA	NA	NA	NA	NA	NA
chr1	47682902	47682903	AA	-	UTR3	TAL1	NM_003189:c.*2490_*2489delTT,NM_001290406:c.*2490_*2489delTT,NM_001287347:c.*2490_*2489delTT,NM_001290405:c.*2490_*2489delTT,NM_001290404:c.*2490_*2489delTT,NM_001290403:c.*2490_*2489delTT	NA	NA	NA	NA	NA	NA	NA	NA	NA	NA	NA	NA	NA	NA	NA	NA	NA	NA	NA	NA	NA	NA	NA	NA	NA	NA	NA	NA	NA	NA	NA	NA	NA	NA	NA	NA
chr1	47683061	47683061	A	T	UTR3	TAL1	NM_003189:c.*2331T>A,NM_001290406:c.*2331T>A,NM_001287347:c.*2331T>A,NM_001290405:c.*2331T>A,NM_001290404:c.*2331T>A,NM_001290403:c.*2331T>A	NA	NA	NA	NA	NA	NA	NA	NA	NA	NA	NA	NA	NA	NA	NA	NA	NA	NA	NA	NA	NA	NA	NA	NA	NA	NA	NA	NA	NA	NA	NA	NA	NA	NA	NA	NA
chr1	47684224	47684224	C	T	UTR3	TAL1	NM_003189:c.*1168G>A,NM_001290406:c.*1168G>A,NM_001287347:c.*1168G>A,NM_001290405:c.*1168G>A,NM_001290404:c.*1168G>A,NM_001290403:c.*1168G>A	NA	NA	NA	NA	NA	NA	NA	NA	NA	NA	NA	NA	NA	NA	NA	NA	NA	NA	NA	NA	NA	NA	NA	NA	NA	NA	NA	NA	NA	NA	NA	NA	NA	NA	NA	NA
chr1	47684746	47684746	C	T	UTR3	TAL1	NM_003189:c.*646G>A,NM_001290406:c.*646G>A,NM_001287347:c.*646G>A,NM_001290405:c.*646G>A,NM_001290404:c.*646G>A,NM_001290403:c.*646G>A	NA	NA	NA	NA	NA	NA	NA	NA	NA	NA	NA	NA	NA	NA	NA	NA	NA	NA	NA	NA	NA	NA	NA	NA	NA	NA	NA	NA	NA	NA	NA	NA	NA	NA	NA	NA
chr1	47685455	47685455	T	C	exonic	TAL1	NA	synonymous SNV	TAL1:NM_001290406:exon3:c.A456G:p.K152K,TAL1:NM_001287347:exon5:c.A933G:p.K311K,TAL1:NM_001290403:exon5:c.A933G:p.K311K,TAL1:NM_001290405:exon5:c.A933G:p.K311K,TAL1:NM_001290404:exon6:c.A933G:p.K311K,TAL1:NM_003189:exon6:c.A933G:p.K311K	1	1	1	1	1	1	1	1	rs927462	NA	NA	NA	NA	NA	NA	NA	NA	NA	NA	NA	NA	NA	NA	NA	NA	NA	NA	NA	NA	NA	NA	NA	NA	NA
chr1	47717096	47717096	C	T	exonic	STIL	NA	synonymous SNV	STIL:NM_001048166:exon17:c.G3579A:p.T1193T,STIL:NM_003035:exon17:c.G3576A:p.T1192T,STIL:NM_001282936:exon18:c.G3576A:p.T1192T,STIL:NM_001282937:exon18:c.G3525A:p.T1175T,STIL:NM_001282938:exon19:c.G3438A:p.T1146T,STIL:NM_001282939:exon19:c.G3384A:p.T1128T	0.0001	0	0.0002	0.0002	0	0.0001	0	0	NA	NA	NA	NA	NA	NA	NA	NA	NA	NA	NA	NA	NA	NA	NA	NA	NA	NA	NA	NA	NA	NA	NA	NA	NA	NA
chr1	47726087	47726087	T	C	exonic	STIL	NA	nonsynonymous SNV	STIL:NM_001048166:exon16:c.A2954G:p.H985R,STIL:NM_003035:exon16:c.A2951G:p.H984R,STIL:NM_001282936:exon17:c.A2951G:p.H984R,STIL:NM_001282937:exon17:c.A2900G:p.H967R,STIL:NM_001282938:exon18:c.A2813G:p.H938R,STIL:NM_001282939:exon18:c.A2759G:p.H920R	0.2421	0.2088	0.1315	0.0196	0.236	0.2979	0.2572	0.2331	rs13376679	0.4	T	0.001	B	0.002	B	0.16	N	1	P	1.79	L	2.31	T	-0.94	T	0	T	0.042	-0.901	0.435	0.313	0.118	0.041	8.299
chr1	47767914	47767914	G	A	exonic	STIL	NA	nonsynonymous SNV	STIL:NM_001048166:exon4:c.C257T:p.A86V,STIL:NM_003035:exon4:c.C257T:p.A86V,STIL:NM_001282936:exon5:c.C257T:p.A86V,STIL:NM_001282937:exon5:c.C257T:p.A86V,STIL:NM_001282938:exon5:c.C257T:p.A86V,STIL:NM_001282939:exon5:c.C257T:p.A86V	0.5034	0.8402	0.548	0.55	0.3483	0.4622	0.4468	0.4674	rs3125630	1	T	0	B	0	B	0	N	1	P	-2.28	N	1.87	T	-0.967	T	0	T	0.351	-0.118	3.42	5.42	0.891	5.182	10.116
chr1	47799639	47799639	G	C	exonic	CMPK1	NA	nonsynonymous SNV	CMPK1:NM_001136140:exon1:c.G22C:p.G8R,CMPK1:NM_016308:exon1:c.G22C:p.G8R	0.5647	0.7968	0.6188	0.6339	0.4863	0.5376	0.5311	0.4982	rs7543016	0.7	T	0	B	0	B	0.038	N	1	P	0	N	0.15	T	-0.952	T	0	T	0.038	-0.146	3.287	2.91	0.238	0.519	5.518
chr1	47842431	47842431	G	A	UTR3	CMPK1	NM_001136140:c.*14G>A,NM_016308:c.*14G>A	NA	NA	0.9847	0.8394	0.9934	1	1	0.9986	0.989	0.9995	rs3125648	NA	NA	NA	NA	NA	NA	NA	NA	NA	NA	NA	NA	NA	NA	NA	NA	NA	NA	NA	NA	NA	NA	NA	NA	NA
chr1	47842666	47842666	A	T	UTR3	CMPK1	NM_001136140:c.*249A>T,NM_016308:c.*249A>T	NA	NA	NA	NA	NA	NA	NA	NA	NA	NA	rs2820981	NA	NA	NA	NA	NA	NA	NA	NA	NA	NA	NA	NA	NA	NA	NA	NA	NA	NA	NA	NA	NA	NA	NA	NA	NA
chr1	47844017	47844017	A	G	UTR3	CMPK1	NM_001136140:c.*1600A>G,NM_016308:c.*1600A>G	NA	NA	NA	NA	NA	NA	NA	NA	NA	NA	rs3088062	NA	NA	NA	NA	NA	NA	NA	NA	NA	NA	NA	NA	NA	NA	NA	NA	NA	NA	NA	NA	NA	NA	NA	NA	NA
chr1	47844445	47844445	-	T	UTR3	CMPK1	NM_001136140:c.*2028_*2029insT,NM_016308:c.*2028_*2029insT	NA	NA	NA	NA	NA	NA	NA	NA	NA	NA	NA	NA	NA	NA	NA	NA	NA	NA	NA	NA	NA	NA	NA	NA	NA	NA	NA	NA	NA	NA	NA	NA	NA	NA	NA	NA
chr1	47899897	47899897	T	C	ncRNA_exonic	FOXD2-AS1	NA	NA	NA	NA	NA	NA	NA	NA	NA	NA	NA	rs3814005	NA	NA	NA	NA	NA	NA	NA	NA	NA	NA	NA	NA	NA	NA	NA	NA	NA	NA	NA	NA	NA	NA	NA	NA	NA
chr1	47902286	47902286	G	A	ncRNA_intronic	LINC01389	NA	NA	NA	NA	NA	NA	NA	NA	NA	NA	NA	rs2622917	NA	NA	NA	NA	NA	NA	NA	NA	NA	NA	NA	NA	NA	NA	NA	NA	NA	NA	NA	NA	NA	NA	NA	NA	NA
chr1	47905561	47905561	G	-	UTR3	FOXD2	NM_004474:c.*266delG	NA	NA	NA	NA	NA	NA	NA	NA	NA	NA	NA	NA	NA	NA	NA	NA	NA	NA	NA	NA	NA	NA	NA	NA	NA	NA	NA	NA	NA	NA	NA	NA	NA	NA	NA	NA
chr1	48762490	48762490	G	C	UTR3	SPATA6	NM_019073:c.*1895C>G,NM_001286239:c.*1895C>G,NM_001286238:c.*1895C>G	NA	NA	NA	NA	NA	NA	NA	NA	NA	NA	rs79786908	NA	NA	NA	NA	NA	NA	NA	NA	NA	NA	NA	NA	NA	NA	NA	NA	NA	NA	NA	NA	NA	NA	NA	NA	NA
chr1	48763327	48763327	C	T	UTR3	SPATA6	NM_019073:c.*1058G>A,NM_001286239:c.*1058G>A,NM_001286238:c.*1058G>A	NA	NA	NA	NA	NA	NA	NA	NA	NA	NA	rs41289158	NA	NA	NA	NA	NA	NA	NA	NA	NA	NA	NA	NA	NA	NA	NA	NA	NA	NA	NA	NA	NA	NA	NA	NA	NA
chr1	48764419	48764419	C	T	exonic	SPATA6	NA	nonsynonymous SNV	SPATA6:NM_001286239:exon12:c.G1391A:p.C464Y,SPATA6:NM_001286238:exon13:c.G1385A:p.C462Y,SPATA6:NM_019073:exon13:c.G1433A:p.C478Y	0.3636	0.0754	0.3433	0.356	0.3719	0.4142	0.404	0.3534	rs1056042	0.15	T	0.997	D	0.994	D	0	D	0.104	P	0.69	N	2.64	T	-0.865	T	0	T	0.858	3.846	19.54	4.78	2.474	1.488	13.188
chr1	48821358	48821358	T	C	exonic	SPATA6	NA	nonsynonymous SNV	SPATA6:NM_001286239:exon10:c.A1136G:p.H379R,SPATA6:NM_019073:exon11:c.A1178G:p.H393R	NA	NA	NA	NA	NA	NA	NA	NA	NA	1	T	0.047	B	0.022	B	0.005	N	1	N	0	N	2.93	T	-0.954	T	0.011	T	0.22	-0.677	1.045	4.92	2.198	3.352	6.194
chr1	49224584	49224584	G	T	exonic	BEND5	NA	synonymous SNV	BEND5:NM_001302082:exon3:c.C226A:p.R76R,BEND5:NM_024603:exon3:c.C733A:p.R245R	0.8008	0.643	0.7542	0.4953	0.8497	0.8855	0.8098	0.6995	rs1128934	NA	NA	NA	NA	NA	NA	NA	NA	NA	NA	NA	NA	NA	NA	NA	NA	NA	NA	NA	NA	NA	NA	NA	NA	NA
chr1	50883659	50883659	C	T	UTR3	DMRTA2	NM_032110:c.*678G>A	NA	NA	NA	NA	NA	NA	NA	NA	NA	NA	NA	NA	NA	NA	NA	NA	NA	NA	NA	NA	NA	NA	NA	NA	NA	NA	NA	NA	NA	NA	NA	NA	NA	NA	NA	NA
chr1	51425784	51425784	G	A	UTR5	FAF1	NM_007051:c.-301C>T	NA	NA	NA	NA	NA	NA	NA	NA	NA	NA	NA	NA	NA	NA	NA	NA	NA	NA	NA	NA	NA	NA	NA	NA	NA	NA	NA	NA	NA	NA	NA	NA	NA	NA	NA	NA
chr1	51435022	51435022	G	-	UTR5	CDKN2C	NM_001262:c.-1019del-	NA	NA	NA	NA	NA	NA	NA	NA	NA	NA	NA	NA	NA	NA	NA	NA	NA	NA	NA	NA	NA	NA	NA	NA	NA	NA	NA	NA	NA	NA	NA	NA	NA	NA	NA	NA
chr1	51439777	51439777	C	T	exonic	CDKN2C	NA	synonymous SNV	CDKN2C:NM_078626:exon2:c.C342T:p.G114G,CDKN2C:NM_001262:exon3:c.C342T:p.G114G	0.0692	0.015	0.0383	0.056	0.054	0.0938	0.0563	0.0396	rs1043141	NA	NA	NA	NA	NA	NA	NA	NA	NA	NA	NA	NA	NA	NA	NA	NA	NA	NA	NA	NA	NA	NA	NA	NA	NA
chr1	51440093	51440093	C	T	UTR3	CDKN2C	NM_001262:c.*151C>T,NM_078626:c.*151C>T	NA	NA	NA	NA	NA	NA	NA	NA	NA	NA	rs12855	NA	NA	NA	NA	NA	NA	NA	NA	NA	NA	NA	NA	NA	NA	NA	NA	NA	NA	NA	NA	NA	NA	NA	NA	NA
chr1	51753324	51753324	C	T	UTR3	TTC39A	NM_001297666:c.*505G>A,NM_001144832:c.*505G>A,NM_001080494:c.*505G>A,NM_001297667:c.*505G>A,NM_001297663:c.*505G>A,NM_001297664:c.*505G>A,NM_001297665:c.*505G>A	NA	NA	NA	NA	NA	NA	NA	NA	NA	NA	NA	NA	NA	NA	NA	NA	NA	NA	NA	NA	NA	NA	NA	NA	NA	NA	NA	NA	NA	NA	NA	NA	NA	NA	NA	NA
chr1	51820990	51820990	T	G	UTR3	EPS15	NM_001159969:c.*1382A>C,NM_001981:c.*1382A>C	NA	NA	NA	NA	NA	NA	NA	NA	NA	NA	rs7308	NA	NA	NA	NA	NA	NA	NA	NA	NA	NA	NA	NA	NA	NA	NA	NA	NA	NA	NA	NA	NA	NA	NA	NA	NA
chr1	51821233	51821233	-	T	UTR3	EPS15	NM_001159969:c.*1138_*1139insA,NM_001981:c.*1138_*1139insA	NA	NA	NA	NA	NA	NA	NA	NA	NA	NA	NA	NA	NA	NA	NA	NA	NA	NA	NA	NA	NA	NA	NA	NA	NA	NA	NA	NA	NA	NA	NA	NA	NA	NA	NA	NA
chr1	51821397	51821398	AA	-	UTR3	EPS15	NM_001159969:c.*975_*974delTT,NM_001981:c.*975_*974delTT	NA	NA	NA	NA	NA	NA	NA	NA	NA	NA	NA	NA	NA	NA	NA	NA	NA	NA	NA	NA	NA	NA	NA	NA	NA	NA	NA	NA	NA	NA	NA	NA	NA	NA	NA	NA
chr1	51822200	51822201	AA	-	UTR3	EPS15	NM_001159969:c.*172_*171delTT,NM_001981:c.*172_*171delTT	NA	NA	NA	NA	NA	NA	NA	NA	NA	NA	NA	NA	NA	NA	NA	NA	NA	NA	NA	NA	NA	NA	NA	NA	NA	NA	NA	NA	NA	NA	NA	NA	NA	NA	NA	NA
chr1	51826921	51826921	T	C	exonic	EPS15	NA	nonsynonymous SNV	EPS15:NM_001159969:exon12:c.A1524G:p.I508M,EPS15:NM_001981:exon24:c.A2466G:p.I822M	0.2065	0.5231	0.1232	0.0134	0.1352	0.2249	0.1784	0.1222	rs17567	0.25	T	0.001	B	0.001	B	.	.	0	P	-0.69	N	0.98	T	-0.947	T	0	T	0.053	1.631	11.41	5.85	1.492	0.672	8.804
chr1	51873951	51873951	G	A	exonic	EPS15	NA	synonymous SNV	EPS15:NM_001159969:exon3:c.C387T:p.Y129Y,EPS15:NM_001981:exon15:c.C1329T:p.Y443Y	0.7347	0.8791	0.8134	0.9935	0.7101	0.6595	0.6795	0.7694	rs1065754	NA	NA	NA	NA	NA	NA	NA	NA	NA	NA	NA	NA	NA	NA	NA	NA	NA	NA	NA	NA	NA	NA	NA	NA	NA
chr1	52253506	52253506	A	G	UTR3	OSBPL9	NM_148906:c.*45A>G,NM_148909:c.*45A>G,NM_024586:c.*45A>G,NM_148908:c.*45A>G,NM_148905:c.*45A>G,NM_148907:c.*45A>G,NM_148904:c.*45A>G	NA	NA	0.0077	0.0018	0.0053	0	0.0011	0.011	0.0089	0.0063	rs140616351	NA	NA	NA	NA	NA	NA	NA	NA	NA	NA	NA	NA	NA	NA	NA	NA	NA	NA	NA	NA	NA	NA	NA	NA	NA
chr1	52253793	52253793	C	T	UTR3	OSBPL9	NM_148906:c.*332C>T,NM_148909:c.*332C>T,NM_024586:c.*332C>T,NM_148908:c.*332C>T,NM_148905:c.*332C>T,NM_148907:c.*332C>T,NM_148904:c.*332C>T	NA	NA	NA	NA	NA	NA	NA	NA	NA	NA	rs12097772	NA	NA	NA	NA	NA	NA	NA	NA	NA	NA	NA	NA	NA	NA	NA	NA	NA	NA	NA	NA	NA	NA	NA	NA	NA
chr1	52253864	52253864	G	A	UTR3	OSBPL9	NM_148906:c.*403G>A,NM_148909:c.*403G>A,NM_024586:c.*403G>A,NM_148908:c.*403G>A,NM_148905:c.*403G>A,NM_148907:c.*403G>A,NM_148904:c.*403G>A	NA	NA	NA	NA	NA	NA	NA	NA	NA	NA	rs1045785	NA	NA	NA	NA	NA	NA	NA	NA	NA	NA	NA	NA	NA	NA	NA	NA	NA	NA	NA	NA	NA	NA	NA	NA	NA
chr1	52254764	52254764	-	AA	UTR3	OSBPL9	NM_148906:c.*1303_*1304insAA,NM_148909:c.*1303_*1304insAA,NM_024586:c.*1303_*1304insAA,NM_148908:c.*1303_*1304insAA,NM_148905:c.*1303_*1304insAA,NM_148907:c.*1303_*1304insAA,NM_148904:c.*1303_*1304insAA	NA	NA	NA	NA	NA	NA	NA	NA	NA	NA	NA	NA	NA	NA	NA	NA	NA	NA	NA	NA	NA	NA	NA	NA	NA	NA	NA	NA	NA	NA	NA	NA	NA	NA	NA	NA
chr1	52264064	52264064	A	G	exonic	NRDC	NA	synonymous SNV	NRDC:NM_001101662:exon22:c.T2461C:p.L821L,NRDC:NM_001242361:exon24:c.T2269C:p.L757L,NRDC:NM_002525:exon24:c.T2665C:p.L889L	0.2849	0.6061	0.4305	0.1916	0.1325	0.2468	0.2765	0.2445	rs1770791	.	.	.	.	.	.	0	D	0	P	.	.	.	.	-0.924	T	0	T	.	1.025	9.188	3.76	0.489	1.464	10.546
chr1	52266242	52266242	G	A	exonic	NRDC	NA	synonymous SNV	NRDC:NM_001101662:exon21:c.C2427T:p.P809P,NRDC:NM_001242361:exon23:c.C2235T:p.P745P,NRDC:NM_002525:exon23:c.C2631T:p.P877P	0.5032	0.2639	0.6036	0.8304	0.5228	0.5017	0.5099	0.4097	rs8375	.	.	.	.	.	.	.	.	0	P	.	.	.	.	.	.	.	.	.	0.54	6.926	-4.12	-0.487	-3.991	1.903
chr1	52290984	52290984	T	G	exonic	NRDC	NA	synonymous SNV	NRDC:NM_001101662:exon6:c.A1011C:p.G337G,NRDC:NM_001242361:exon8:c.A819C:p.G273G,NRDC:NM_002525:exon8:c.A1215C:p.G405G	0.5039	0.2864	0.6053	0.83	0.5121	0.4997	0.511	0.4106	rs11205896	NA	NA	NA	NA	NA	NA	NA	NA	NA	NA	NA	NA	NA	NA	NA	NA	NA	NA	NA	NA	NA	NA	NA	NA	NA
chr1	52375424	52375424	T	C	UTR3	RAB3B	NM_002867:c.*10175A>G	NA	NA	NA	NA	NA	NA	NA	NA	NA	NA	rs6588416	NA	NA	NA	NA	NA	NA	NA	NA	NA	NA	NA	NA	NA	NA	NA	NA	NA	NA	NA	NA	NA	NA	NA	NA	NA
chr1	52375564	52375564	T	C	UTR3	RAB3B	NM_002867:c.*10035A>G	NA	NA	NA	NA	NA	NA	NA	NA	NA	NA	rs41293261	NA	NA	NA	NA	NA	NA	NA	NA	NA	NA	NA	NA	NA	NA	NA	NA	NA	NA	NA	NA	NA	NA	NA	NA	NA
chr1	52381552	52381552	G	A	UTR3	RAB3B	NM_002867:c.*4047C>T	NA	NA	NA	NA	NA	NA	NA	NA	NA	NA	rs4537499	NA	NA	NA	NA	NA	NA	NA	NA	NA	NA	NA	NA	NA	NA	NA	NA	NA	NA	NA	NA	NA	NA	NA	NA	NA
chr1	52384002	52384002	A	G	UTR3	RAB3B	NM_002867:c.*1597T>C	NA	NA	NA	NA	NA	NA	NA	NA	NA	NA	NA	NA	NA	NA	NA	NA	NA	NA	NA	NA	NA	NA	NA	NA	NA	NA	NA	NA	NA	NA	NA	NA	NA	NA	NA	NA
chr1	52403029	52403029	G	T	exonic	RAB3B	NA	nonsynonymous SNV	RAB3B:NM_002867:exon3:c.C284A:p.A95D	NA	NA	NA	NA	NA	NA	NA	NA	NA	0	D	1	D	1	D	0	D	1	D	4.635	H	-1.69	D	1.011	D	0.852	D	0.99	5.1	31	4.75	2.622	9.3	17.897
chr1	52521062	52521062	A	T	UTR5	TXNDC12	NM_015913:c.-294T>A	NA	NA	NA	NA	NA	NA	NA	NA	NA	NA	rs2783188	NA	NA	NA	NA	NA	NA	NA	NA	NA	NA	NA	NA	NA	NA	NA	NA	NA	NA	NA	NA	NA	NA	NA	NA	NA
chr1	52521776	52521776	C	T	UTR5	TXNDC12	NM_015913:c.-1008G>A	NA	NA	NA	NA	NA	NA	NA	NA	NA	NA	rs2783189	NA	NA	NA	NA	NA	NA	NA	NA	NA	NA	NA	NA	NA	NA	NA	NA	NA	NA	NA	NA	NA	NA	NA	NA	NA
chr1	52521798	52521798	G	T	UTR5	TXNDC12	NM_015913:c.-1030C>A	NA	NA	NA	NA	NA	NA	NA	NA	NA	NA	rs2809954	NA	NA	NA	NA	NA	NA	NA	NA	NA	NA	NA	NA	NA	NA	NA	NA	NA	NA	NA	NA	NA	NA	NA	NA	NA
chr1	52555388	52555388	C	T	UTR3	BTF3L4	NM_152265:c.*2958C>T,NM_001136497:c.*2958C>T,NM_001243767:c.*2996C>T	NA	NA	NA	NA	NA	NA	NA	NA	NA	NA	rs3015300	NA	NA	NA	NA	NA	NA	NA	NA	NA	NA	NA	NA	NA	NA	NA	NA	NA	NA	NA	NA	NA	NA	NA	NA	NA
chr1	52555593	52555593	C	G	UTR3	BTF3L4	NM_152265:c.*3163C>G,NM_001136497:c.*3163C>G,NM_001243767:c.*3201C>G	NA	NA	NA	NA	NA	NA	NA	NA	NA	NA	rs3015299	NA	NA	NA	NA	NA	NA	NA	NA	NA	NA	NA	NA	NA	NA	NA	NA	NA	NA	NA	NA	NA	NA	NA	NA	NA
chr1	52608056	52608056	G	T	UTR5	ZFYVE9	NM_007324:c.-90823G>T,NM_004799:c.-90823G>T	NA	NA	NA	NA	NA	NA	NA	NA	NA	NA	NA	NA	NA	NA	NA	NA	NA	NA	NA	NA	NA	NA	NA	NA	NA	NA	NA	NA	NA	NA	NA	NA	NA	NA	NA	NA
chr1	52704010	52704010	A	C	exonic	ZFYVE9	NA	synonymous SNV	ZFYVE9:NM_004799:exon4:c.A921C:p.P307P,ZFYVE9:NM_007324:exon4:c.A921C:p.P307P	NA	NA	NA	NA	NA	NA	NA	NA	NA	NA	NA	NA	NA	NA	NA	NA	NA	NA	NA	NA	NA	NA	NA	NA	NA	NA	NA	NA	NA	NA	NA	NA	NA	NA
chr1	52816582	52816582	T	C	UTR3	CC2D1B	NM_032449:c.*2609A>G	NA	NA	NA	NA	NA	NA	NA	NA	NA	NA	NA	NA	NA	NA	NA	NA	NA	NA	NA	NA	NA	NA	NA	NA	NA	NA	NA	NA	NA	NA	NA	NA	NA	NA	NA	NA
chr1	52816674	52816674	T	C	UTR3	CC2D1B	NM_032449:c.*2517A>G	NA	NA	NA	NA	NA	NA	NA	NA	NA	NA	NA	NA	NA	NA	NA	NA	NA	NA	NA	NA	NA	NA	NA	NA	NA	NA	NA	NA	NA	NA	NA	NA	NA	NA	NA	NA
chr1	52816700	52816700	T	C	UTR3	CC2D1B	NM_032449:c.*2491A>G	NA	NA	NA	NA	NA	NA	NA	NA	NA	NA	NA	NA	NA	NA	NA	NA	NA	NA	NA	NA	NA	NA	NA	NA	NA	NA	NA	NA	NA	NA	NA	NA	NA	NA	NA	NA
chr1	52817313	52817313	T	C	UTR3	CC2D1B	NM_032449:c.*1878A>G	NA	NA	NA	NA	NA	NA	NA	NA	NA	NA	NA	NA	NA	NA	NA	NA	NA	NA	NA	NA	NA	NA	NA	NA	NA	NA	NA	NA	NA	NA	NA	NA	NA	NA	NA	NA
chr1	52817390	52817390	T	C	UTR3	CC2D1B	NM_032449:c.*1801A>G	NA	NA	NA	NA	NA	NA	NA	NA	NA	NA	NA	NA	NA	NA	NA	NA	NA	NA	NA	NA	NA	NA	NA	NA	NA	NA	NA	NA	NA	NA	NA	NA	NA	NA	NA	NA
chr1	52817399	52817399	T	C	UTR3	CC2D1B	NM_032449:c.*1792A>G	NA	NA	NA	NA	NA	NA	NA	NA	NA	NA	NA	NA	NA	NA	NA	NA	NA	NA	NA	NA	NA	NA	NA	NA	NA	NA	NA	NA	NA	NA	NA	NA	NA	NA	NA	NA
chr1	52817428	52817428	T	C	UTR3	CC2D1B	NM_032449:c.*1763A>G	NA	NA	NA	NA	NA	NA	NA	NA	NA	NA	NA	NA	NA	NA	NA	NA	NA	NA	NA	NA	NA	NA	NA	NA	NA	NA	NA	NA	NA	NA	NA	NA	NA	NA	NA	NA
chr1	52817434	52817434	T	C	UTR3	CC2D1B	NM_032449:c.*1757A>G	NA	NA	NA	NA	NA	NA	NA	NA	NA	NA	NA	NA	NA	NA	NA	NA	NA	NA	NA	NA	NA	NA	NA	NA	NA	NA	NA	NA	NA	NA	NA	NA	NA	NA	NA	NA
chr1	52818188	52818188	G	A	UTR3	CC2D1B	NM_032449:c.*1003C>T	NA	NA	NA	NA	NA	NA	NA	NA	NA	NA	rs7513934	NA	NA	NA	NA	NA	NA	NA	NA	NA	NA	NA	NA	NA	NA	NA	NA	NA	NA	NA	NA	NA	NA	NA	NA	NA
chr1	52841247	52841247	G	A	exonic	ORC1	NA	stopgain	ORC1:NM_001190818:exon15:c.C2158T:p.R720X,ORC1:NM_001190819:exon15:c.C2143T:p.R715X,ORC1:NM_004153:exon15:c.C2158T:p.R720X	8.247e-06	0	0	0	0	1.5e-05	0	0	NA	1	T	.	.	.	.	0	D	1	A	.	.	.	.	.	.	.	.	.	7.62	39	5.42	2.817	3.74	15.039
chr1	52991638	52991638	C	T	exonic	ZCCHC11	NA	synonymous SNV	ZCCHC11:NM_001009881:exon2:c.G315A:p.P105P,ZCCHC11:NM_015269:exon2:c.G315A:p.P105P	0.3356	0.0651	0.5171	0.4602	0.4016	0.3361	0.3822	0.2823	rs12123698	NA	NA	NA	NA	NA	NA	NA	NA	NA	NA	NA	NA	NA	NA	NA	NA	NA	NA	NA	NA	NA	NA	NA	NA	NA
chr1	53152178	53152178	G	C	UTR3	COA7	NM_023077:c.*1214C>G	NA	NA	NA	NA	NA	NA	NA	NA	NA	NA	rs431262	NA	NA	NA	NA	NA	NA	NA	NA	NA	NA	NA	NA	NA	NA	NA	NA	NA	NA	NA	NA	NA	NA	NA	NA	NA
chr1	53152269	53152269	G	C	UTR3	COA7	NM_023077:c.*1123C>G	NA	NA	NA	NA	NA	NA	NA	NA	NA	NA	NA	NA	NA	NA	NA	NA	NA	NA	NA	NA	NA	NA	NA	NA	NA	NA	NA	NA	NA	NA	NA	NA	NA	NA	NA	NA
chr1	53153044	53153044	T	C	UTR3	COA7	NM_023077:c.*348A>G	NA	NA	NA	NA	NA	NA	NA	NA	NA	NA	rs407856	NA	NA	NA	NA	NA	NA	NA	NA	NA	NA	NA	NA	NA	NA	NA	NA	NA	NA	NA	NA	NA	NA	NA	NA	NA
chr1	53153432	53153432	T	C	exonic	COA7	NA	nonsynonymous SNV	COA7:NM_023077:exon3:c.A656G:p.K219R	0.293	0.1904	0.1526	0.0203	0.3382	0.3575	0.2742	0.321	rs443751	0.48	T	0.006	B	0.003	B	0.001	N	0.083	P	0.895	L	0.92	T	-0.955	T	0	T	0.064	1.486	10.92	5.55	2.123	.	8.232
chr1	53163975	53163975	C	T	exonic	COA7	NA	synonymous SNV	COA7:NM_023077:exon1:c.G24A:p.Q8Q	8.304e-06	0	0	0	0	1.513e-05	0	0	NA	NA	NA	NA	NA	NA	NA	NA	NA	NA	NA	NA	NA	NA	NA	NA	NA	NA	NA	NA	NA	NA	NA	NA	NA	NA
chr1	53288870	53288870	A	G	UTR3	ZYG11B	NM_024646:c.*1569A>G	NA	NA	NA	NA	NA	NA	NA	NA	NA	NA	rs1048112	NA	NA	NA	NA	NA	NA	NA	NA	NA	NA	NA	NA	NA	NA	NA	NA	NA	NA	NA	NA	NA	NA	NA	NA	NA
chr1	53288924	53288924	A	G	UTR3	ZYG11B	NM_024646:c.*1623A>G	NA	NA	NA	NA	NA	NA	NA	NA	NA	NA	NA	NA	NA	NA	NA	NA	NA	NA	NA	NA	NA	NA	NA	NA	NA	NA	NA	NA	NA	NA	NA	NA	NA	NA	NA	NA
chr1	53288985	53288986	TT	-	UTR3	ZYG11B	NM_024646:c.*1684_*1685delTT	NA	NA	NA	NA	NA	NA	NA	NA	NA	NA	NA	NA	NA	NA	NA	NA	NA	NA	NA	NA	NA	NA	NA	NA	NA	NA	NA	NA	NA	NA	NA	NA	NA	NA	NA	NA
chr1	53289547	53289547	A	G	UTR3	ZYG11B	NM_024646:c.*2246A>G	NA	NA	NA	NA	NA	NA	NA	NA	NA	NA	NA	NA	NA	NA	NA	NA	NA	NA	NA	NA	NA	NA	NA	NA	NA	NA	NA	NA	NA	NA	NA	NA	NA	NA	NA	NA
chr1	53289686	53289686	A	G	UTR3	ZYG11B	NM_024646:c.*2385A>G	NA	NA	NA	NA	NA	NA	NA	NA	NA	NA	NA	NA	NA	NA	NA	NA	NA	NA	NA	NA	NA	NA	NA	NA	NA	NA	NA	NA	NA	NA	NA	NA	NA	NA	NA	NA
chr1	53291550	53291550	A	G	UTR3	ZYG11B	NM_024646:c.*4249A>G	NA	NA	NA	NA	NA	NA	NA	NA	NA	NA	rs1672917	NA	NA	NA	NA	NA	NA	NA	NA	NA	NA	NA	NA	NA	NA	NA	NA	NA	NA	NA	NA	NA	NA	NA	NA	NA
chr1	53292285	53292285	C	T	UTR3	ZYG11B	NM_024646:c.*4984C>T	NA	NA	NA	NA	NA	NA	NA	NA	NA	NA	rs41299547	NA	NA	NA	NA	NA	NA	NA	NA	NA	NA	NA	NA	NA	NA	NA	NA	NA	NA	NA	NA	NA	NA	NA	NA	NA
chr1	53292607	53292607	T	A	UTR3	ZYG11B	NM_024646:c.*5306T>A	NA	NA	NA	NA	NA	NA	NA	NA	NA	NA	rs475969	NA	NA	NA	NA	NA	NA	NA	NA	NA	NA	NA	NA	NA	NA	NA	NA	NA	NA	NA	NA	NA	NA	NA	NA	NA
chr1	53676448	53676448	G	A	exonic	CPT2	NA	nonsynonymous SNV	CPT2:NM_000098:exon4:c.G1102A:p.V368I	0.4841	0.2836	0.4291	0.7326	0.5312	0.5438	0.4493	0.2609	rs1799821	1	T	0.011	B	0.004	B	0.005	N	0.999	P	-0.36	N	-2.47	D	-0.955	T	0	T	0.077	-2.112	0.006	-0.261	0.038	-0.054	10.737
chr1	53679576	53679576	C	T	UTR3	CPT2	NM_000098:c.*309C>T	NA	NA	NA	NA	NA	NA	NA	NA	NA	NA	NA	NA	NA	NA	NA	NA	NA	NA	NA	NA	NA	NA	NA	NA	NA	NA	NA	NA	NA	NA	NA	NA	NA	NA	NA	NA
chr1	53679878	53679878	T	C	UTR3	C1orf123	NM_017887:c.*453A>G,NM_001304760:c.*453A>G,NM_001304759:c.*453A>G	NA	NA	NA	NA	NA	NA	NA	NA	NA	NA	rs1056438	NA	NA	NA	NA	NA	NA	NA	NA	NA	NA	NA	NA	NA	NA	NA	NA	NA	NA	NA	NA	NA	NA	NA	NA	NA
chr1	53680090	53680090	G	A	UTR3	C1orf123	NM_017887:c.*241C>T,NM_001304760:c.*241C>T,NM_001304759:c.*241C>T	NA	NA	NA	NA	NA	NA	NA	NA	NA	NA	rs1056425	NA	NA	NA	NA	NA	NA	NA	NA	NA	NA	NA	NA	NA	NA	NA	NA	NA	NA	NA	NA	NA	NA	NA	NA	NA
chr1	53708850	53708850	G	T	UTR3	LRP8	NM_004631:c.*3840C>A,NM_033300:c.*3840C>A,NM_001018054:c.*3840C>A,NM_017522:c.*3840C>A	NA	NA	NA	NA	NA	NA	NA	NA	NA	NA	rs3737984	NA	NA	NA	NA	NA	NA	NA	NA	NA	NA	NA	NA	NA	NA	NA	NA	NA	NA	NA	NA	NA	NA	NA	NA	NA
chr1	53711589	53711589	G	A	UTR3	LRP8	NM_004631:c.*1101C>T,NM_033300:c.*1101C>T,NM_001018054:c.*1101C>T,NM_017522:c.*1101C>T	NA	NA	NA	NA	NA	NA	NA	NA	NA	NA	NA	NA	NA	NA	NA	NA	NA	NA	NA	NA	NA	NA	NA	NA	NA	NA	NA	NA	NA	NA	NA	NA	NA	NA	NA	NA
chr1	53711735	53711735	G	C	UTR3	LRP8	NM_004631:c.*955C>G,NM_033300:c.*955C>G,NM_001018054:c.*955C>G,NM_017522:c.*955C>G	NA	NA	NA	NA	NA	NA	NA	NA	NA	NA	rs5177	NA	NA	NA	NA	NA	NA	NA	NA	NA	NA	NA	NA	NA	NA	NA	NA	NA	NA	NA	NA	NA	NA	NA	NA	NA
chr1	53712727	53712727	C	T	exonic	LRP8	NA	nonsynonymous SNV	LRP8:NM_017522:exon16:c.G2066A:p.R689Q,LRP8:NM_033300:exon17:c.G2345A:p.R782Q,LRP8:NM_001018054:exon18:c.G2678A:p.R893Q,LRP8:NM_004631:exon19:c.G2855A:p.R952Q	0.2953	0.0705	0.1833	0.0299	0.4267	0.4032	0.28	0.1659	rs5174	0.05	D	1	D	0.996	D	.	.	0	P	0.55	N	-2.75	D	-1.204	T	0	T	0.609	5.046	29.9	5.43	2.55	7.102	17.432
chr1	53716416	53716416	G	A	exonic	LRP8	NA	synonymous SNV	LRP8:NM_017522:exon15:c.C2010T:p.D670D,LRP8:NM_033300:exon15:c.C2112T:p.D704D,LRP8:NM_001018054:exon17:c.C2622T:p.D874D,LRP8:NM_004631:exon17:c.C2622T:p.D874D	0.4015	0.2668	0.3712	0.7263	0.4605	0.4229	0.3789	0.2287	rs3737983	NA	NA	NA	NA	NA	NA	NA	NA	NA	NA	NA	NA	NA	NA	NA	NA	NA	NA	NA	NA	NA	NA	NA	NA	NA
chr1	53732315	53732315	G	T	exonic	LRP8	NA	synonymous SNV	LRP8:NM_033300:exon7:c.C747A:p.G249G,LRP8:NM_017522:exon8:c.C870A:p.G290G,LRP8:NM_001018054:exon9:c.C1257A:p.G419G,LRP8:NM_004631:exon9:c.C1257A:p.G419G	0.3798	0.2258	0.3675	0.6444	0.4368	0.4124	0.3535	0.1936	rs2297660	.	.	.	.	.	.	.	.	0	P	.	.	.	.	-0.897	T	0	T	.	1.039	9.243	4.91	2.55	1.007	7.755
chr1	54231832	54231832	T	C	UTR3	NDC1	NM_001168551:c.*1811A>G,NM_018087:c.*1811A>G	NA	NA	NA	NA	NA	NA	NA	NA	NA	NA	rs41302750	NA	NA	NA	NA	NA	NA	NA	NA	NA	NA	NA	NA	NA	NA	NA	NA	NA	NA	NA	NA	NA	NA	NA	NA	NA
chr1	54233511	54233511	T	C	UTR3	NDC1	NM_001168551:c.*132A>G,NM_018087:c.*132A>G	NA	NA	NA	NA	NA	NA	NA	NA	NA	NA	rs71637818	NA	NA	NA	NA	NA	NA	NA	NA	NA	NA	NA	NA	NA	NA	NA	NA	NA	NA	NA	NA	NA	NA	NA	NA	NA
chr1	54233542	54233542	A	G	UTR3	NDC1	NM_001168551:c.*101T>C,NM_018087:c.*101T>C	NA	NA	NA	NA	NA	NA	NA	NA	NA	NA	rs41311158	NA	NA	NA	NA	NA	NA	NA	NA	NA	NA	NA	NA	NA	NA	NA	NA	NA	NA	NA	NA	NA	NA	NA	NA	NA
chr1	54284695	54284695	C	T	exonic	NDC1	NA	nonsynonymous SNV	NDC1:NM_001168551:exon6:c.G532A:p.V178M,NDC1:NM_018087:exon6:c.G652A:p.V218M	NA	NA	NA	NA	NA	NA	NA	NA	NA	0.25	T	0.042	B	0.081	B	0.059	N	1	N	1.1	L	0.88	T	-1.034	T	0.074	T	0.166	2.144	13.13	2.41	0.382	0.965	5.3
chr1	54317485	54317485	G	A	UTR3	YIPF1	NM_018982:c.*467C>T	NA	NA	NA	NA	NA	NA	NA	NA	NA	NA	rs1127931	NA	NA	NA	NA	NA	NA	NA	NA	NA	NA	NA	NA	NA	NA	NA	NA	NA	NA	NA	NA	NA	NA	NA	NA	NA
chr1	54317697	54317697	T	C	UTR3	YIPF1	NM_018982:c.*255A>G	NA	NA	NA	NA	NA	NA	NA	NA	NA	NA	rs1127922	NA	NA	NA	NA	NA	NA	NA	NA	NA	NA	NA	NA	NA	NA	NA	NA	NA	NA	NA	NA	NA	NA	NA	NA	NA
chr1	54354658	54354658	T	G	UTR5	YIPF1	NM_018982:c.-48A>C	NA	NA	0.2227	0.2992	0.2874	0.2875	0.1071	0.1933	0.2031	0.2629	rs2294508	0.62	T	.	.	.	.	.	.	0	P	.	.	.	.	-0.966	T	0	T	0.04	1.659	11.51	1.24	-0.059	0.208	3.993
chr1	54354935	54354935	G	C	UTR5	YIPF1	NM_018982:c.-325C>G	NA	NA	NA	NA	NA	NA	NA	NA	NA	NA	rs3817871	NA	NA	NA	NA	NA	NA	NA	NA	NA	NA	NA	NA	NA	NA	NA	NA	NA	NA	NA	NA	NA	NA	NA	NA	NA
chr1	54355041	54355041	A	G	UTR5	YIPF1	NM_018982:c.-431T>C	NA	NA	NA	NA	NA	NA	NA	NA	NA	NA	rs10888814	NA	NA	NA	NA	NA	NA	NA	NA	NA	NA	NA	NA	NA	NA	NA	NA	NA	NA	NA	NA	NA	NA	NA	NA	NA
chr1	54355105	54355105	A	G	UTR5	YIPF1	NM_018982:c.-495T>C	NA	NA	NA	NA	NA	NA	NA	NA	NA	NA	rs10749693	NA	NA	NA	NA	NA	NA	NA	NA	NA	NA	NA	NA	NA	NA	NA	NA	NA	NA	NA	NA	NA	NA	NA	NA	NA
chr1	54562700	54562700	C	T	UTR3	TCEANC2	NM_153035:c.*554C>T	NA	NA	NA	NA	NA	NA	NA	NA	NA	NA	NA	NA	NA	NA	NA	NA	NA	NA	NA	NA	NA	NA	NA	NA	NA	NA	NA	NA	NA	NA	NA	NA	NA	NA	NA	NA
chr1	54563039	54563039	G	A	UTR3	TCEANC2	NM_153035:c.*893G>A	NA	NA	NA	NA	NA	NA	NA	NA	NA	NA	rs1181088	NA	NA	NA	NA	NA	NA	NA	NA	NA	NA	NA	NA	NA	NA	NA	NA	NA	NA	NA	NA	NA	NA	NA	NA	NA
chr1	54563156	54563156	A	G	UTR3	TCEANC2	NM_153035:c.*1010A>G	NA	NA	NA	NA	NA	NA	NA	NA	NA	NA	rs6588502	NA	NA	NA	NA	NA	NA	NA	NA	NA	NA	NA	NA	NA	NA	NA	NA	NA	NA	NA	NA	NA	NA	NA	NA	NA
chr1	54563239	54563239	A	T	UTR3	TCEANC2	NM_153035:c.*1093A>T	NA	NA	NA	NA	NA	NA	NA	NA	NA	NA	rs6672905	NA	NA	NA	NA	NA	NA	NA	NA	NA	NA	NA	NA	NA	NA	NA	NA	NA	NA	NA	NA	NA	NA	NA	NA	NA
chr1	54565159	54565159	A	G	UTR3	TCEANC2	NM_153035:c.*3013A>G	NA	NA	NA	NA	NA	NA	NA	NA	NA	NA	NA	NA	NA	NA	NA	NA	NA	NA	NA	NA	NA	NA	NA	NA	NA	NA	NA	NA	NA	NA	NA	NA	NA	NA	NA	NA
chr1	54638374	54638374	T	C	UTR3	CYB5RL	NM_001031672:c.*1918A>G	NA	NA	NA	NA	NA	NA	NA	NA	NA	NA	rs12138007	NA	NA	NA	NA	NA	NA	NA	NA	NA	NA	NA	NA	NA	NA	NA	NA	NA	NA	NA	NA	NA	NA	NA	NA	NA
chr1	54638620	54638620	T	C	UTR3	CYB5RL	NM_001031672:c.*1672A>G	NA	NA	NA	NA	NA	NA	NA	NA	NA	NA	rs187742786	NA	NA	NA	NA	NA	NA	NA	NA	NA	NA	NA	NA	NA	NA	NA	NA	NA	NA	NA	NA	NA	NA	NA	NA	NA
chr1	54661150	54661150	C	T	exonic	CYB5RL	NA	nonsynonymous SNV	CYB5RL:NM_001031672:exon3:c.G140A:p.R47K	0.3504	0.2198	0.3401	0.2311	0.4741	0.3509	0.3552	0.4456	rs946448	0.29	T	0.159	B	0.056	B	.	.	0	P	0.79	N	1.03	T	-0.953	T	0	T	0.185	3.956	20.2	4.24	2.689	0.88	8.214
chr1	54681920	54681920	G	C	exonic	MRPL37	NA	nonsynonymous SNV	MRPL37:NM_016491:exon6:c.G1097C:p.C366S	0.6806	0.6441	0.612	0.4196	0.7038	0.7749	0.696	0.4965	rs13571	1	T	0.001	B	0	B	0.002	N	1	P	-2.28	N	2.5	T	-0.99	T	0	T	0.197	-2.15	0.005	5.38	1.27	2.059	16.303
chr1	54683856	54683856	C	G	exonic	MRPL37	NA	synonymous SNV	MRPL37:NM_016491:exon7:c.C1206G:p.G402G	0.317	0.3273	0.3875	0.5769	0.2974	0.2254	0.3029	0.5034	rs15921	NA	NA	NA	NA	NA	NA	NA	NA	NA	NA	NA	NA	NA	NA	NA	NA	NA	NA	NA	NA	NA	NA	NA	NA	NA
chr1	54683925	54683925	G	A	UTR3	MRPL37	NM_016491:c.*3G>A	NA	NA	0.1921	0.1264	0.2432	0.4733	0.1734	0.1434	0.1751	0.2558	rs6621	NA	NA	NA	NA	NA	NA	NA	NA	NA	NA	NA	NA	NA	NA	NA	NA	NA	NA	NA	NA	NA	NA	NA	NA	NA
chr1	55074840	55074840	T	A	UTR3	ACOT11	NM_147161:c.*55T>A	NA	NA	NA	NA	NA	NA	NA	NA	NA	NA	rs1617287	NA	NA	NA	NA	NA	NA	NA	NA	NA	NA	NA	NA	NA	NA	NA	NA	NA	NA	NA	NA	NA	NA	NA	NA	NA
chr1	55075433	55075433	C	T	exonic	FAM151A	NA	synonymous SNV	FAM151A:NM_176782:exon8:c.G1266A:p.R422R	NA	NA	NA	NA	NA	NA	NA	NA	NA	NA	NA	NA	NA	NA	NA	NA	NA	NA	NA	NA	NA	NA	NA	NA	NA	NA	NA	NA	NA	NA	NA	NA	NA	NA
chr1	55182300	55182300	T	A	exonic	TTC4	NA	nonsynonymous SNV	TTC4:NM_001291333:exon2:c.T139A:p.S47T,TTC4:NM_004623:exon2:c.T139A:p.S47T	0.599	0.5416	0.6353	0.9636	0.5377	0.5298	0.5562	0.7257	rs1147990	1	T	0.001	B	0	B	.	.	0	P	-0.425	N	2.67	T	-0.965	T	0	T	0.012	1.503	10.97	4.92	1.011	5.925	9.617
chr1	55207754	55207754	C	G	ncRNA_exonic	MROH7-TTC4	NA	NA	NA	NA	NA	NA	NA	NA	NA	NA	NA	rs13046	NA	NA	NA	NA	NA	NA	NA	NA	NA	NA	NA	NA	NA	NA	NA	NA	NA	NA	NA	NA	NA	NA	NA	NA	NA
chr1	55208013	55208013	C	-	ncRNA_exonic	MROH7-TTC4	NA	NA	NA	NA	NA	NA	NA	NA	NA	NA	NA	NA	NA	NA	NA	NA	NA	NA	NA	NA	NA	NA	NA	NA	NA	NA	NA	NA	NA	NA	NA	NA	NA	NA	NA	NA	NA
chr1	55208299	55208299	G	C	ncRNA_exonic	MROH7-TTC4	NA	NA	NA	NA	NA	NA	NA	NA	NA	NA	NA	rs1134128	NA	NA	NA	NA	NA	NA	NA	NA	NA	NA	NA	NA	NA	NA	NA	NA	NA	NA	NA	NA	NA	NA	NA	NA	NA
chr1	55224131	55224131	T	C	exonic	PARS2	NA	nonsynonymous SNV	PARS2:NM_152268:exon2:c.A704G:p.N235S	0.1609	0.1454	0.0925	0.1626	0.2088	0.1629	0.1773	0.1892	rs2270004	0.88	T	0	B	0.003	B	0.278	N	1	P	0.23	N	-0.24	T	-1.106	T	0	T	0.004	-1.504	0.017	-2.1	-0.521	0.203	6.577
chr1	55224751	55224751	C	A	exonic	PARS2	NA	nonsynonymous SNV	PARS2:NM_152268:exon2:c.G84T:p.R28S	0.1551	0.0648	0.0887	0.1626	0.2157	0.1645	0.1757	0.1907	rs11577368	0.02	D	0.281	B	0.06	B	0.05	N	1	P	1.52	L	0.95	T	-1.085	T	0	T	0.179	0.224	5.21	1.67	0.563	-0.28	5.747
chr1	55315351	55315351	T	C	UTR3	DHCR24	NM_014762:c.*2555A>G	NA	NA	NA	NA	NA	NA	NA	NA	NA	NA	rs657688	NA	NA	NA	NA	NA	NA	NA	NA	NA	NA	NA	NA	NA	NA	NA	NA	NA	NA	NA	NA	NA	NA	NA	NA	NA
chr1	55316082	55316082	A	C	UTR3	DHCR24	NM_014762:c.*1824T>G	NA	NA	NA	NA	NA	NA	NA	NA	NA	NA	rs654561	NA	NA	NA	NA	NA	NA	NA	NA	NA	NA	NA	NA	NA	NA	NA	NA	NA	NA	NA	NA	NA	NA	NA	NA	NA
chr1	55319902	55319902	A	G	exonic	DHCR24	NA	synonymous SNV	DHCR24:NM_014762:exon7:c.T1026C:p.I342I	0.6651	0.6191	0.5178	0.397	0.7422	0.6892	0.6797	0.8092	rs718265	NA	NA	NA	NA	NA	NA	NA	NA	NA	NA	NA	NA	NA	NA	NA	NA	NA	NA	NA	NA	NA	NA	NA	NA	NA
chr1	55349442	55349442	C	A	exonic	DHCR24	NA	nonsynonymous SNV	DHCR24:NM_014762:exon2:c.G236T:p.R79L	NA	NA	NA	NA	NA	NA	NA	NA	NA	0.04	D	0.889	P	0.669	P	0	D	1	D	2.285	M	-2.22	D	0.661	D	0.783	D	0.773	3.933	20.1	4.13	2.36	4.064	11.286
chr1	55532742	55532742	G	C	UTR3	USP24	NM_015306:c.*1976C>G	NA	NA	NA	NA	NA	NA	NA	NA	NA	NA	rs13312	NA	NA	NA	NA	NA	NA	NA	NA	NA	NA	NA	NA	NA	NA	NA	NA	NA	NA	NA	NA	NA	NA	NA	NA	NA
chr1	55541174	55541174	A	G	exonic	USP24	NA	nonsynonymous SNV	USP24:NM_015306:exon63:c.T7403C:p.V2468A	0.7697	0.3596	0.8929	0.904	0.7798	0.7696	0.799	0.8326	rs487230	0.86	T	0	B	0.001	B	0.001	D	0.695	P	-0.205	N	4.46	T	-1.024	T	0	T	0.217	1.955	12.49	4.22	1.158	5.139	11.412
chr1	55638075	55638075	G	A	exonic	USP24	NA	nonsynonymous SNV	USP24:NM_015306:exon4:c.C677T:p.T226I	0.8763	0.8657	0.9395	0.9952	0.8756	0.8457	0.9004	0.899	rs1165222	0.23	T	0	B	0	B	0.125	N	1	P	-0.69	N	4.43	T	-0.996	T	0	T	0.025	0.46	6.5	2.19	0.102	2.993	9.352
chr1	55681945	55681945	A	T	ncRNA_exonic	LOC100507634	NA	NA	NA	NA	NA	NA	NA	NA	NA	NA	NA	rs10788995	NA	NA	NA	NA	NA	NA	NA	NA	NA	NA	NA	NA	NA	NA	NA	NA	NA	NA	NA	NA	NA	NA	NA	NA	NA
chr1	55681996	55681996	C	A	ncRNA_exonic	LOC100507634	NA	NA	NA	NA	NA	NA	NA	NA	NA	NA	NA	NA	NA	NA	NA	NA	NA	NA	NA	NA	NA	NA	NA	NA	NA	NA	NA	NA	NA	NA	NA	NA	NA	NA	NA	NA	NA
chr1	59004979	59004979	C	T	UTR5	OMA1	NM_145243:c.-13G>A	NA	NA	0.9929	0.9222	0.9963	1	1	0.9997	0.9954	0.9999	rs902925	NA	NA	NA	NA	NA	NA	NA	NA	NA	NA	NA	NA	NA	NA	NA	NA	NA	NA	NA	NA	NA	NA	NA	NA	NA
chr1	59012404	59012404	A	C	UTR5	OMA1	NM_145243:c.-7438T>G	NA	NA	NA	NA	NA	NA	NA	NA	NA	NA	rs1109896	NA	NA	NA	NA	NA	NA	NA	NA	NA	NA	NA	NA	NA	NA	NA	NA	NA	NA	NA	NA	NA	NA	NA	NA	NA
chr1	59120579	59120579	G	A	UTR3	MYSM1	NM_001085487:c.*5090C>T	NA	NA	NA	NA	NA	NA	NA	NA	NA	NA	rs15307	NA	NA	NA	NA	NA	NA	NA	NA	NA	NA	NA	NA	NA	NA	NA	NA	NA	NA	NA	NA	NA	NA	NA	NA	NA
chr1	59120650	59120650	C	T	UTR3	MYSM1	NM_001085487:c.*5019G>A	NA	NA	NA	NA	NA	NA	NA	NA	NA	NA	rs232857	NA	NA	NA	NA	NA	NA	NA	NA	NA	NA	NA	NA	NA	NA	NA	NA	NA	NA	NA	NA	NA	NA	NA	NA	NA
chr1	59120997	59120997	T	-	UTR3	MYSM1	NM_001085487:c.*4672delA	NA	NA	NA	NA	NA	NA	NA	NA	NA	NA	NA	NA	NA	NA	NA	NA	NA	NA	NA	NA	NA	NA	NA	NA	NA	NA	NA	NA	NA	NA	NA	NA	NA	NA	NA	NA
chr1	59123655	59123655	C	T	UTR3	MYSM1	NM_001085487:c.*2014G>A	NA	NA	NA	NA	NA	NA	NA	NA	NA	NA	rs10889108	NA	NA	NA	NA	NA	NA	NA	NA	NA	NA	NA	NA	NA	NA	NA	NA	NA	NA	NA	NA	NA	NA	NA	NA	NA
chr1	59124667	59124667	-	CA	UTR3	MYSM1	NM_001085487:c.*1001_*1002insTG	NA	NA	NA	NA	NA	NA	NA	NA	NA	NA	NA	NA	NA	NA	NA	NA	NA	NA	NA	NA	NA	NA	NA	NA	NA	NA	NA	NA	NA	NA	NA	NA	NA	NA	NA	NA
chr1	59127086	59127086	G	A	exonic	MYSM1	NA	synonymous SNV	MYSM1:NM_001085487:exon18:c.C2262T:p.L754L	0.2821	0.1663	0.2917	0.279	0.2003	0.2937	0.2709	0.3337	rs7523134	NA	NA	NA	NA	NA	NA	NA	NA	NA	NA	NA	NA	NA	NA	NA	NA	NA	NA	NA	NA	NA	NA	NA	NA	NA
chr1	59248813	59248813	G	C	UTR5	JUN	NM_002228:c.-71C>G	NA	NA	NA	NA	NA	NA	NA	NA	NA	NA	rs2760499	NA	NA	NA	NA	NA	NA	NA	NA	NA	NA	NA	NA	NA	NA	NA	NA	NA	NA	NA	NA	NA	NA	NA	NA	NA
chr1	59249031	59249031	T	G	UTR5	JUN	NM_002228:c.-289A>C	NA	NA	NA	NA	NA	NA	NA	NA	NA	NA	rs2811894	NA	NA	NA	NA	NA	NA	NA	NA	NA	NA	NA	NA	NA	NA	NA	NA	NA	NA	NA	NA	NA	NA	NA	NA	NA
chr1	59249347	59249347	G	C	UTR5	JUN	NM_002228:c.-605C>G	NA	NA	NA	NA	NA	NA	NA	NA	NA	NA	rs1407816	NA	NA	NA	NA	NA	NA	NA	NA	NA	NA	NA	NA	NA	NA	NA	NA	NA	NA	NA	NA	NA	NA	NA	NA	NA
chr1	61548480	61548480	G	A	exonic	NFIA	NA	nonsynonymous SNV	NFIA:NM_001134673:exon1:c.G17A:p.C6Y,NFIA:NM_005595:exon1:c.G17A:p.C6Y,NFIA:NM_001145512:exon2:c.G152A:p.C51Y	NA	NA	NA	NA	NA	NA	NA	NA	NA	0	D	0.966	D	0.983	D	.	.	1	D	1.04	L	0.86	T	-0.737	T	0.19	T	0.758	2.273	13.56	2.48	1.706	5.695	12.23
chr1	61927876	61927876	G	A	UTR3	NFIA	NM_001145511:c.*6884G>A,NM_001145512:c.*6884G>A,NM_001134673:c.*6884G>A,NM_005595:c.*6825G>A	NA	NA	NA	NA	NA	NA	NA	NA	NA	NA	rs2499543	NA	NA	NA	NA	NA	NA	NA	NA	NA	NA	NA	NA	NA	NA	NA	NA	NA	NA	NA	NA	NA	NA	NA	NA	NA
chr1	62728774	62728774	C	T	exonic	KANK4	NA	synonymous SNV	KANK4:NM_181712:exon7:c.G2529A:p.L843L	NA	NA	NA	NA	NA	NA	NA	NA	NA	NA	NA	NA	NA	NA	NA	NA	NA	NA	NA	NA	NA	NA	NA	NA	NA	NA	NA	NA	NA	NA	NA	NA	NA	NA
chr1	62728784	62728784	A	G	exonic	KANK4	NA	nonsynonymous SNV	KANK4:NM_181712:exon7:c.T2519C:p.V840A	0.7444	0.559	0.8652	0.8406	0.849	0.7393	0.7336	0.7058	rs2666472	0.22	T	0.068	B	0.06	B	0.475	N	0	P	1.34	L	-0.44	T	-0.962	T	0	T	0.19	1.885	12.26	-0.649	-0.814	2.839	12.662
chr1	62902143	62902143	G	A	UTR5	USP1	NM_001017415:c.-3396G>A	NA	NA	NA	NA	NA	NA	NA	NA	NA	NA	NA	NA	NA	NA	NA	NA	NA	NA	NA	NA	NA	NA	NA	NA	NA	NA	NA	NA	NA	NA	NA	NA	NA	NA	NA	NA
chr1	62914275	62914275	G	A	exonic	USP1	NA	synonymous SNV	USP1:NM_001017415:exon8:c.G1560A:p.L520L,USP1:NM_001017416:exon8:c.G1560A:p.L520L,USP1:NM_003368:exon8:c.G1560A:p.L520L	NA	NA	NA	NA	NA	NA	NA	NA	NA	NA	NA	NA	NA	NA	NA	NA	NA	NA	NA	NA	NA	NA	NA	NA	NA	NA	NA	NA	NA	NA	NA	NA	NA	NA
chr1	62959956	62959956	A	C	exonic	DOCK7	NA	nonsynonymous SNV	DOCK7:NM_001272000:exon39:c.T5087G:p.V1696G,DOCK7:NM_001272001:exon39:c.T5087G:p.V1696G,DOCK7:NM_033407:exon39:c.T5114G:p.V1705G,DOCK7:NM_001271999:exon40:c.T5180G:p.V1727G	NA	NA	NA	NA	NA	NA	NA	NA	NA	0.03	D	1	D	0.999	D	0	N	1	D	2.915	M	3.59	T	-1.117	T	0.066	T	0.911	3.627	18.45	5.99	2.291	9.339	16.494
chr1	63329888	63329888	G	A	UTR3	ATG4C	NM_178221:c.*58G>A,NM_032852:c.*58G>A	NA	NA	NA	NA	NA	NA	NA	NA	NA	NA	rs41302802	NA	NA	NA	NA	NA	NA	NA	NA	NA	NA	NA	NA	NA	NA	NA	NA	NA	NA	NA	NA	NA	NA	NA	NA	NA
chr1	63330217	63330217	G	A	UTR3	ATG4C	NM_178221:c.*387G>A,NM_032852:c.*387G>A	NA	NA	NA	NA	NA	NA	NA	NA	NA	NA	rs3211074	NA	NA	NA	NA	NA	NA	NA	NA	NA	NA	NA	NA	NA	NA	NA	NA	NA	NA	NA	NA	NA	NA	NA	NA	NA
chr1	63836513	63836513	C	G	UTR5	ALG6	NM_013339:c.-136C>G	NA	NA	NA	NA	NA	NA	NA	NA	NA	NA	rs34542411	NA	NA	NA	NA	NA	NA	NA	NA	NA	NA	NA	NA	NA	NA	NA	NA	NA	NA	NA	NA	NA	NA	NA	NA	NA
chr1	63881552	63881552	C	T	exonic	ALG6	NA	nonsynonymous SNV	ALG6:NM_013339:exon11:c.C911T:p.S304F	0.7514	0.8629	0.8338	0.8596	0.6712	0.6875	0.7472	0.8565	rs4630153	0.31	T	0	B	0.001	B	0.1	N	1	P	.	.	-1.61	D	-1.019	T	0.185	T	0.079	-0.713	0.93	3.91	0.34	0.967	6.859
chr1	63903452	63903452	T	C	UTR3	ALG6	NM_013339:c.*761T>C	NA	NA	NA	NA	NA	NA	NA	NA	NA	NA	rs3009572	NA	NA	NA	NA	NA	NA	NA	NA	NA	NA	NA	NA	NA	NA	NA	NA	NA	NA	NA	NA	NA	NA	NA	NA	NA
chr1	63903847	63903847	-	T	UTR3	ALG6	NM_013339:c.*1156_*1157insT	NA	NA	NA	NA	NA	NA	NA	NA	NA	NA	NA	NA	NA	NA	NA	NA	NA	NA	NA	NA	NA	NA	NA	NA	NA	NA	NA	NA	NA	NA	NA	NA	NA	NA	NA	NA
chr1	63975830	63975830	T	C	exonic	ITGB3BP	NA	nonsynonymous SNV	ITGB3BP:NM_001206739:exon2:c.A28G:p.R10G	0.9961	0.849	0.9891	1	.	0.9984	0.9904	0.9996	rs6588047	1	T	.	.	.	.	.	.	1	P	.	.	2.05	T	-0.955	T	0.005	T	0.022	-2.639	0	-1.48	-1.386	-0.769	5.437
chr1	63991267	63991267	T	C	exonic	EFCAB7	NA	synonymous SNV	EFCAB7:NM_032437:exon2:c.T24C:p.D8D	0.3762	0.3262	0.532	0.4743	0.2946	0.3308	0.365	0.4639	rs217478	NA	NA	NA	NA	NA	NA	NA	NA	NA	NA	NA	NA	NA	NA	NA	NA	NA	NA	NA	NA	NA	NA	NA	NA	NA
chr1	63997633	63997633	A	T	exonic	EFCAB7	NA	synonymous SNV	EFCAB7:NM_032437:exon3:c.A330T:p.S110S	0.1726	0.2343	0.1877	0.1847	0.1329	0.1611	0.1908	0.1788	rs9804078	NA	NA	NA	NA	NA	NA	NA	NA	NA	NA	NA	NA	NA	NA	NA	NA	NA	NA	NA	NA	NA	NA	NA	NA	NA
chr1	63999826	63999826	C	T	exonic	EFCAB7	NA	nonsynonymous SNV	EFCAB7:NM_032437:exon6:c.C743T:p.T248I	0.1585	0.0877	0.1821	0.1839	0.1325	0.1598	0.1828	0.177	rs6693255	0.01	D	0.294	B	0.07	B	0.052	N	0	P	1.5	L	0.32	T	-1.083	T	0.061	T	0.097	-0.079	3.616	1.49	0.744	0.578	4.209
chr1	63999868	63999868	T	C	exonic	EFCAB7	NA	nonsynonymous SNV	EFCAB7:NM_032437:exon6:c.T785C:p.M262T	0.2014	0.5001	0.2026	0.1923	0.1432	0.1624	0.2109	0.1981	rs6657480	0.77	T	0	B	0	B	0.23	N	1	P	-1.39	N	0.51	T	-0.98	T	0.012	T	0.018	-2.49	0.003	2.32	0.346	0.268	4.47
chr1	64014695	64014695	A	G	ncRNA_exonic	DLEU2L	NA	NA	NA	NA	NA	NA	NA	NA	NA	NA	NA	NA	NA	NA	NA	NA	NA	NA	NA	NA	NA	NA	NA	NA	NA	NA	NA	NA	NA	NA	NA	NA	NA	NA	NA	NA	NA
chr1	64014705	64014705	C	G	ncRNA_exonic	DLEU2L	NA	NA	NA	NA	NA	NA	NA	NA	NA	NA	NA	rs217486	NA	NA	NA	NA	NA	NA	NA	NA	NA	NA	NA	NA	NA	NA	NA	NA	NA	NA	NA	NA	NA	NA	NA	NA	NA
chr1	64014773	64014773	A	C	ncRNA_exonic	DLEU2L	NA	NA	NA	NA	NA	NA	NA	NA	NA	NA	NA	NA	NA	NA	NA	NA	NA	NA	NA	NA	NA	NA	NA	NA	NA	NA	NA	NA	NA	NA	NA	NA	NA	NA	NA	NA	NA
chr1	64014865	64014865	C	T	ncRNA_exonic	DLEU2L	NA	NA	NA	NA	NA	NA	NA	NA	NA	NA	NA	NA	NA	NA	NA	NA	NA	NA	NA	NA	NA	NA	NA	NA	NA	NA	NA	NA	NA	NA	NA	NA	NA	NA	NA	NA	NA
chr1	64014875	64014875	T	A	ncRNA_exonic	DLEU2L	NA	NA	NA	NA	NA	NA	NA	NA	NA	NA	NA	NA	NA	NA	NA	NA	NA	NA	NA	NA	NA	NA	NA	NA	NA	NA	NA	NA	NA	NA	NA	NA	NA	NA	NA	NA	NA
chr1	64015217	64015217	G	A	ncRNA_exonic	DLEU2L	NA	NA	NA	0.5849	0.8202	0.6206	0.6958	0.4289	0.5278	0.5194	0.6246	rs217485	1	T	.	.	.	.	.	.	0.959	P	.	.	.	.	-0.997	T	0.007	T	0.019	0.247	5.336	0.253	-1.41	-1.164	.
chr1	64015590	64015590	C	T	ncRNA_exonic	DLEU2L	NA	NA	NA	NA	NA	NA	NA	NA	NA	NA	NA	NA	NA	NA	NA	NA	NA	NA	NA	NA	NA	NA	NA	NA	NA	NA	NA	NA	NA	NA	NA	NA	NA	NA	NA	NA	NA
chr1	64015654	64015654	G	A	ncRNA_exonic	DLEU2L	NA	NA	NA	NA	NA	NA	NA	NA	NA	NA	NA	NA	NA	NA	NA	NA	NA	NA	NA	NA	NA	NA	NA	NA	NA	NA	NA	NA	NA	NA	NA	NA	NA	NA	NA	NA	NA
chr1	64015698	64015698	T	C	ncRNA_exonic	DLEU2L	NA	NA	NA	NA	NA	NA	NA	NA	NA	NA	NA	NA	NA	NA	NA	NA	NA	NA	NA	NA	NA	NA	NA	NA	NA	NA	NA	NA	NA	NA	NA	NA	NA	NA	NA	NA	NA
chr1	64015748	64015748	T	G	ncRNA_exonic	DLEU2L	NA	NA	NA	NA	NA	NA	NA	NA	NA	NA	NA	NA	NA	NA	NA	NA	NA	NA	NA	NA	NA	NA	NA	NA	NA	NA	NA	NA	NA	NA	NA	NA	NA	NA	NA	NA	NA
chr1	64015784	64015784	A	G	ncRNA_exonic	DLEU2L	NA	NA	NA	NA	NA	NA	NA	NA	NA	NA	NA	NA	NA	NA	NA	NA	NA	NA	NA	NA	NA	NA	NA	NA	NA	NA	NA	NA	NA	NA	NA	NA	NA	NA	NA	NA	NA
chr1	64015790	64015790	T	C	ncRNA_exonic	DLEU2L	NA	NA	NA	NA	NA	NA	NA	NA	NA	NA	NA	NA	NA	NA	NA	NA	NA	NA	NA	NA	NA	NA	NA	NA	NA	NA	NA	NA	NA	NA	NA	NA	NA	NA	NA	NA	NA
chr1	64015877	64015877	G	A	ncRNA_exonic	DLEU2L	NA	NA	NA	NA	NA	NA	NA	NA	NA	NA	NA	NA	NA	NA	NA	NA	NA	NA	NA	NA	NA	NA	NA	NA	NA	NA	NA	NA	NA	NA	NA	NA	NA	NA	NA	NA	NA
chr1	64015887	64015887	T	A	ncRNA_exonic	DLEU2L	NA	NA	NA	NA	NA	NA	NA	NA	NA	NA	NA	NA	NA	NA	NA	NA	NA	NA	NA	NA	NA	NA	NA	NA	NA	NA	NA	NA	NA	NA	NA	NA	NA	NA	NA	NA	NA
chr1	64015952	64015952	T	C	ncRNA_exonic	DLEU2L	NA	NA	NA	NA	NA	NA	NA	NA	NA	NA	NA	rs34598062	NA	NA	NA	NA	NA	NA	NA	NA	NA	NA	NA	NA	NA	NA	NA	NA	NA	NA	NA	NA	NA	NA	NA	NA	NA
chr1	64016155	64016155	-	G	ncRNA_exonic	DLEU2L	NA	NA	NA	NA	NA	NA	NA	NA	NA	NA	NA	NA	NA	NA	NA	NA	NA	NA	NA	NA	NA	NA	NA	NA	NA	NA	NA	NA	NA	NA	NA	NA	NA	NA	NA	NA	NA
chr1	64016160	64016160	G	A	ncRNA_exonic	DLEU2L	NA	NA	NA	NA	NA	NA	NA	NA	NA	NA	NA	NA	NA	NA	NA	NA	NA	NA	NA	NA	NA	NA	NA	NA	NA	NA	NA	NA	NA	NA	NA	NA	NA	NA	NA	NA	NA
chr1	64016255	64016255	T	G	ncRNA_exonic	DLEU2L	NA	NA	NA	NA	NA	NA	NA	NA	NA	NA	NA	NA	NA	NA	NA	NA	NA	NA	NA	NA	NA	NA	NA	NA	NA	NA	NA	NA	NA	NA	NA	NA	NA	NA	NA	NA	NA
chr1	64016275	64016275	G	A	ncRNA_exonic	DLEU2L	NA	NA	NA	NA	NA	NA	NA	NA	NA	NA	NA	NA	NA	NA	NA	NA	NA	NA	NA	NA	NA	NA	NA	NA	NA	NA	NA	NA	NA	NA	NA	NA	NA	NA	NA	NA	NA
chr1	64021096	64021096	G	A	exonic	EFCAB7	NA	nonsynonymous SNV	EFCAB7:NM_032437:exon9:c.G1124A:p.R375K	0.1575	0.0769	0.1813	0.1839	0.1323	0.1598	0.1828	0.1774	rs2273367	0.25	T	0.001	B	0.002	B	0	N	0	P	1.79	L	0.91	T	-1.089	T	0.05	T	0.04	2.196	13.3	4.04	0.773	4.663	10.965
chr1	65016336	65016336	G	T	exonic	CACHD1	NA	nonsynonymous SNV	CACHD1:NM_020925:exon2:c.G105T:p.Q35H	NA	NA	NA	NA	NA	NA	NA	NA	NA	0.06	T	0.86	P	0.585	P	0	D	1	D	0.55	N	1.9	T	-1.101	T	0.029	T	0.644	2.572	14.56	4.21	0.912	1.56	10.003
chr1	65113568	65113568	T	C	exonic	CACHD1	NA	nonsynonymous SNV	CACHD1:NM_001293274:exon8:c.T353C:p.M118T,CACHD1:NM_020925:exon9:c.T1088C:p.M363T	0.999	0.99	0.9997	1	1	0.9998	1	0.9999	rs6588100	0.51	T	0	B	0	B	0.003	N	1	P	0	N	2.06	T	-0.925	T	0.008	T	0.047	-1.246	0.052	2.3	0.26	0.77	8.775
chr1	65143957	65143957	G	T	exonic	CACHD1	NA	nonsynonymous SNV	CACHD1:NM_001293274:exon22:c.G2320T:p.A774S,CACHD1:NM_020925:exon23:c.G3055T:p.A1019S	NA	NA	NA	NA	NA	NA	NA	NA	NA	0.68	T	0.759	P	0.223	B	0	D	1	D	-0.145	N	1.99	T	-0.999	T	0.011	T	0.575	1.303	10.27	5.27	1.633	9.476	15.443
chr1	65158105	65158105	T	C	UTR3	CACHD1	NM_020925:c.*861T>C,NM_001293274:c.*861T>C	NA	NA	NA	NA	NA	NA	NA	NA	NA	NA	rs11808856	NA	NA	NA	NA	NA	NA	NA	NA	NA	NA	NA	NA	NA	NA	NA	NA	NA	NA	NA	NA	NA	NA	NA	NA	NA
chr1	65158330	65158330	T	-	UTR3	CACHD1	NM_020925:c.*1086delT,NM_001293274:c.*1086delT	NA	NA	NA	NA	NA	NA	NA	NA	NA	NA	NA	NA	NA	NA	NA	NA	NA	NA	NA	NA	NA	NA	NA	NA	NA	NA	NA	NA	NA	NA	NA	NA	NA	NA	NA	NA
chr1	65297240	65297240	A	G	UTR3	RAVER2	NM_018211:c.*572A>G	NA	NA	NA	NA	NA	NA	NA	NA	NA	NA	rs1048007	NA	NA	NA	NA	NA	NA	NA	NA	NA	NA	NA	NA	NA	NA	NA	NA	NA	NA	NA	NA	NA	NA	NA	NA	NA
chr1	65297254	65297254	C	A	UTR3	RAVER2	NM_018211:c.*586C>A	NA	NA	NA	NA	NA	NA	NA	NA	NA	NA	NA	NA	NA	NA	NA	NA	NA	NA	NA	NA	NA	NA	NA	NA	NA	NA	NA	NA	NA	NA	NA	NA	NA	NA	NA	NA
chr1	65297983	65297983	A	T	UTR3	RAVER2	NM_018211:c.*1315A>T	NA	NA	NA	NA	NA	NA	NA	NA	NA	NA	rs1556561	NA	NA	NA	NA	NA	NA	NA	NA	NA	NA	NA	NA	NA	NA	NA	NA	NA	NA	NA	NA	NA	NA	NA	NA	NA
chr1	65298513	65298513	T	C	UTR3	RAVER2	NM_018211:c.*1845T>C	NA	NA	NA	NA	NA	NA	NA	NA	NA	NA	NA	NA	NA	NA	NA	NA	NA	NA	NA	NA	NA	NA	NA	NA	NA	NA	NA	NA	NA	NA	NA	NA	NA	NA	NA	NA
chr1	65298791	65298791	A	T	UTR3	RAVER2	NM_018211:c.*2123A>T	NA	NA	NA	NA	NA	NA	NA	NA	NA	NA	rs2780889	NA	NA	NA	NA	NA	NA	NA	NA	NA	NA	NA	NA	NA	NA	NA	NA	NA	NA	NA	NA	NA	NA	NA	NA	NA
chr1	65311214	65311214	G	C	exonic	JAK1	NA	synonymous SNV	JAK1:NM_002227:exon15:c.C2097G:p.A699A	0.0615	0.0093	0.171	0.0094	0.0448	0.0584	0.0489	0.0626	rs3737139	NA	NA	NA	NA	NA	NA	NA	NA	NA	NA	NA	NA	NA	NA	NA	NA	NA	NA	NA	NA	NA	NA	NA	NA	NA
chr1	65311262	65311262	G	A	exonic	JAK1	NA	synonymous SNV	JAK1:NM_002227:exon15:c.C2049T:p.S683S	0.1507	0.2021	0.1889	0.3245	0.121	0.1159	0.1556	0.155	rs2230587	NA	NA	NA	NA	NA	NA	NA	NA	NA	NA	NA	NA	NA	NA	NA	NA	NA	NA	NA	NA	NA	NA	NA	NA	NA
chr1	65321250	65321250	G	A	exonic	JAK1	NA	synonymous SNV	JAK1:NM_002227:exon11:c.C1590T:p.I530I	0.0616	0.0092	0.1714	0.0094	0.0459	0.0584	0.0494	0.0632	rs2230586	NA	NA	NA	NA	NA	NA	NA	NA	NA	NA	NA	NA	NA	NA	NA	NA	NA	NA	NA	NA	NA	NA	NA	NA	NA
chr1	65335095	65335095	T	C	exonic	JAK1	NA	synonymous SNV	JAK1:NM_002227:exon6:c.A546G:p.G182G	0.0597	0.0092	0.1709	0.0094	0.0448	0.0583	0.0478	0.0507	rs11585932	NA	NA	NA	NA	NA	NA	NA	NA	NA	NA	NA	NA	NA	NA	NA	NA	NA	NA	NA	NA	NA	NA	NA	NA	NA
chr1	65656458	65656458	C	T	exonic	AK4	NA	nonsynonymous SNV	AK4:NM_013410:exon2:c.C211T:p.R71C,AK4:NM_001005353:exon3:c.C211T:p.R71C,AK4:NM_203464:exon3:c.C211T:p.R71C	NA	NA	NA	NA	NA	NA	NA	NA	NA	0.01	D	0.89	P	0.214	B	0	D	1	D	1.725	L	0.88	T	-1.003	T	0.065	T	0.896	3.285	17.03	5.24	2.745	1.59	15.864
chr1	65690461	65690461	G	A	exonic	AK4	NA	synonymous SNV	AK4:NM_013410:exon4:c.G465A:p.P155P,AK4:NM_001005353:exon5:c.G465A:p.P155P,AK4:NM_203464:exon5:c.G465A:p.P155P	0.281	0.3072	0.3682	0.6442	0.1864	0.209	0.2819	0.3417	rs4915685	NA	NA	NA	NA	NA	NA	NA	NA	NA	NA	NA	NA	NA	NA	NA	NA	NA	NA	NA	NA	NA	NA	NA	NA	NA
chr1	65691871	65691871	T	A	UTR3	AK4	NM_203464:c.*11T>A,NM_001005353:c.*11T>A,NM_013410:c.*11T>A	NA	NA	NA	NA	NA	NA	NA	NA	NA	NA	NA	NA	NA	NA	NA	NA	NA	NA	NA	NA	NA	NA	NA	NA	NA	NA	NA	NA	NA	NA	NA	NA	NA	NA	NA	NA
chr1	65691904	65691904	A	G	UTR3	AK4	NM_203464:c.*44A>G,NM_001005353:c.*44A>G,NM_013410:c.*44A>G	NA	NA	0	0	0	0	0	0	0	0	NA	NA	NA	NA	NA	NA	NA	NA	NA	NA	NA	NA	NA	NA	NA	NA	NA	NA	NA	NA	NA	NA	NA	NA	NA	NA
chr1	65692051	65692051	C	G	UTR3	AK4	NM_203464:c.*191C>G,NM_001005353:c.*191C>G,NM_013410:c.*191C>G	NA	NA	NA	NA	NA	NA	NA	NA	NA	NA	rs374408153	NA	NA	NA	NA	NA	NA	NA	NA	NA	NA	NA	NA	NA	NA	NA	NA	NA	NA	NA	NA	NA	NA	NA	NA	NA
chr1	65693512	65693512	T	C	UTR3	AK4	NM_203464:c.*1652T>C,NM_001005353:c.*1652T>C,NM_013410:c.*1652T>C	NA	NA	NA	NA	NA	NA	NA	NA	NA	NA	rs2525566	NA	NA	NA	NA	NA	NA	NA	NA	NA	NA	NA	NA	NA	NA	NA	NA	NA	NA	NA	NA	NA	NA	NA	NA	NA
chr1	65693847	65693847	G	A	UTR3	AK4	NM_203464:c.*1987G>A,NM_001005353:c.*1987G>A,NM_013410:c.*1987G>A	NA	NA	NA	NA	NA	NA	NA	NA	NA	NA	rs13484	NA	NA	NA	NA	NA	NA	NA	NA	NA	NA	NA	NA	NA	NA	NA	NA	NA	NA	NA	NA	NA	NA	NA	NA	NA
chr1	65693976	65693976	C	T	UTR3	AK4	NM_203464:c.*2116C>T,NM_001005353:c.*2116C>T,NM_013410:c.*2116C>T	NA	NA	NA	NA	NA	NA	NA	NA	NA	NA	rs1062446	NA	NA	NA	NA	NA	NA	NA	NA	NA	NA	NA	NA	NA	NA	NA	NA	NA	NA	NA	NA	NA	NA	NA	NA	NA
chr1	65694080	65694080	C	T	UTR3	AK4	NM_203464:c.*2220C>T,NM_001005353:c.*2220C>T,NM_013410:c.*2220C>T	NA	NA	NA	NA	NA	NA	NA	NA	NA	NA	rs13483	NA	NA	NA	NA	NA	NA	NA	NA	NA	NA	NA	NA	NA	NA	NA	NA	NA	NA	NA	NA	NA	NA	NA	NA	NA
chr1	65694166	65694166	A	G	UTR3	AK4	NM_203464:c.*2306A>G,NM_001005353:c.*2306A>G,NM_013410:c.*2306A>G	NA	NA	NA	NA	NA	NA	NA	NA	NA	NA	NA	NA	NA	NA	NA	NA	NA	NA	NA	NA	NA	NA	NA	NA	NA	NA	NA	NA	NA	NA	NA	NA	NA	NA	NA	NA
chr1	65694819	65694819	G	A	UTR3	AK4	NM_203464:c.*2959G>A,NM_001005353:c.*2959G>A,NM_013410:c.*2959G>A	NA	NA	NA	NA	NA	NA	NA	NA	NA	NA	rs1062445	NA	NA	NA	NA	NA	NA	NA	NA	NA	NA	NA	NA	NA	NA	NA	NA	NA	NA	NA	NA	NA	NA	NA	NA	NA
chr1	65695853	65695853	A	G	UTR3	AK4	NM_203464:c.*3993A>G,NM_001005353:c.*3993A>G,NM_013410:c.*3993A>G	NA	NA	NA	NA	NA	NA	NA	NA	NA	NA	rs1855982	NA	NA	NA	NA	NA	NA	NA	NA	NA	NA	NA	NA	NA	NA	NA	NA	NA	NA	NA	NA	NA	NA	NA	NA	NA
chr1	65695930	65695930	G	A	UTR3	AK4	NM_203464:c.*4070G>A,NM_001005353:c.*4070G>A,NM_013410:c.*4070G>A	NA	NA	NA	NA	NA	NA	NA	NA	NA	NA	rs1336472	NA	NA	NA	NA	NA	NA	NA	NA	NA	NA	NA	NA	NA	NA	NA	NA	NA	NA	NA	NA	NA	NA	NA	NA	NA
chr1	65696034	65696034	G	C	UTR3	AK4	NM_203464:c.*4174G>C,NM_001005353:c.*4174G>C,NM_013410:c.*4174G>C	NA	NA	NA	NA	NA	NA	NA	NA	NA	NA	rs1855981	NA	NA	NA	NA	NA	NA	NA	NA	NA	NA	NA	NA	NA	NA	NA	NA	NA	NA	NA	NA	NA	NA	NA	NA	NA
chr1	65811401	65811401	C	G	UTR5	DNAJC6	NM_001256865:c.-18934C>G	NA	NA	NA	NA	NA	NA	NA	NA	NA	NA	NA	NA	NA	NA	NA	NA	NA	NA	NA	NA	NA	NA	NA	NA	NA	NA	NA	NA	NA	NA	NA	NA	NA	NA	NA	NA
chr1	65858145	65858145	G	A	exonic	DNAJC6	NA	synonymous SNV	DNAJC6:NM_001256864:exon12:c.G1500A:p.E500E,DNAJC6:NM_014787:exon12:c.G1329A:p.E443E,DNAJC6:NM_001256865:exon13:c.G1290A:p.E430E	0.459	0.3048	0.458	0.1813	0.4194	0.5292	0.4758	0.4331	rs4325172	NA	NA	NA	NA	NA	NA	NA	NA	NA	NA	NA	NA	NA	NA	NA	NA	NA	NA	NA	NA	NA	NA	NA	NA	NA
chr1	65860687	65860687	A	C	exonic	DNAJC6	NA	synonymous SNV	DNAJC6:NM_001256864:exon13:c.A2010C:p.P670P,DNAJC6:NM_014787:exon13:c.A1839C:p.P613P,DNAJC6:NM_001256865:exon14:c.A1800C:p.P600P	0.6468	0.9275	0.6401	0.7779	0.5711	0.5854	0.6432	0.6842	rs4582839	NA	NA	NA	NA	NA	NA	NA	NA	NA	NA	NA	NA	NA	NA	NA	NA	NA	NA	NA	NA	NA	NA	NA	NA	NA
chr1	65879252	65879252	A	G	UTR3	DNAJC6	NM_014787:c.*544A>G,NM_001256865:c.*544A>G,NM_001256864:c.*544A>G	NA	NA	NA	NA	NA	NA	NA	NA	NA	NA	rs10493377	NA	NA	NA	NA	NA	NA	NA	NA	NA	NA	NA	NA	NA	NA	NA	NA	NA	NA	NA	NA	NA	NA	NA	NA	NA
chr1	65886398	65886398	T	C	UTR5	LEPR,LEPROT	NM_002303:c.-144851T>C,NM_001003679:c.-144851T>C,NM_001003680:c.-144851T>C;NM_017526:c.-10T>C,NM_001198683:c.-10T>C	NA	NA	0.5515	0.5002	0.569	0.8521	0.5221	0.5095	0.5301	0.5787	rs3790435	NA	NA	NA	NA	NA	NA	NA	NA	NA	NA	NA	NA	NA	NA	NA	NA	NA	NA	NA	NA	NA	NA	NA	NA	NA
chr1	65897951	65897951	G	A	UTR3	LEPROT	NM_017526:c.*349G>A,NM_001198681:c.*349G>A	NA	NA	NA	NA	NA	NA	NA	NA	NA	NA	rs7602	NA	NA	NA	NA	NA	NA	NA	NA	NA	NA	NA	NA	NA	NA	NA	NA	NA	NA	NA	NA	NA	NA	NA	NA	NA
chr1	65897981	65897981	G	A	UTR3	LEPROT	NM_017526:c.*379G>A,NM_001198681:c.*379G>A	NA	NA	NA	NA	NA	NA	NA	NA	NA	NA	rs1045895	NA	NA	NA	NA	NA	NA	NA	NA	NA	NA	NA	NA	NA	NA	NA	NA	NA	NA	NA	NA	NA	NA	NA	NA	NA
chr1	65898873	65898873	G	C	UTR3	LEPROT	NM_017526:c.*1271G>C,NM_001198681:c.*1271G>C	NA	NA	NA	NA	NA	NA	NA	NA	NA	NA	rs17750	NA	NA	NA	NA	NA	NA	NA	NA	NA	NA	NA	NA	NA	NA	NA	NA	NA	NA	NA	NA	NA	NA	NA	NA	NA
chr1	65898972	65898972	G	A	UTR3	LEPROT	NM_017526:c.*1370G>A,NM_001198681:c.*1370G>A	NA	NA	NA	NA	NA	NA	NA	NA	NA	NA	rs1536466	NA	NA	NA	NA	NA	NA	NA	NA	NA	NA	NA	NA	NA	NA	NA	NA	NA	NA	NA	NA	NA	NA	NA	NA	NA
chr1	65900357	65900357	G	T	UTR3	LEPROT	NM_017526:c.*2755G>T,NM_001198681:c.*2755G>T	NA	NA	NA	NA	NA	NA	NA	NA	NA	NA	rs55889533	NA	NA	NA	NA	NA	NA	NA	NA	NA	NA	NA	NA	NA	NA	NA	NA	NA	NA	NA	NA	NA	NA	NA	NA	NA
chr1	65900789	65900789	T	C	UTR3	LEPROT	NM_017526:c.*3187T>C,NM_001198681:c.*3187T>C	NA	NA	NA	NA	NA	NA	NA	NA	NA	NA	NA	NA	NA	NA	NA	NA	NA	NA	NA	NA	NA	NA	NA	NA	NA	NA	NA	NA	NA	NA	NA	NA	NA	NA	NA	NA
chr1	65901119	65901119	T	C	UTR3	LEPROT	NM_017526:c.*3517T>C,NM_001198681:c.*3517T>C	NA	NA	NA	NA	NA	NA	NA	NA	NA	NA	rs9436743	NA	NA	NA	NA	NA	NA	NA	NA	NA	NA	NA	NA	NA	NA	NA	NA	NA	NA	NA	NA	NA	NA	NA	NA	NA
chr1	65901208	65901208	G	A	UTR3	LEPROT	NM_017526:c.*3606G>A,NM_001198681:c.*3606G>A	NA	NA	NA	NA	NA	NA	NA	NA	NA	NA	rs6658922	NA	NA	NA	NA	NA	NA	NA	NA	NA	NA	NA	NA	NA	NA	NA	NA	NA	NA	NA	NA	NA	NA	NA	NA	NA
[truncated: 40,653 more rows]

## Sheet: Table S2. Shenykman SAAV 
File	Scan	Peptide	Score	Mass	Delta Mass	Modifications	Annotation	Charge	RNA-seq or WGS
[truncated: 381 more rows]

[truncated: 5 more sheets: Table S3. Mertins SAAV, Table S4. WGS variants (exon), Table S5. HomoHetero peptides, Table S6. COSMIC mutations , Table S7. SAAV phosphopeptide]
